# Supplementary material for: The REEP5/TRAM1 complex binds SARS-CoV-2 NSP3 and promotes virus replication
Source: J Virol. 2023 Sep 28;97(10):e00507-23. doi: 10.1128/jvi.00507-23 (PMC10617467; doi:10.1128/jvi.00507-23)
Supplement: Raw data table — Original data for the statistical analysis of Figures 6C, 6E–F, 7B, 7D, and Table 1. [file jvi.00507-23-s0002.xlsx]

## Sheet: Figure 6C
Figure 6C
	WT	REEP5 KO	TRAM1 KO
	3	1	0
	2	2	1			Table Analyzed	Data 1				Table Analyzed	Data 1
	1	1	0
	2	1	1			Column B	REEP5 KO				Column C	TRAM1 KO
	3	0	2			vs.	vs.				vs.	vs.
	2	1	1			Column A	WT				Column A	WT
	3	0	0
	1	2	3			Mann Whitney test					Mann Whitney test
	3	1	2			P value	<0.0001				P value	<0.0001
	2	1	1			Exact or approximate P value?	Approximate				Exact or approximate P value?	Approximate
	1	0	1			P value summary	****				P value summary	****
	3	1	0			Significantly different (P < 0.05)?	Yes				Significantly different (P < 0.05)?	Yes
	1	2	0			One- or two-tailed P value?	Two-tailed				One- or two-tailed P value?	Two-tailed
	0	1	0			Sum of ranks in column A,B	29671 , 18846				Sum of ranks in column A,C	29327 , 18569
	2	0	1			Mann-Whitney U	6756				Mann-Whitney U	6788
	1	1	1
	0	0	1			Difference between medians					Difference between medians
	0	0	2			Median of column A	2.000, n=156				Median of column A	2.000, n=156
	3	1	0			Median of column B	1.000, n=155				Median of column C	1.000, n=153
	2	1	1			Difference: Actual	-1				Difference: Actual	-1
	3	1	0			Difference: Hodges-Lehmann	-1				Difference: Hodges-Lehmann	-1
	2	2	0
	0	0	1
	4	1	2
	0	0	0
	2	0	1
	1	1	1
	2	0	0
	0	1	0
	2	2	1
	3	1	0
	1	0	2
	4	3	1
	2	2	1
	1	1	0
	3	1	1
	2	0	2
	0	0	0
	2	1	1
	1	0	0
	0	1	0
	2	0	1
	3	2	1
	2	1	1
	3	0	2
	2	0	0
	1	1	1
	2	1	0
	1	1	0
	3	2	1
	2	0	0
	0	1	1
	2	0	2
	1	0	1
	0	1	0
	2	2	3
	3	0	2
	2	1	1
	3	1	1
	2	0	0
	1	0	0
	5	1	1
	2	0	0
	1	1	1
	3	1	0
	1	1	2
	0	0	1
	2	1	0
	1	2	0
	0	1	1
	0	0	1
	3	1	1
	2	0	2
	3	0	0
	2	1	1
	0	1	0
	4	1	0
	0	2	1
	2	0	0
	1	1	0
	2	0	1
	0	0	0
	2	1	1
	3	0	2
	1	1	1
	2	2	0
	1	1	3
	3	0	2
	2	2	1
	0	2	1
	2	1	0
	1	1	0
	0	0	0
	2	0	1
	3	0	1
	2	1	2
	3	1	0
	2	1	1
	1	2	1
	3	0	0
	2	1	0
	1	0	1
	3	0	0
	1	1	2
	0	2	1
	2	0	1
	1	1	0
	0	1	1
	0	0	2
	1	0	1
	2	1	0
	1	0	1
	3	2	0
	2	1	0
	0	1	1
	2	0	1
	1	1	1
	0	2	2
	2	1	0
	3	0	1
	2	1	2
	3	0	0
	2	0	1
	1	1	0
	3	1	0
	2	1	1
	1	2	0
	3	0	1
	1	1	2
	0	2	1
	2	0	0
	1	1	3
	0	0	2
	0	0	1
	3	1	1
	2	0	0
	0	1	1
	4	2	2
	0	1	1
	2	0	0
	1	3	1
	2	2	0
	0	1	0
	2	1	1
	3	0	1
	1	0	1
	2	1	2
	1	0	0
	3	1	1
	2	0	0
	0	2	1
	2	1	0
	1	0	1
	0	0
	2	1
	3

## Sheet: Figure 6E 
Figure 6E
WT-1	500000
WT-2	350000				Table Analyzed	PFU - Calu3 REEP5 KO Trial 1 MOI = 0.1
WT-3	450000
WT-4	100000				Column A	WT
WT-5	200000				vs.	vs.
WT-6	150000				Column B	REEP5 KO
REEP5 KO-1	7000
REEP5 KO-2	1500				Test details
REEP5 KO-3	3000				Test name	Mann-Whitney test
REEP5 KO-4	5500				Comparison for each test	Compare ranks
REEP5 KO-5	5000				Multiple comparisons	False Discovery Rate (FDR)
REEP5 KO-6	5500				Method	Two-stage step-up (Benjamini, Krieger, and Yekutieli)
					Desired FDR (Q)	1.00%
					Number of tests performed	1
					Number of rows omitted	0
						P value	Mean rank of WT	Mean rank of REEP5 KO	Mean rank diff.	Mann-Whitney U	q value
					24	0.002165	9.5	3.5	6	0	0.002186

## Sheet: Figure 6F
Figure 6F
	WT-1	WT-2	WT-3	WT-4	WT-5	WT-6	REEP5 KO-1	REEP5 KO-2	REEP5 KO-3	REEP5 KO-4	REEP5 KO-5	REEP5 KO-6
0 hour	139000000	96100000	139000000	201000000	159000000	225000000	95900000	91800000	94000000	39900000	55600000	48000000
6 hour	7640000000	4280000000	4930000000	2450000000	2260000000	1330000000	485000000	245000000	314000000	387000000	296000000	426000000
24 hour	889000000000	592000000000	736000000000	124000000000	128000000000	71400000000	4550000000	1280000000	2090000000	1160000000	1320000000	2130000000
	Table Analyzed	RNA - Calu3 REEP5 KO Trial 1 MOI = 0.1
	Column A	WT
	vs.	vs.
	Column B	REEP5 KO
	Test details
	Test name	Mann-Whitney test
	Comparison for each test	Compare ranks
	Multiple comparisons	False Discovery Rate (FDR)
	Method	Two-stage step-up (Benjamini, Krieger, and Yekutieli)
	Desired FDR (Q)	1.00%
	Number of tests performed	3
	Number of rows omitted	0
		P value	Mean rank of WT	Mean rank of REEP5 KO	Mean rank diff.	Mann-Whitney U	q value
	0	0.002165	9.5	3.5	6	0	0.002186
	6	0.002165	9.5	3.5	6	0	0.002186
	24	0.002165	9.5	3.5	6	0	0.002186

## Sheet: Figure 7B
Figure 7B	Length of ER profiles measured on EM pictures (nm)
	WT	REEP5 KO
1	635.346	325.576				Table Analyzed	Col: Entering replicate data
2	1277.38	667.607
3	547.742	237.972				Column B	REEP5 KO
4	994.894	685.124				vs.	vs.
5	805.677	495.907				Column A	WT
6	1101.21	791.439
7	541.942	232.172				Unpaired t test with Welch's correction
8	1376.74	666.971				P value	<0.0001
9	1497.1	587.329				P value summary	****
10	582.456	272.686				Significantly different (P < 0.05)?	Yes
11	530.255	220.485				One- or two-tailed P value?	Two-tailed
12	915.087	605.317				Welch-corrected t, df	t=7.864, df=148.8
13	588.596	278.826
14	250.888	341.118				How big is the difference?
15	389.064	279.294				Mean of column A	867.8
16	240.295	330.525				Mean of column B	455.2
17	1145.2	835.435				Difference between means (B - A) ± SEM	-412.6 ± 52.47
18	662.426	352.656				95% confidence interval	-516.3 to -308.9
19	864.296	554.526				R squared (eta squared)	0.2936
20	504.13	194.36
21	841.498	323.566				F test to compare variances
22	709.642	665.597				F, DFn, Dfd	6.598, 114, 110
23	442.66	235.962				P value	<0.0001
24	850.486	683.114				P value summary	****
25	1102.78	493.897				Significantly different (P < 0.05)?	Yes
26	1177.08	789.429
27	1192.68	230.162				Data analyzed
28	786.614	664.961				Sample size, column A	115
29	437.533	585.319				Sample size, column B	111
30	575.909	270.676
31	512.918	218.475
32	306.381	603.307
33	290.02	276.816
34	646.841	339.108
35	1363.43	277.284
36	874.833	328.515
37	664.527	833.425
38	1023.05	350.646
39	2586.36	552.516
40	2301.06	192.35
41	620.096	322.346
42	625.004	664.377
43	990.329	234.742
44	661.536	681.894
45	550.829	492.677
46	450.586	788.209
47	283.529	228.942
48	389.877	663.741
49	1242.25	584.099
50	931.606	269.456
51	664.099	217.255
52	623.479	602.087
53	548.417	275.596
54	1054.28	337.888
55	505.728	276.064
56	223.687	327.295
57	2225.84	832.205
58	621.211	349.426
59	633.78	551.296
60	997.613	191.13
61	347.481	385.346
62	521.92	727.377
63	695.657	297.742
64	1330.79	744.894
65	569.877	555.677
66	1192.51	851.209
67	985.864	291.942
68	1181.99	726.741
69	600.174	647.099
70	1574.2	332.456
71	613.338	280.255
72	629.398	665.087
73	509.493	338.596
74	2659.2	400.888
75	781.261	339.064
76	1280.79	390.295
77	341.005	895.205
78	665.442	412.426
79	622.61	614.296
80	1668.86	254.13
81	793.153	330.346
82	671.517	672.377
83	358.062	242.742
84	510.193	689.894
85	548.539	500.677
86	290.907	796.209
87	284.033	236.942
88	392.811	671.741
89	890.075	592.099
90	358.291	277.456
91	1647.66	225.255
92	433.645	610.087
93	537.457	283.596
94	873.496	345.888
95	533.253	284.064
96	1958.15	335.295
97	2359.64	840.205
98	651.861	357.426
99	1478.54	559.296
100	861.883	199.13
101	2491.52	578.539
102	1314.46	263.896
103	1137.79	211.695
104	1160.48	596.527
105	1023.63	270.036
106	1252.87	332.328
107	777.112	270.504
108	391.21	321.735
109	1359.75	826.645
110	1402.07	343.866
111	574.151	545.736
112	1449.25
113	346.85
114	345.273
115	584.45

## Sheet: Figure 7D
Figure 7D	Number of DMVs measured on EM pictures (nm)
	WT	REEP5 KO
1	14	4			Table Analyzed	Col: Entering replicate data
2	58	3
3	12	17			Column B	REEP5 KO
4	29	0			vs.	vs.
5	16	0			Column A	WT
6	31	0
7	22	15			Unpaired t test
8	17	5			P value	<0.0001
9	34	0			P value summary	****
10	16	0			Significantly different (P < 0.05)?	Yes
11	27	16			One- or two-tailed P value?	Two-tailed
12	33	0			t, df	t=7.368, df=64
13	41	0
14	0	0			How big is the difference?
15	16	14			Mean of column A	23.44
16	27	4			Mean of column B	6.265
17	11	5			Difference between means (B - A) ± SEM	-17.17 ± 2.331
18	45	4			95% confidence interval	-21.83 to -12.52
19	9	18			R squared (eta squared)	0.459
20	26	0
21	13	3			F test to compare variances
22	28	4			F, DFn, Dfd	3.597, 31, 33
23	19	16			P value	0.0005
24	14	6			P value summary	***
25	31	7			Significantly different (P < 0.05)?	Yes
26	13	5
27	24	19			Data analyzed
28	30	0			Sample size, column A	32
29	38	5			Sample size, column B	34
30	19	5
31	13	17
32	24	7
		9
		5
	750	213

## Sheet: Table 1
Size of each DMV (nm)		Size was calculated as perimeter length divided by π; data are means ± standard deviations.
	WT	REEP5 KO
	326.47	264.562					No. of cells	DMV (%)	Size (nm)	p
	368.541	298.655				WT	32	96.875	319.299
	358.926	290.864				REEP5 KO	34	70.5882	267.011	<0.0001
	301.242	244.118
	349.312	283.073
	278.809	225.939				Table Analyzed	Col: Entering replicate data
	237.148	292.178								47.3754
	394.178	319.431				Column B	REEP5 KO			34.2076
	362.131	293.461				vs.	vs.
	278.809	225.939				Column A	WT
	323.281	261.978
	324.6	263.047				Unpaired t test
	366.671	297.14				P value	<0.0001
	357.056	289.349				P value summary	****
	299.372	242.603				Significantly different (P < 0.05)?	Yes
	347.442	281.558				One- or two-tailed P value?	Two-tailed
	276.939	224.424				t, df	t=15.03, df=961
	235.278	290.663
	392.308	317.916				How big is the difference?
	360.261	291.946				Mean of column A	319.3
	276.939	224.424				Mean of column B	267
	321.411	260.463				Difference between means (B - A) ± SEM	-52.29 ± 3.479
	329.25	266.815				95% confidence interval	-59.11 to -45.46
	371.32	300.908				R squared (eta squared)	0.1903
	361.706	293.117
	304.022	246.371				F test to compare variances
	352.092	285.326				F, DFn, Dfd	1.918, 749, 212
	281.589	228.192				P value	<0.0001
	239.928	234.431				P value summary	****
	396.958	321.684				Significantly different (P < 0.05)?	Yes
	364.911	295.714
	281.589	228.192				Data analyzed
	326.061	264.231				Sample size, column A	750
	327.38	265.3				Sample size, column B	213
	369.45	299.393
	359.836	291.602
	302.152	244.856
	350.222	283.811
	279.719	226.677
	238.058	232.916
	395.088	320.169
	363.041	294.199
	279.719	226.677
	324.191	262.716
	341.161	276.468
	385.125	312.095
	375.078	303.953
	314.798	255.103
	365.031	295.811
	291.355	236.106
	247.819	200.826
	411.916	333.806
	378.427	306.667
	291.355	236.106
	337.829	273.767
	339.207	274.884
	383.171	310.511
	373.124	302.369
	312.844	253.52
	363.077	294.228
	289.401	234.523
	245.865	219.243
	409.962	332.222
	376.473	305.083
	289.401	234.523
	335.875	272.184
	344.066	278.822
	388.03	314.449
	377.983	306.307
	317.703	257.458
	367.936	298.166
	294.26	238.461
	250.725	203.18
	414.821	336.16
	381.332	309.021
	294.26	238.461
	340.734	276.121
	342.112	277.238
	386.076	312.865
	376.029	304.724
	315.749	255.874
	365.982	296.582
	292.306	236.877
	248.77	201.597
	412.867	334.576
	379.378	307.438
	292.306	236.877
	338.78	274.538
	305.97	247.95
	345.399	279.902
	336.388	272.6
	282.326	228.789
	327.378	265.298
	261.302	211.752
	222.257	230.111
	369.427	299.373
	339.392	275.034
	261.302	211.752
	302.981	245.528
	304.217	246.53
	343.646	278.482
	334.636	271.18
	280.573	227.369
	325.625	263.878
	259.549	210.332
	220.504	248.69
	367.674	297.953
	337.639	273.614
	259.549	210.332
	301.229	244.108
	308.575	250.061
	348.004	282.013
	338.994	274.711
	284.931	230.901
	329.983	267.41
	263.907	213.863
	224.862	282.222
	372.032	301.485
	341.997	277.145
	263.907	213.863
	305.587	247.639
	306.823	248.641
	346.252	280.593
	337.241	273.291
	283.179	229.48
	328.231	265.989
	262.155	212.443
	223.109	209.802
	370.279	300.064
	340.245	275.725
	262.155	212.443
	303.834	246.219
	319.739	259.108
	360.942	292.497
	351.526	284.867
	295.031	239.085
	342.11	277.237
	273.06	221.281
	232.258	188.216
	386.051	312.845
	354.664	287.41
	273.06	221.281
	316.616	256.577
	317.907	257.623
	359.11	291.013
	349.694	283.383
	293.199	237.601
	340.279	275.752
	271.229	219.796
	230.427	206.732
	384.219	311.361
	352.833	285.926
	271.229	219.796
	314.784	255.092
	322.461	261.314
	363.664	294.704
	354.249	287.073
	297.753	241.291
	344.833	279.443
	275.783	223.487
	234.981	260.422
	388.773	315.051
	357.387	289.617
	275.783	223.487
	319.338	258.783
	320.63	259.83
	361.833	293.22
	352.417	285.589
	295.922	239.807
	343.001	277.959
	273.951	222.003
	233.149	228.938
	386.942	313.567
	355.556	288.133
	273.951	222.003
	317.507	257.299
	321.39	274.345
	363.461	309.698
	353.846	301.619
	296.162	253.144
	344.232	293.54
	273.729	234.293
	232.068	199.284
	389.098	331.242
	357.051	304.312
	273.729	234.293
	318.201	271.665
	319.52	272.773
	361.591	308.126
	351.976	300.047
	294.292	251.573
	342.362	291.968
	271.859	232.722
	230.198	197.712
	387.228	329.671
	355.181	302.74
	271.859	232.722
	316.331	270.093
	324.17	276.681
	366.24	312.034
	356.626	303.955
	298.942	255.481
	347.012	295.876
	276.509	236.629
	234.848	201.62
	391.878	333.578
	359.831	306.648
	276.509	236.629
	320.981	274.001
	322.3	275.109
	364.37	310.463
	354.756	302.384
	297.072	253.909
	345.142
	274.639
	232.978
	390.008
	357.961
	274.639
	319.111
	336.081
	380.045
	369.998
	309.718
	359.951
	286.275
	242.739
	406.836
	373.347
	286.275
	332.749
	334.127
	378.091
	368.044
	307.764
	357.997
	284.321
	240.785
	404.882
	371.393
	284.321
	330.795
	338.986
	382.95
	372.903
	312.623
	362.856
	289.18
	245.645
	409.741
	376.252
	289.18
	335.654
	337.032
	380.996
	370.949
	310.669
	360.902
	287.226
	243.69
	407.787
	374.298
	287.226
	333.7
	300.89
	340.319
	331.308
	277.246
	322.298
	256.222
	217.177
	364.347
	334.312
	256.222
	297.901
	299.137
	338.566
	329.556
	275.493
	320.545
	254.469
	215.424
	362.594
	332.559
	254.469
	296.149
	303.495
	342.924
	333.914
	279.851
	324.903
	258.827
	219.782
	366.952
	336.917
	258.827
	300.507
	301.743
	341.172
	332.161
	278.099
	323.151
	257.075
	218.029
	365.199
	335.165
	257.075
	298.754
	314.659
	355.862
	346.446
	289.951
	337.03
	267.98
	227.178
	380.971
	349.584
	267.98
	311.536
	312.827
	354.03
	344.614
	288.119
	335.199
	266.149
	225.347
	379.139
	347.753
	266.149
	309.704
	317.381
	358.584
	349.169
	292.673
	339.753
	270.703
	229.901
	383.693
	352.307
	270.703
	314.258
	315.55
	356.753
	347.337
	290.842
	337.921
	268.871
	228.069
	381.862
	350.476
	268.871
	312.427
	329.92
	371.99
	362.376
	304.692
	352.762
	282.259
	240.598
	397.628
	365.581
	282.259
	326.731
	328.05
	370.12
	360.506
	302.822
	350.892
	280.389
	238.728
	395.758
	363.711
	280.389
	324.861
	332.7
	374.77
	365.156
	307.472
	355.542
	285.039
	243.378
	400.408
	368.361
	285.039
	329.511
	330.83
	372.9
	363.286
	305.602
	353.672
	283.169
	241.508
	398.538
	366.491
	283.169
	327.641
	344.611
	388.575
	378.528
	318.248
	368.481
	294.805
	251.269
	415.366
	381.877
	294.805
	341.279
	342.657
	386.621
	376.574
	316.294
	366.527
	292.851
	249.315
	413.412
	379.923
	292.851
	339.325
	347.516
	391.48
	381.433
	321.153
	371.386
	297.71
	254.175
	418.271
	384.782
	297.71
	344.184
	345.562
	389.526
	379.479
	319.199
	369.432
	295.756
	252.22
	416.317
	382.828
	295.756
	342.23
	309.42
	348.849
	339.838
	285.776
	330.828
	264.752
	225.707
	372.877
	342.842
	264.752
	306.431
	307.667
	347.096
	338.086
	284.023
	329.075
	262.999
	223.954
	371.124
	341.089
	262.999
	304.679
	312.025
	351.454
	342.444
	288.381
	333.433
	267.357
	228.312
	375.482
	345.447
	267.357
	309.037
	310.273
	349.702
	340.691
	286.629
	331.681
	265.605
	226.559
	373.729
	343.695
	265.605
	307.284
	323.189
	364.392
	354.976
	298.481
	345.56
	276.51
	235.708
	389.501
	358.114
	276.51
	320.066
	321.357
	362.56
	353.144
	296.649
	343.729
	274.679
	233.877
	387.669
	356.283
	274.679
	318.234
	325.911
	367.114
	357.699
	301.203
	348.283
	279.233
	238.431
	392.223
	360.837
	279.233
	322.788
	324.08
	365.283
	355.867
	299.372
	346.451
	277.401
	236.599
	390.392
	359.006
	277.401
	320.957
	324.01
	366.081
	356.466
	298.782
	346.852
	276.349
	234.688
	391.718
	359.671
	276.349
	320.821
	322.14
	364.211
	354.596
	296.912
	344.982
	274.479
	232.818
	389.848
	357.801
	274.479
	318.951
	326.79
	368.861
	359.246
	301.562
	349.632
	279.129
	237.468
	394.498
	362.451
	279.129
	323.601
	324.92
	366.99
	357.376
	299.692
	347.762
	277.259
	235.598
	392.628
	360.581
	277.259
	321.731
	338.701
	382.665
	372.618
	312.338
	362.571
	288.895
	245.359
	409.456
	375.967
	288.895
	335.369
	336.747
	380.711
	370.664
	310.384
	360.617
	286.941
	243.405
	407.502
	374.013
	286.941
	333.415
	341.606
	385.57
	375.523
	315.243
	365.476
	291.8
	248.265
	412.361
	378.872
	291.8
	338.274
	339.652
	383.616
	373.569
	313.289
	363.522
	289.846
	246.31
	410.407
	376.918
	289.846
	336.32
	303.51
	342.939
	333.928
	279.866
	324.918
	258.842
	219.797
	366.967
	336.932
	258.842
	300.521
	301.757
	341.186
	332.176
	278.113
	323.165
	257.089
	218.044
	365.214
	335.179
	257.089
	298.769
	306.115
	345.544
	336.534
	282.471
	327.523
	261.447
	222.402
	369.572
	339.537
	261.447
	303.127
	304.363
	343.792
	334.781
	280.719
	325.771
	259.695
	220.649
	367.819
	337.785
	259.695
	301.374
	317.279
	358.482
	349.066
	292.571
	339.65
	270.6
	229.798
	383.591
	352.204
	270.6
	314.156
	315.447
	356.65
	347.234
	290.739
	337.819
	268.769
	227.967
	381.759
	350.373
	268.769
	312.324
	320.001
	361.204
	351.789
	295.293
	342.373
	273.323
	232.521
	386.313
	354.927
	273.323
	316.878
	318.17
	359.373
	349.957
	293.462
	340.541
	271.491
	230.689
	384.482
	353.096
	271.491
	315.047
	310.686
	301.675
	247.613
	292.665
	226.589
	187.543
	334.713
	304.679
	226.589
	268.268
	284.173
	325.376
	315.96
	259.465
	306.544
	237.494
	196.692
	350.485
	319.098
	237.494
	281.05
	282.341
	323.544
	314.128
	257.633
	304.713
	235.663
	194.861
	348.653
	317.267
	235.663
	279.218
	286.895
	328.098
	318.683
	290.904
	332.975
	323.36
	265.676
	313.746
	243.243
	201.582
	358.612
	326.565
	243.243
	287.715
