# Supplementary material for: The REEP5/TRAM1 complex binds SARS-CoV-2 NSP3 and promotes virus replication
Source: J Virol. 2023 Sep 28;97(10):e00507-23. doi: 10.1128/jvi.00507-23 (PMC10617467; doi:10.1128/jvi.00507-23)
Supplement: Additional experimental details — Key Reagents Table including the information of antibodies, chemical reagents, plasmids, primers, and cell lines. [file jvi.00507-23-s0007.xlsx]

## Sheet: antibodies
					Dilution for each use
	Host	antibody	Source	Catalog #	Immunoblot (IB)	co-IP (IP)
	Rabbit	Flag	Sigma-Aldrich	F7425-.2MG	1:1000
	Mouse	Strep	IBA	2-1507-001	1:1000
	Rabbit	EGFP	Rockland	600-401-215	1:1000
	Rabbit	TRAM1	Proteintech	12705-1-AP	1:1000	1 μg antibody/ 800 ug cell lysates
	Rabbit	REEP5	Proteintech	14643-1-AP	1:1000	1 μg antibody/ 800 ug cell lysates
	Rabbit	CUL1	Thermo Fisher Scientific	71-8700	1:1000
	Mouse	Actin	Sigma-Aldrich	A5441	1:5000
	Rabbit	NSP3	Abcam	ab283958	1:1000
	goat	anti-rabbit IgG HRP	KPL	5067202	1:5000
	goat	anti-mouse IgG HRP	KPL	5067205	1:5000

## Sheet: reagents
	Reagent	Company	Catalog number or reference
	anti-FLAG resin	Sigma-Aldrich	Cat# A2220
	FLAG peptide	Sigma-Aldrich	Cat# F 4799
	MagStrep “type3” XT beads	IBA	Cat# 2-4090-010
	Strep-Tactin®XT elution buffer	IBA	Cat# 2-1042-025
	Recombinant Protein G Agarose	ThermoFisher Scientific	Cat# 15920010
	Polybrene	Sigma-Aldrich	Cat# H9268-10G
	Polyethylenimine (PEI)	Polysciences, Inc	Cat# 24765-1

## Sheet: plasmids
	Plasmids used in this paper	Plasmid templates for subcloning	Reference	Source	Catalog #
	NSP3C-RCA-2Strep	NSP3-RCA
	NSP3-RCA-2Strep	N/A		synthesized by Genescript
	NSP3-RCA-2Strep	N/A		synthesized by Genescript
	NSP6-RCA-2Strep	N/A		synthesized by Genescript
	NSP3C-FR-2Strep	NSP3-FR-2Strep
	NSP3-FR-2Strep	pDONR207 SARS-CoV2 TEV-NSP3	PMID: 32763951	gift from Fritz Roth	Addgene plasmid # 154402
	NSP4-FR-2Strep	pDONR207 SARS-CoV2 TEV-NSP4	PMID: 32763951	gift from Fritz Roth	Addgene plasmid # 154403
	NSP6-FR-2Strep	pDONR207 SARS-CoV2 TEV-NSP6	PMID: 32763951	gift from Fritz Roth	Addgene plasmid # 154405
	mTagBFP2-CytER		PMID: 22174863	gift from Michael Davidson	Addgene plasmid # 55289
	NSP3C-EGFP	NSP3-FR-2Strep
	NSP4-mCherry	NSP4-FR-2Strep
	NSP4-H120N/F121L-Flag	NSP4-FR
	NSP4-Δ220-234-Flag	NSP4-FR
	NSP2-Flag	N/A		synthesized by GeneCopoeia	EX-SARS01_02-M11
	NSP14-Flag	N/A		synthesized by Genescript
	Flag-V0A	N/A	Dafna Bar-Sagi's lab
	Flag-V0D1	N/A	PMID: 22053050	gift from David Sabatini	Addgene plasmid # 87931
	NSP3C-Flag	NSP3-FR-2Strep
	REEP5-2Strep	MGC Fully Sequenced Human REEP5 cDNA		Horizon Discovery	MHS6278-202827788
	REEP6-2Strep	MGC Fully Sequenced Human REEP6 cDNA		Horizon Discovery	MHS6278-202756369
	TRAM1-2Strep	MGC Human TRAM1 Sequence-Verified cDNA		Horizon Discovery	MHS6278-202807922
	SGTA-2Strep	MGC Human SGTA Sequence-Verified cDNA		Horizon Discovery	MHS6278-202825921
	DNAJC11-2Strep	MGC Human DNAJC11 Sequence-Verified cDNA		Horizon Discovery	MHS6278-202830407
	IDE-2Strep	MGC Human IDE Sequence-Verified cDNA		Horizon Discovery	MHS6278-211689641
	XPO6-2Strep	MGC Human XPO6 Sequence-Verified cDNA		Horizon Discovery	MHS6278-211687938
	FKBP10-2Strep	MGC Human FKBP10 Sequence-Verified cDNA		Horizon Discovery	MHS6278-202757406
	TNPO3-2Strep	MGC Human TNPO3 Sequence-Verified cDNA		Horizon Discovery	MHS6278-202809139
	ATG9A-2STrep	Human ATG9A Gene ORF cDNA clone in cloning vector		Sino Biological	HG22214-U
	TMEM106B-2Strep	MGC Human TMEM106B Sequence-Verified cDNA		Horizon Discovery	MHS6278-202808009
	STIM1-2Strep	Human STIM1 Gene ORF cDNA clone expression plasmid		Sino Biological	HG11434-UT
	GLG1-2Strep	MGC Human GLG1 Sequence-Verified cDNA		Horizon Discovery	MHS6278-202808913
	REEP5-EGFP	REEP5-2Strep
	REEP6-EGFP	REEP6-2Strep
	TRAM1-EGFP	TRAM1-2Strep
	TMEM106B-EGFP	TMEM106B-2Strep
	ATG9A-EGFP	ATG9A-2STrep
	DNAJC11-EGFP	DNAJC11-2Strep
	FKBP10-EGFP	FKBP10-2Strep
	STIM1-EGFP	STIM1-2Strep
	XPO6-EGFP	XPO6-2Strep
	GLG1-EGFP	GLG1-2Strep
	SGTA-EGFP	SGTA-2Strep
	TRAM2-2Strep	Human TRAM2 Gene ORF cDNA clone in cloning vector		Sino Biological	HG22787-U
	SEC61B-2Strep	GFP- SEC61B	PMID: 30449617	gift from Christine Mayr
	SARS-CoV-2 N-2Strep	pcDNA3.1 SARS-CoV-2 N	PMID: 32991842	gift from Jeremy Luban
	NSP3C-mCherry	NSP3-FR-2Strep
	NSP4-EGFP	NSP4-FR-2Strep
	Edit-R All-in-one lentiviral sgRNA non-targeting controls			Horizon Discovery	GSGC12058
	Edit-R All-in-one Lentiviral (knockout) Human REEP5 sgRNA			Horizon Discovery	GSGH12181-249369484
	Edit-R All-in-one Lentiviral (knockout) Human TRAM1 sgRNA			Horizon Discovery	GSGH12181-249586160
	psPAX2			gift from Didier Trono	Addgene plasmid # 12260
	pCMV-VSV-G		PMID: 12649500	gift from Bob Weinberg	Addgene plasmid # 8454

## Sheet: Primers
Name	Sequence
REEP5-KO-Confirm-F	CTTGTCCCGTCTGTCTCCGA
REEP5-KO-Confirm-R	GAGAGGTTCGACCGGTTCCT
TRAM1-KO-Confirm-F	GACTTTGCATCTCCGGGCC
TRAM1-KO-Confirm-R	CCAGTGCTGAGCCACGAATT

## Sheet: cell lines
	Cell line	Source	Catalog Number
	U-2 OS	ATCC	HTB-96
	Calu-3	ATCC	HTB-55
	HEK293T	ATCC	CRL-3216
	Vero E6	ATCC	CRL-1586
