# Supplementary material for: The REEP5/TRAM1 complex binds SARS-CoV-2 NSP3 and promotes virus replication
Source: J Virol. 2023 Sep 28;97(10):e00507-23. doi: 10.1128/jvi.00507-23 (PMC10617467; doi:10.1128/jvi.00507-23)
Supplement: Table S1 — Search results of MS analysis for proteins co-IPed from HEK293T cells transiently expressing NSPs proteins. [file jvi.00507-23-s0008.xlsx]

## Sheet: Proteins
	Gene	Description	Score A2	Coverage A2	# Peptides A2	# PSM EV (S1-1)	Score B2	Coverage B2	# Peptides B2	# PSM EV (S1-2)	Score C2	Coverage C2	# Peptides C2	# PSM EV (S1-3)	Score D2	Coverage D2	# Peptides D2	# PSM NSP3C-2S (S2-1)	Score E2	Coverage E2	# Peptides E2	# PSM NSP3C-2S (S2-2)	Score F2	Coverage F2	# Peptides F2	# PSM NSP3C-2S (S2-3)	Score G2	Coverage G2	# Peptides G2	# PSM NSP4-2S (S3-1)	Score H2	Coverage H2	# Peptides H2	# PSM NSP4-2S (S3-2)	Score I2	Coverage I2	# Peptides I2	# PSM NSP4-2S (S3-3)	Score J2	Coverage J2	# Peptides J2	# PSM NSP6-2S (S4-1)	Score K2	Coverage K2	# Peptides K2	# PSM NSP6-2S (S4-2)	Score L2	Coverage L2	# Peptides L2
P35527	KRT9	Keratin, type I cytoskeletal 9 OS=Homo sapiens OX=9606 GN=KRT9 PE=1 SV=3 - [K1C9_HUMAN]	923.733	82.5	39	360	1530.17	58.43	27	470	6493.63	95.35	61	1904	944.94	73.35	39	286	893.681	71.43	34	294	928.965	72.71	39	284	388.321	44.62	21	138	788.508	61.96	26	269	610.88	68.22	28	219	1322.22	64.04	29	388	1676.85	75.76	40	527	2055.47	70.95	36
P35908	KRT2	Keratin, type II cytoskeletal 2 epidermal OS=Homo sapiens OX=9606 GN=KRT2 PE=1 SV=2 - [K22E_HUMAN]	1087.71	80.75	50	425	2097.43	76.68	43	749	3140.8	85.45	69	1099	1143.23	71.36	44	365	798.159	82.16	51	303	868.31	73.24	47	286	283.878	55.09	31	109	748.634	67.45	39	294	793.215	64.01	39	293	1262.14	61.82	39	431	1107.32	91.39	53	391	1291.28	72.46	47
P35232	PHB	Prohibitin OS=Homo sapiens OX=9606 GN=PHB PE=1 SV=1 - [PHB_HUMAN]	3.37749	7.72	2	2					4.86949	15.07	4	4	153.65	57.72	17	54	90.8518	52.57	15	42	113.495	53.68	16	48	15.278	25	6	7	11.0979	11.03	3	5	17.0392	20.59	5	7	202.826	66.54	17	88	270.172	88.97	26	96	263.763	81.25	22
P35908	KRT2	cRAP K22E_HUMAN Keratin, type II cytoskeletal 2 epidermal OS=Homo sapiens GN=KRT2 PE=1 SV=2	1087.12	78.72	50	424	2097.43	72.91	43	749	3053.71	82.98	69	1076	1128.96	70.21	44	361	792.975	80	51	301	860.631	71.91	47	283	283.878	53.48	31	109	745.285	61.56	38	293	789.739	58.44	38	292	1262.14	59.57	39	431	1101.67	87.23	53	390	1277.76	64.96	46
Q13085-3	ACACA	Isoform 3 of Acetyl-CoA carboxylase 1 OS=Homo sapiens OX=9606 GN=ACACA - [ACACA_HUMAN]	4841.41	81.61	172	2013	2318.45	57.94	104	1001	8652.02	81.75	191	3189	2093.76	55.25	126	780	1347.33	51.59	104	565	1415.09	49.96	110	560	1677.56	44.84	92	757	2167.88	45.11	97	952	1770.31	42.99	94	802	2259.94	51.01	100	921	2177.74	76.37	152	858	2180.24	60.89	116
Q13085-4	ACACA	Isoform 4 of Acetyl-CoA carboxylase 1 OS=Homo sapiens OX=9606 GN=ACACA - [ACACA_HUMAN]	4946.02	80.53	178	2047	2350.97	56.27	106	1011	8809.24	80.78	197	3240	2127.8	53.8	128	791	1394.43	50.65	107	582	1445.36	49.1	113	570	1688.97	44.57	96	764	2194.07	44.48	100	961	1793.71	42.47	97	812	2315.94	50.1	103	939	2232.24	75.54	158	875	2219.82	59.5	119
P02769	ALB	cRAP ALBU_BOVIN Serum albumin OS=Bos taurus GN=ALB PE=1 SV=4	828.369	71.66	52	380	212.287	35.09	20	87	617.183	74.46	62	233	841.455	74.3	60	294	516.805	71	48	213	263.341	59.97	40	89	588.639	50.41	32	243	174.769	43.16	22	71	233.943	42.83	26	98	1030.18	65.07	45	393	303.624	59.97	35	120	332.398	57.33	37
P21796	VDAC1	Voltage-dependent anion-selective channel protein 1 OS=Homo sapiens OX=9606 GN=VDAC1 PE=1 SV=2 - [VDAC1_HUMAN]									17.9757	23.67	5	7	534.514	71.38	19	173	403.356	70.67	17	133	468.627	71.02	18	138	37.5043	37.81	9	16	31.8994	34.63	8	14	50.5821	38.87	9	23	956.6	69.26	16	271	651.993	80.21	21	206	1054.26	69.96	19
Q71U36	TUBA1A	Tubulin alpha-1A chain OS=Homo sapiens OX=9606 GN=TUBA1A PE=1 SV=1 - [TBA1A_HUMAN]	143.522	51.22	18	57	32.8091	22.17	6	11	169.907	58.54	21	58	1721.64	58.98	27	535	581.772	63.86	23	219	832.524	56.98	25	244	267.734	53.66	20	106	265.816	57.43	20	103	325.793	53.66	20	118	663.269	53.88	20	226	640.852	85.14	30	214	719.47	63.19	22
Q9BQE3	TUBA1C	Tubulin alpha-1C chain OS=Homo sapiens OX=9606 GN=TUBA1C PE=1 SV=1 - [TBA1C_HUMAN]	95.6727	54.12	18	39	29.4491	17.59	5	10	133.005	48.78	19	45	986.478	61.92	28	348	497.013	63.7	23	196	598.63	59.91	26	195	246.306	48.11	19	97	248.154	55.01	20	95	275.464	51.22	19	105	606.938	56.79	21	208	556.784	85.08	30	192	560.88	60.8	22
P11142	HSPA8	Heat shock cognate 71 kDa protein OS=Homo sapiens OX=9606 GN=HSPA8 PE=1 SV=1 - [HSP7C_HUMAN]	230.193	47.83	27	107	159.909	30.03	13	68	449.77	53.87	38	158	444.46	45.67	32	157	345.163	52.63	31	140	497.034	48.76	33	173	805.158	62.69	37	315	938.39	60.06	37	352	962.807	58.36	36	371	1657.24	73.99	44	602	1596.84	81.27	51	578	1725.22	78.02	55
P07437	TUBB	Tubulin beta chain OS=Homo sapiens OX=9606 GN=TUBB PE=1 SV=2 - [TBB5_HUMAN]	184.672	62.39	19	90	10.7589	10.81	4	11	247.977	62.61	24	97	1342.42	61.49	29	538	970.839	75.23	27	420	1086.96	67.12	28	460	639.28	37.39	17	287	683.173	44.59	18	303	706.237	54.5	21	309	1418.42	60.36	24	577	1473.06	85.36	34	559	1302.63	84.23	29
P04350	TUBB4A	Tubulin beta-4A chain OS=Homo sapiens OX=9606 GN=TUBB4A PE=1 SV=2 - [TBB4A_HUMAN]	146.233	55.63	16	76	6.57834	5.41	2	8	173.774	43.47	17	72	1006.17	56.98	25	407	720.096	69.59	23	325	771.872	63.06	24	337	459.2	36.49	15	218	508.181	43.69	16	234	505.08	49.32	17	230	1015.46	51.13	18	430	1080.73	84.23	29	426	944.709	71.4	22
P68371	TUBB4B	Tubulin beta-4B chain OS=Homo sapiens OX=9606 GN=TUBB4B PE=1 SV=1 - [TBB4B_HUMAN]	181.02	63.15	20	89	6.57834	8.09	3	9	247.51	56.4	23	94	1301.69	61.35	29	519	938.558	75.06	27	409	1015.5	66.97	28	433	627.632	37.3	17	284	682.091	44.49	18	300	701.902	54.38	21	310	1400.93	56.18	22	572	1462.53	85.17	34	552	1273.2	77.75	28
Q9BVA1	TUBB2B	Tubulin beta-2B chain OS=Homo sapiens OX=9606 GN=TUBB2B PE=1 SV=1 - [TBB2B_HUMAN]	163.486	41.57	14	79	4.11773	4.72	2	8	196.034	48.76	19	75	1187.23	63.37	26	480	845.916	60.45	24	365	973.466	59.1	25	409	594.07	34.38	15	266	637.167	35.28	16	280	656.632	45.17	19	288	1260.88	53.26	20	509	1337.88	70.11	30	502	1153.21	67.19	25
P31689	DNAJA1	DnaJ homolog subfamily A member 1 OS=Homo sapiens OX=9606 GN=DNAJA1 PE=1 SV=2 - [DNJA1_HUMAN]	6.80339	11.84	3	3									86.7537	34.51	12	29	59.5292	28.72	9	24	62.7746	34.51	12	23	108.994	30.23	11	40	117.24	32.49	13	47	142.835	32.49	14	52	423.658	46.35	17	151	517.72	81.86	35	190	542.903	71.79	25
P0DMV9	HSPA1B	Heat shock 70 kDa protein 1B OS=Homo sapiens OX=9606 GN=HSPA1B PE=1 SV=1 - [HS71B_HUMAN]	218.062	53.67	29	93	173.49	38.07	20	73	465.372	62.71	40	162	380.276	51.33	34	135	259.356	53.98	27	103	373.219	54.91	32	130	660.953	52.26	35	275	730.281	53.2	37	300	857.492	61.47	40	355	988.207	55.54	34	389	1036.71	80.97	54	404	1052.78	67.71	45
P60174-1	TPI1	Isoform 2 of Triosephosphate isomerase OS=Homo sapiens OX=9606 GN=TPI1 - [TPIS_HUMAN]	5.78432	10.04	2	3	16.4128	10.04	2	7	32.8071	53.82	9	13	11.3402	18.47	4	5	4.5988	9.24	2	2	45.0355	52.21	10	15					10.5539	17.27	4	4	14.7837	19.28	4	6	12.9497	22.09	5	6	100.977	77.51	15	38	94.5455	66.27	14
Q99623	PHB2	Prohibitin-2 OS=Homo sapiens OX=9606 GN=PHB2 PE=1 SV=2 - [PHB2_HUMAN]	1.65186	8.03	3	3					7.26274	12.37	3	3	282.167	68.56	21	106	163.879	65.55	18	66	246.163	68.56	21	91	28.3953	25.08	8	14	16.6949	20.07	6	7	23.4428	22.41	7	10	468.874	64.88	19	182	400.02	81.61	27	159	396.623	71.91	20
P06576	ATP5F1B	ATP synthase subunit beta, mitochondrial OS=Homo sapiens OX=9606 GN=ATP5F1B PE=1 SV=3 - [ATPB_HUMAN]									27.5816	20.79	7	9	574.076	47.64	22	196	493.168	62.38	24	174	469.559	55.2	26	162	92.5964	30.06	10	40	124.107	25.14	10	49	124.411	24.57	9	46	877.955	52.36	23	282	822.016	79.21	32	281	788.567	60.3	29
P05166	PCCB	Propionyl-CoA carboxylase beta chain, mitochondrial OS=Homo sapiens OX=9606 GN=PCCB PE=1 SV=3 - [PCCB_HUMAN]	440.921	75.88	33	156	150.801	37.29	14	59	377.434	67.9	35	127	188.523	56.77	27	66	148.676	51.58	25	51	134.785	51.21	22	47	231.233	43.04	22	83	261.16	45.64	24	91	210.059	44.9	22	77	312.269	42.49	21	107	224.385	62.15	26	77	221.734	51.21	24
P04264	KRT1	cRAP K2C1_HUMAN Keratin, type II cytoskeletal 1 OS=Homo sapiens GN=KRT1 PE=1 SV=6	1436.95	72.32	49	598	2939.53	67.81	43	1116	5392.78	77.76	71	1793	1480.58	73.87	55	527	1394.97	72.94	49	510	1418.88	72.32	54	498	547.635	61.28	32	204	1145.93	58.16	38	435	992.977	58.94	37	375	1530.71	67.03	40	554	1745.87	73.72	53	632	1824.94	67.65	46
P04264	KRT1	Keratin, type II cytoskeletal 1 OS=Homo sapiens OX=9606 GN=KRT1 PE=1 SV=6 - [K2C1_HUMAN]	1476.5	73.6	52	618	2986.97	69.1	46	1139	5479.7	79.04	75	1827	1496.21	75.16	58	535	1433.11	74.22	52	527	1443.69	73.6	56	510	556.814	62.58	34	209	1164.16	59.47	40	445	1008.8	60.25	39	385	1566.68	68.32	43	567	1775.61	75	57	644	1863.64	68.94	49
P06733	ENO1	Alpha-enolase OS=Homo sapiens OX=9606 GN=ENO1 PE=1 SV=2 - [ENOA_HUMAN]	55.7816	45.62	12	22	36.9505	34.33	8	14	149.501	62.9	24	46	29.3408	27.88	9	10	25.915	28.34	8	10	108.338	50.69	18	36	18.3749	14.75	6	9	28.8687	23.27	8	12	47.9442	27.65	10	18	31.0133	19.12	7	13	372.965	75.35	28	114	433.572	58.99	27
Q7Z6K3	PTAR1	Protein prenyltransferase alpha subunit repeat-containing protein 1 OS=Homo sapiens OX=9606 GN=PTAR1 PE=1 SV=2 - [PTAR1_HUMAN]	327.591	41.29	8	99	784.448	80.35	33	339	23.1589	20.65	6	20																					29.1391	16.17	3	10	51.3332	20.4	4	22	28.1745	20.9	4	9	45.0545	16.67	3
P08779	KRT16	Keratin, type I cytoskeletal 16 OS=Homo sapiens OX=9606 GN=KRT16 PE=1 SV=4 - [K1C16_HUMAN]	334.87	54.76	24	183	787.629	48.2	23	351	1036.81	72.52	45	439	352.154	55.81	29	151	498.726	60.25	30	219	275.881	56.24	28	119	115.033	36.79	15	62	226.149	44.82	20	113	203.241	48.84	22	102	323.927	45.45	21	148	431.983	54.55	28	185	501.678	53.28	25
Q99615	DNAJC7	DnaJ homolog subfamily C member 7 OS=Homo sapiens OX=9606 GN=DNAJC7 PE=1 SV=2 - [DNJC7_HUMAN]													8.20503	7.29	3	3	10.5928	13.56	5	5	12.7882	14.98	5	5	44.9935	21.46	12	23	47.8788	29.96	14	25	91.4995	34.62	16	37	355.701	55.47	31	161	368.313	66.4	36	154	461.963	63.97	37
P38646	HSPA9	Stress-70 protein, mitochondrial OS=Homo sapiens OX=9606 GN=HSPA9 PE=1 SV=2 - [GRP75_HUMAN]	218.487	53.9	27	84	99.0236	22.39	11	48	235.972	49.63	31	78	253.068	46.98	28	83	236.237	44.33	29	82	272.528	43.74	29	89	228.009	37.11	26	84	349.087	46.39	32	123	335.312	48.6	32	128	793.433	48.75	32	256	652.213	68.63	42	228	889.496	55.82	40
P11021	HSPA5	Endoplasmic reticulum chaperone BiP OS=Homo sapiens OX=9606 GN=HSPA5 PE=1 SV=2 - [BIP_HUMAN]	103.07	36.54	19	47	38.285	17.74	9	21	176.457	47.25	26	63	623.44	59.94	50	203	470.303	62.54	41	168	641.051	59.48	49	211	1183.99	55.5	43	445	1378.09	54.43	42	491	1524.69	56.12	45	552	450.994	43.88	26	158	483.72	49.69	39	175	551.897	52.45	39
Q9HCC0	MCCC2	Methylcrotonoyl-CoA carboxylase beta chain, mitochondrial OS=Homo sapiens OX=9606 GN=MCCC2 PE=1 SV=1 - [MCCB_HUMAN]	424.771	68.38	33	182	167.142	31.62	15	70	348.984	69.09	37	121	169.837	36.77	22	58	112.176	34.64	18	47	135.341	38.37	22	49	277.997	33.39	19	109	363.546	35.35	20	147	295.26	34.99	21	120	367.262	36.41	20	136	242.825	56.31	25	99	244.309	36.94	21
Q9P021	CRIPT	Cysteine-rich PDZ-binding protein OS=Homo sapiens OX=9606 GN=CRIPT PE=1 SV=1 - [CRIPT_HUMAN]									11.4829	58.42	7	7	17.2931	44.55	5	6	2.12349	31.68	2	3	14.9993	44.55	5	5																					5.81769	21.78	2
P05141	SLC25A5	ADP/ATP translocase 2 OS=Homo sapiens OX=9606 GN=SLC25A5 PE=1 SV=7 - [ADT2_HUMAN]	32.0704	29.87	9	19	5.23659	7.05	2	5	50.9084	39.6	14	25	212.174	54.36	25	84	169.759	66.44	23	81	178.331	48.99	22	72	65.2727	39.6	13	38	84.7282	43.96	16	55	80.9006	43.62	15	43	147.446	46.64	16	74	161.803	56.38	23	74	169.498	55.03	20
O75947	ATP5PD	ATP synthase subunit d, mitochondrial OS=Homo sapiens OX=9606 GN=ATP5PD PE=1 SV=3 - [ATP5H_HUMAN]													28.196	60.25	9	13	16.7737	42.86	6	11	26.5633	50.93	7	10													20.4394	32.3	6	10	27.8445	65.84	8	12	21.5401	42.86	6
Q13885	TUBB2A	Tubulin beta-2A chain OS=Homo sapiens OX=9606 GN=TUBB2A PE=1 SV=1 - [TBB2A_HUMAN]	163.486	41.57	14	79	4.11773	4.72	2	8	193.286	45.17	18	74	1181.57	63.37	25	479	819.927	51.69	23	357	967.247	55.51	23	407	592.9	34.38	15	266	631.998	34.38	15	278	656.847	45.17	19	287	1260.76	53.26	20	509	1262.37	60.45	28	480	1128.77	57.53	23
P12236	SLC25A6	ADP/ATP translocase 3 OS=Homo sapiens OX=9606 GN=SLC25A6 PE=1 SV=4 - [ADT3_HUMAN]	25.3684	29.53	8	15					35.1953	36.91	13	20	188.41	52.01	21	79	142.95	65.77	23	72	157.257	48.66	20	68	54.5091	39.6	13	31	72.7193	41.95	16	50	71.4096	43.29	14	38	131.238	43.62	14	60	132.343	62.75	22	59	115.67	51.34	18
P48047	ATP5PO	ATP synthase subunit O, mitochondrial OS=Homo sapiens OX=9606 GN=ATP5PO PE=1 SV=1 - [ATPO_HUMAN]													47.2125	55.4	11	20	41.1877	49.77	10	19	61.0006	58.69	11	24	7.55756	15.49	2	3	8.62217	15.49	2	3	9.04495	20.19	3	4	103.434	48.36	9	41	44.7806	48.36	8	18	65.8443	51.64	12
P05387	RPLP2	60S acidic ribosomal protein P2 OS=Homo sapiens OX=9606 GN=RPLP2 PE=1 SV=1 - [RLA2_HUMAN]	4.49039	39.13	2	2					8.43116	39.13	2	3	8.69036	39.13	2	3	5.79278	39.13	2	2	17.6678	53.04	3	5																	24.8771	60	4	9	29.4197	60	5
P02533	KRT14	Keratin, type I cytoskeletal 14 OS=Homo sapiens OX=9606 GN=KRT14 PE=1 SV=4 - [K1C14_HUMAN]	381.526	56.36	25	202	763.903	51.48	23	328	1184.44	73.09	49	495	432.848	63.14	33	178	420.873	58.26	28	197	360.332	62.5	32	143	133.048	37.71	16	65	293.649	50.64	24	133	272.438	50.64	24	123	455.566	47.46	22	185	524.264	56.14	31	217	622.094	57.42	29
P23284	PPIB	Peptidyl-prolyl cis-trans isomerase B OS=Homo sapiens OX=9606 GN=PPIB PE=1 SV=2 - [PPIB_HUMAN]	238.789	61.57	16	128	250.377	40.74	9	106	480.693	75.93	23	205	334.165	62.04	18	130	246.962	58.8	15	112	387.963	68.06	18	148	152.741	36.57	8	78	252.741	56.48	15	125	243.043	46.76	13	112	231.912	42.59	11	105	304.481	56.48	16	128	348.306	50	15
P05165	PCCA	Propionyl-CoA carboxylase alpha chain, mitochondrial OS=Homo sapiens OX=9606 GN=PCCA PE=1 SV=4 - [PCCA_HUMAN]	409.147	64.01	42	182	166.459	27.06	16	74	501.577	71.57	48	176	243.615	50.96	34	86	210.47	46.02	30	81	199.264	42.17	27	67	297.01	36.81	25	109	297.321	39.15	25	116	271.498	39.15	26	103	369.966	37.23	25	139	263.499	46.57	30	98	285.907	39.84	27
Q00325-2	SLC25A3	Isoform B of Phosphate carrier protein, mitochondrial OS=Homo sapiens OX=9606 GN=SLC25A3 - [MPCP_HUMAN]	10.4878	5.26	2	5					5.98533	6.37	2	3	170.704	43.77	17	84	136.727	39.34	16	80	126.722	40.44	17	65	60.2782	20.5	9	34	58.8442	23.82	10	29	56.796	20.78	9	32	83.0454	21.33	10	56	133.452	69.53	23	61	96.6326	34.07	14
P04406	GAPDH	Glyceraldehyde-3-phosphate dehydrogenase OS=Homo sapiens OX=9606 GN=GAPDH PE=1 SV=3 - [G3P_HUMAN]	19.9214	25.97	6	12	8.0826	10.75	2	3	101.93	65.07	19	53	22.0221	23.88	6	8	20.0173	24.18	7	11	56.7717	38.81	11	23	3.99592	9.25	2	3	17.9189	9.55	2	7	31.0828	22.69	6	15	29.2003	18.21	5	11	158.217	59.7	15	61	174.123	56.12	16
Q06830	PRDX1	cRAP PRDX1_HUMAN Peroxiredoxin-1 OS=Homo sapiens GN=PRDX1 PE=1 SV=1	4.29891	26.63	4	4					22.7108	43.72	9	11	10.5222	17.59	4	5	10.8093	19.1	4	6	23.2951	31.66	7	10	2.28035	9.05	2	2	2.6344	9.55	2	3	11.384	28.14	6	7	9.06945	14.57	3	4	52.545	47.24	12	27	68.2086	41.71	10
P60709	ACTB	Actin, cytoplasmic 1 OS=Homo sapiens OX=9606 GN=ACTB PE=1 SV=1 - [ACTB_HUMAN]	65.563	40.8	12	34	63.5123	26.93	7	19	128.154	48	19	47	68.995	34.13	12	23	77.209	32.53	10	27	104.616	40.53	14	36	79.5054	26.93	8	32	104.497	27.73	10	40	117.886	33.87	11	47	108.453	32.53	11	44	304.017	68	20	119	419.885	53.33	19
P15531	NME1	Nucleoside diphosphate kinase A OS=Homo sapiens OX=9606 GN=NME1 PE=1 SV=1 - [NDKA_HUMAN]									7.96886	25	3	5	9.84772	24.34	3	5	0	17.11	2	2	17.8174	31.58	4	8													2.01893	11.18	2	2	68.8455	74.34	8	31	69.0536	46.05	6
P10809	HSPD1	60 kDa heat shock protein, mitochondrial OS=Homo sapiens OX=9606 GN=HSPD1 PE=1 SV=2 - [CH60_HUMAN]	34.6879	16.75	8	14					83.2807	32.98	15	29	77.2402	30.37	14	23	79.1836	33.68	14	26	127.373	45.9	20	40	53.2375	15.36	9	20	65.9285	23.73	11	26	86.0587	23.21	13	35	93.6176	20.59	10	36	346.295	61.26	31	109	389.488	52.36	27
Q04695	KRT17	Keratin, type I cytoskeletal 17 OS=Homo sapiens OX=9606 GN=KRT17 PE=1 SV=2 - [K1C17_HUMAN]	133.842	53.47	23	71	299.584	38.89	18	125	471.306	68.75	39	206	119.581	41.9	21	58	149.957	46.06	21	72	124.118	47.69	23	56	27.3674	15.05	7	14	71.8995	38.43	18	38	82.6419	36.81	18	42	147.24	35.65	17	68	222.326	54.4	28	99	242.905	56.25	27
Q6P587	FAHD1	Acylpyruvase FAHD1, mitochondrial OS=Homo sapiens OX=9606 GN=FAHD1 PE=1 SV=2 - [FAHD1_HUMAN]	102.688	53.57	8	33	75.987	41.52	6	26	144.457	46.88	8	47	96.1571	40.63	7	33	51.6428	40.18	7	19	76.276	44.2	8	23	52.4811	17.41	4	24	67.6355	33.93	7	27	67.5108	39.73	7	23	148.841	39.73	7	52	147.724	63.84	11	49	158.491	51.34	7
O60884	DNAJA2	DnaJ homolog subfamily A member 2 OS=Homo sapiens OX=9606 GN=DNAJA2 PE=1 SV=1 - [DNJA2_HUMAN]													52.8059	35.68	12	23	22.5451	16.26	7	12	34.2601	27.67	11	16	41.7157	12.86	6	23	50.522	26.94	11	27	60.8426	23.3	9	32	398.794	36.65	15	175	455.894	58.74	24	179	461.492	67.48	29
P61604	HSPE1	10 kDa heat shock protein, mitochondrial OS=Homo sapiens OX=9606 GN=HSPE1 PE=1 SV=2 - [CH10_HUMAN]									8.38005	25.49	2	3																													31.0095	60.78	7	13	40.5731	60.78	6
P13645	KRT10	Keratin, type I cytoskeletal 10 OS=Homo sapiens OX=9606 GN=KRT10 PE=1 SV=6 - [K1C10_HUMAN]	956.586	60.79	42	443	1744.17	50	29	742	3163.52	62.5	53	1239	876.779	53.94	38	338	767.957	56.34	36	325	732.617	56.34	38	269	270.993	41.44	23	124	636.656	42.81	31	275	646.893	55.48	32	273	922.625	57.36	32	381	1006.02	61.64	41	405	1074.84	65.75	40
P25705	ATP5F1A	ATP synthase subunit alpha, mitochondrial OS=Homo sapiens OX=9606 GN=ATP5F1A PE=1 SV=1 - [ATPA_HUMAN]	8.87894	9.22	4	7					25.8512	21.34	10	10	485.283	53.35	34	165	321.204	62.03	34	121	287.111	50.81	31	96	65.8515	24.95	13	29	66.0996	26.94	15	33	97.006	35.44	17	40	705.107	51.72	27	246	500.555	66.91	37	185	610.758	52.44	31
P11498	PC	Pyruvate carboxylase, mitochondrial OS=Homo sapiens OX=9606 GN=PC PE=1 SV=2 - [PYC_HUMAN]	409.099	47.03	44	196	238.046	25.04	24	103	659.484	54.92	59	250	321.082	42.95	45	118	259.94	33.36	33	105	280.332	37.35	38	103	257.277	28.52	27	109	286.975	31.58	33	122	290.426	29.46	31	122	344.41	27.93	28	133	356.75	47.28	42	137	360.158	41.6	40
P00441	SOD1	cRAP SODC_HUMAN Superoxide dismutase [Cu-Zn] OS=Homo sapiens GN=SOD1 PE=1 SV=2									5.32366	19.61	2	2									5.75261	15.69	2	2									4.35074	11.11	2	2					25.6981	28.1	4	9	33.1968	37.91	5
P60002	ELOF1	Transcription elongation factor 1 homolog OS=Homo sapiens OX=9606 GN=ELOF1 PE=1 SV=1 - [ELOF1_HUMAN]									25.6882	69.88	2	9
P62937	PPIA	cRAP PPIA_HUMAN Peptidyl-prolyl cis-trans isomerase A OS=Homo sapiens GN=PPIA PE=1 SV=2	7.0746	35.98	5	7					80.2918	55.49	10	31	29.4837	57.32	10	11	12.7028	29.27	5	6	53.4884	57.93	10	20	6.63254	12.2	2	3	7.21864	13.41	2	4	15.5066	23.17	4	6	6.2807	12.2	2	3	60.6232	46.95	9	24	77.8293	59.15	11
Q9BUF5	TUBB6	Tubulin beta-6 chain OS=Homo sapiens OX=9606 GN=TUBB6 PE=1 SV=1 - [TBB6_HUMAN]	77.1133	19.51	7	40					45.0651	9.87	6	21	519.869	40.81	19	237	369.336	49.1	19	188	418.58	40.81	19	205	234.992	24.22	11	125	250.104	24.22	11	136	250.657	24.22	11	125	463.367	29.82	12	219	553.325	58.07	22	245	473.08	52.02	19
O00264	PGRMC1	Membrane-associated progesterone receptor component 1 OS=Homo sapiens OX=9606 GN=PGRMC1 PE=1 SV=3 - [PGRC1_HUMAN]													58.8874	49.23	9	22	46.9561	24.1	5	23	53.9212	38.97	8	21	32.4332	37.44	6	18	73.7109	38.97	7	31	55.7402	38.97	7	31	138.612	40.51	8	62	121.845	65.13	10	53	161.501	60.51	10
P12235	SLC25A4	ADP/ATP translocase 1 OS=Homo sapiens OX=9606 GN=SLC25A4 PE=1 SV=4 - [ADT1_HUMAN]	17.1546	19.13	5	11					24.5216	24.5	7	11	126.719	48.32	19	50	96.986	56.38	18	49	109.373	39.93	16	43	30.0715	23.83	8	19	42.1641	22.82	9	35	50.6571	25.5	9	27	75.6839	33.56	10	36	110.273	55.03	19	49	92.7644	47.32	16
P45880-2	VDAC2	Isoform 2 of Voltage-dependent anion-selective channel protein 2 OS=Homo sapiens OX=9606 GN=VDAC2 - [VDAC2_HUMAN]	0	18.73	3	3					9.62498	11.31	4	4	1424.3	66.43	18	424	746.378	63.6	17	236	829.431	65.37	17	224	58.2176	48.41	11	24	84.0091	52.3	12	35	78.7135	51.24	12	32	1380.39	63.6	17	399	1151.77	66.78	17	335	1536.77	63.6	17
Q9NVH1-3	DNAJC11	Isoform 3 of DnaJ homolog subfamily C member 11 OS=Homo sapiens OX=9606 GN=DNAJC11 - [DJC11_HUMAN]													363.012	51.28	33	130	191.497	55.23	29	80	245.8	46.15	29	93	5.97354	5.13	3	4	6.00074	5.13	3	4	4.33455	10.65	5	5	11.8839	10.06	5	8	18.0045	15.38	7	9	20.9404	13.81	6
P35268	RPL22	60S ribosomal protein L22 OS=Homo sapiens OX=9606 GN=RPL22 PE=1 SV=2 - [RL22_HUMAN]	43.8978	42.19	6	19	34.0951	31.25	3	12	86.6211	67.19	8	31	51.3924	42.19	6	23	52.0727	42.19	5	18	53.3847	45.31	7	19	42.2132	40.63	5	18	35.2069	40.63	5	15	58.8933	40.63	5	23	66.6704	40.63	5	24	69.9837	62.5	7	26	68.6581	40.63	5
P62987	UBA52	Ubiquitin-60S ribosomal protein L40 OS=Homo sapiens OX=9606 GN=UBA52 PE=1 SV=2 - [RL40_HUMAN]	65.2816	35.16	5	29	22.399	19.53	2	11	88.1229	44.53	7	38	421.037	51.56	12	143	382.131	51.56	10	135	425.808	56.25	11	134	482.599	46.88	10	191	601.765	51.56	12	218	633.699	51.56	12	233	883.59	59.38	11	309	731.851	51.56	12	256	914.577	51.56	12
P61247	RPS3A	40S ribosomal protein S3a OS=Homo sapiens OX=9606 GN=RPS3A PE=1 SV=2 - [RS3A_HUMAN]	2.52616	7.58	2	2					27.1418	48.86	12	13	4.25458	6.44	2	2	2.55976	7.95	2	2	19.3767	28.03	6	8					3.42409	6.44	2	2	9.00566	12.12	3	4	8.96443	11.36	3	4	13.898	19.7	5	6	18.2674	28.03	7
Tx0006	nsp4	nsp4 [Severe acute respiratory syndrome coronavirus 2] OS=Homo sapiens GN=nsp4 PE=1 SV=4 - [YP_009742611.1]																									2546.93	61.88	29	1045	2880.22	64.07	30	1241	3053.57	63.07	30	1318	57.5805	40.72	14	23	29.9268	23.55	8	12	32.6707	28.14	9
Q15369	ELOC	Elongin-C OS=Homo sapiens OX=9606 GN=ELOC PE=1 SV=1 - [ELOC_HUMAN]																	6.29177	28.57	3	3	9.09862	40.18	4	4																	12.4733	38.39	3	6	17.4495	46.43	4
Q96RQ3	MCCC1	Methylcrotonoyl-CoA carboxylase subunit alpha, mitochondrial OS=Homo sapiens OX=9606 GN=MCCC1 PE=1 SV=3 - [MCCA_HUMAN]	388.676	45.52	25	153	140.968	21.24	12	58	692.012	63.17	43	241	223.848	39.45	24	79	130.442	33.24	20	56	182.591	37.38	23	67	157.133	23.45	17	63	291.832	28.28	18	111	224.824	26.21	17	87	331.536	24.83	17	112	265.842	43.03	26	100	294.003	40	23
P23396	RPS3	40S ribosomal protein S3 OS=Homo sapiens OX=9606 GN=RPS3 PE=1 SV=2 - [RS3_HUMAN]	10.2188	25.1	6	7	14.504	14.4	3	6	19.0013	37.86	7	9	22.4148	25.93	6	9	11.5501	20.16	5	6	12.0174	20.16	5	5	12.6955	17.7	4	6	9.94013	13.58	3	4	10.6491	17.28	4	6	16.3675	23.87	6	10	45.6856	42.8	10	20	49.6096	49.38	11
P02538	KRT6A	Keratin, type II cytoskeletal 6A OS=Homo sapiens OX=9606 GN=KRT6A PE=1 SV=3 - [K2C6A_HUMAN]	182.815	47.34	30	83	413.232	38.83	27	198	1138.14	61.52	48	452	257.982	46.63	30	100	316.646	55.32	35	129	197.991	43.44	29	78	68.7708	28.72	20	38	148.386	33.69	23	62	129.394	32.98	22	61	181.939	36.88	25	78	273.167	48.58	37	108	284.97	46.28	32
P04259	KRT6B	Keratin, type II cytoskeletal 6B OS=Homo sapiens OX=9606 GN=KRT6B PE=1 SV=5 - [K2C6B_HUMAN]	201.814	41.84	27	91	460.146	38.83	27	214	1310.72	61.35	46	526	277.301	46.63	30	109	313.516	55.32	36	126	211.516	43.44	30	82	75.7441	24.11	18	41	166.497	33.69	23	70	134.624	29.96	21	65	206.077	33.87	24	89	296.848	46.81	37	118	328.067	48.05	33
P01834	IGKC	Immunoglobulin kappa constant OS=Homo sapiens OX=9606 GN=IGKC PE=1 SV=2 - [IGKC_HUMAN]	11.1265	31.78	3	4	11.3888	31.78	2	4	29.4798	64.49	5	11					44.4173	48.6	4	18																	5.17314	31.78	2	2					12.2206	29.91	2
P68366-2	TUBA4A	Isoform 2 of Tubulin alpha-4A chain OS=Homo sapiens OX=9606 GN=TUBA4A - [TBA4A_HUMAN]	96.5529	37.41	11	41	8.84687	7.85	2	3	114.974	39.72	12	41	1259.94	57.27	21	392	346.384	56.35	18	142	608.07	51.73	18	175	124.849	35.8	11	55	125.269	43.88	13	57	158.444	41.34	13	65	311.679	41.34	13	121	367.563	58.89	19	127	425.681	51.5	17
O75223	GGCT	Gamma-glutamylcyclotransferase OS=Homo sapiens OX=9606 GN=GGCT PE=1 SV=1 - [GGCT_HUMAN]	4.48401	11.7	2	3	9.02679	22.87	4	4	21.9254	46.28	6	8																					5.14324	12.23	2	2	5.77788	12.23	2	2	10.0636	24.47	4	4	10.4071	19.68	4
P32969	RPL9	60S ribosomal protein L9 OS=Homo sapiens OX=9606 GN=RPL9 PE=1 SV=1 - [RL9_HUMAN]	13.7687	29.17	3	4	6.63885	15.1	2	3	41.2394	44.27	7	18	6.52186	18.23	3	3	8.65728	15.1	2	3	32.666	54.17	8	11					5.66791	15.1	2	3	19.1812	29.17	3	6					23.6335	40.63	5	8	21.301	33.33	4
P13647	KRT5	Keratin, type II cytoskeletal 5 OS=Homo sapiens OX=9606 GN=KRT5 PE=1 SV=3 - [K2C5_HUMAN]	205.432	42.37	28	104	463.514	41.53	28	214	1057.72	59.15	47	437	230.866	44.07	29	87	272.457	45.42	31	127	205.227	42.71	31	80	66.1637	26.27	19	37	202.638	41.02	28	97	185.942	40.51	26	87	239.802	41.36	28	103	305.338	51.86	37	125	323.939	44.75	32
O14602	EIF1AY	Eukaryotic translation initiation factor 1A, Y-chromosomal OS=Homo sapiens OX=9606 GN=EIF1AY PE=1 SV=4 - [IF1AY_HUMAN]	38.8298	56.94	6	13					99.5543	63.89	11	33	42.6094	45.14	5	13	50.0938	52.08	6	17	60.0005	52.08	6	18	12.56	19.44	2	4	34.8331	45.14	5	10	32.6862	47.22	5	10	48.13	40.28	4	14	40.3134	56.94	6	13	63.4918	47.22	5
P55072	VCP	Transitional endoplasmic reticulum ATPase OS=Homo sapiens OX=9606 GN=VCP PE=1 SV=4 - [TERA_HUMAN]									11.241	7.07	4	5	48.263	19.98	12	18	24.8943	12.41	8	10	64.0922	23.45	15	24	94.9866	31.51	21	41	112.056	35.61	25	48	142.645	39.08	25	61	156.185	34.49	22	58	205.585	48.26	39	79	193.338	48.26	33
P12004	PCNA	Proliferating cell nuclear antigen OS=Homo sapiens OX=9606 GN=PCNA PE=1 SV=1 - [PCNA_HUMAN]									9.20107	21.07	4	4	8.18794	16.48	4	4	5.05539	16.09	3	3	10.1968	18.01	4	4									9.97674	20.31	4	5	9.48894	18.39	4	5	56.3767	57.85	11	28	67.3044	51.72	11
P49006	MARCKSL1	MARCKS-related protein OS=Homo sapiens OX=9606 GN=MARCKSL1 PE=1 SV=2 - [MRP_HUMAN]																																									39.5678	63.59	5	9	31.9512	63.59	5
P27824	CANX	Calnexin OS=Homo sapiens OX=9606 GN=CANX PE=1 SV=2 - [CALX_HUMAN]													115.483	37.67	20	42	78.6654	44.59	19	34	87.7663	18.75	11	29	47.9767	17.91	11	27	62.8664	19.93	11	33	50.3171	15.2	10	25	46.3676	18.75	10	22	119.27	41.05	18	44	85.1369	33.28	14
Q96I24	FUBP3	Far upstream element-binding protein 3 OS=Homo sapiens OX=9606 GN=FUBP3 PE=1 SV=2 - [FUBP3_HUMAN]	121.484	41.61	19	63	56.0265	20.1	9	29	151.022	53.15	22	64	212.568	47.38	21	87	153.585	36.19	16	62	91.3196	43.36	18	40	82.955	32.34	15	40	125.547	36.71	17	63	88.6501	32.34	16	42	172.259	33.57	17	71	92.1439	40.91	17	38	127.197	41.61	17
Q07021	C1QBP	Complement component 1 Q subcomponent-binding protein, mitochondrial OS=Homo sapiens OX=9606 GN=C1QBP PE=1 SV=1 - [C1QBP_HUMAN]	12.5614	17.02	3	6					36.2099	18.79	3	8	64.7543	28.72	5	21	27.0335	17.02	3	9	16.0266	26.6	4	5	9.46365	17.02	3	4	10.2455	17.02	3	4	22.8735	17.02	3	8	81.3886	17.02	3	25	89.4101	55.67	7	31	98.6142	35.82	5
P62258	YWHAE	14-3-3 protein epsilon OS=Homo sapiens OX=9606 GN=YWHAE PE=1 SV=1 - [1433E_HUMAN]									6.73533	11.37	3	3	4.58589	12.16	3	3					11.8206	10.59	3	5					2.66188	7.45	2	2	4.60611	7.45	2	2	9.75798	7.45	2	4	40.9036	42.75	9	16	59.4387	46.27	8
Q99497	PARK7	Protein/nucleic acid deglycase DJ-1 OS=Homo sapiens OX=9606 GN=PARK7 PE=1 SV=2 - [PARK7_HUMAN]									14.6236	34.39	5	5	6.97075	20.63	3	3	9.98728	20.63	4	6	35.4552	34.39	5	12					7.29006	20.11	3	3	14.2715	42.33	5	7	12.8119	33.86	4	5	42.5135	52.38	7	16	45.0764	42.33	5
P01040	CSTA	Cystatin-A OS=Homo sapiens OX=9606 GN=CSTA PE=1 SV=1 - [CYTA_HUMAN]	7.22618	44.9	4	7	7.94712	30.61	2	3	23.354	44.9	4	8	22.6062	54.08	4	8	12.5597	44.9	3	6																					10.5861	27.55	3	5	8.36618	37.76	3
P62829	RPL23	60S ribosomal protein L23 OS=Homo sapiens OX=9606 GN=RPL23 PE=1 SV=1 - [RL23_HUMAN]	42.2016	46.43	6	18	18.8594	12.86	2	10	60.5449	48.57	8	23	68.7496	45	6	23	33.1486	43.57	5	15	90.4671	60.71	9	28	27.7983	43.57	5	13	29.5317	32.86	4	16	30.9407	43.57	5	15	69.5108	46.43	6	30	65.3399	45.71	7	28	79.0688	50	7
P63173	RPL38	60S ribosomal protein L38 OS=Homo sapiens OX=9606 GN=RPL38 PE=1 SV=2 - [RL38_HUMAN]	13.4606	52.86	6	11	21.5895	31.43	3	11	67.1686	57.14	8	30	24.8947	51.43	6	12	22.1083	44.29	5	11	51.7562	52.86	7	21					15.5518	38.57	3	8	16.288	41.43	4	9	14.8873	24.29	2	7	39.9629	52.86	6	18	25.2707	34.29	3
Q99720	SIGMAR1	Sigma non-opioid intracellular receptor 1 OS=Homo sapiens OX=9606 GN=SIGMAR1 PE=1 SV=1 - [SGMR1_HUMAN]													40.2936	30.94	5	15	37.9905	30.94	5	13	43.2396	30.94	5	16	15.2097	21.97	3	5	5.17971	14.8	3	4	6.75702	14.8	3	4	174.55	55.16	8	73	310.976	61.43	11	106	204.014	53.81	7
P68104	EEF1A1	Elongation factor 1-alpha 1 OS=Homo sapiens OX=9606 GN=EEF1A1 PE=1 SV=1 - [EF1A1_HUMAN]	59.5577	37.45	14	26	14.4523	7.79	4	7	157.977	37.88	13	56	66.5161	29.44	13	30	56.6488	26.41	10	22	88.0897	35.5	13	36	38.5126	14.72	9	18	45.427	16.45	10	21	47.0887	22.73	12	26	46.3305	14.72	9	23	132.503	48.48	20	56	104.213	39.18	14
P56381	ATP5F1E	ATP synthase subunit epsilon, mitochondrial OS=Homo sapiens OX=9606 GN=ATP5F1E PE=1 SV=2 - [ATP5E_HUMAN]																					2.10518	39.22	2	2																					3.91164	31.37	2
Q9NZT1	CALML5	Calmodulin-like protein 5 OS=Homo sapiens OX=9606 GN=CALML5 PE=1 SV=2 - [CALL5_HUMAN]	10.5071	40.41	4	5					24.349	48.63	8	11	6.91022	23.29	2	2	17.008	29.45	4	7									4.63447	21.23	2	2	4.61886	21.23	2	2					3.15005	21.23	2	2
P16615-3	ATP2A2	Isoform 3 of Sarcoplasmic/endoplasmic reticulum calcium ATPase 2 OS=Homo sapiens OX=9606 GN=ATP2A2 - [AT2A2_HUMAN]	5.03186	2.8	2	2					6.99089	4.4	3	3	1505.45	46.25	54	510	1047.91	44.74	49	397	943.302	46.25	50	322	260.75	28.93	26	100	258.088	28.63	26	97	263.01	32.63	31	107	1872.24	44.34	48	643	1498.43	55.96	66	521	1826.36	51.25	55
P16615-2	ATP2A2	Isoform 2 of Sarcoplasmic/endoplasmic reticulum calcium ATPase 2 OS=Homo sapiens OX=9606 GN=ATP2A2 - [AT2A2_HUMAN]	5.03186	2.81	2	2					6.99089	4.41	3	3	1508.09	47.24	55	511	1047.91	44.83	49	397	940.537	45.24	49	321	260.75	28.99	26	100	258.088	29.59	27	98	263.01	32.7	31	107	1872.38	44.23	48	643	1500.77	56.97	67	522	1825.95	51.15	55
P04075	ALDOA	Fructose-bisphosphate aldolase A OS=Homo sapiens OX=9606 GN=ALDOA PE=1 SV=2 - [ALDOA_HUMAN]	6.05059	13.74	2	2	55.095	28.57	7	21	60.6606	44.51	11	26	6.30387	10.16	2	2	11.4449	12.64	3	5	30.4056	21.43	7	12	5.75227	7.14	3	3	9.59708	11.81	4	5	23.6225	19.51	6	10	15.6194	15.38	4	6	142.27	35.99	13	48	180.392	35.99	14
P04843	RPN1	Dolichyl-diphosphooligosaccharide--protein glycosyltransferase subunit 1 OS=Homo sapiens OX=9606 GN=RPN1 PE=1 SV=1 - [RPN1_HUMAN]									7.98411	6.26	3	3	110.558	51.07	29	45	123.693	42.5	24	49	121.365	40.86	24	45	99.0787	29.32	20	49	125.396	32.78	22	55	125.417	34.93	23	55	141.841	31.14	21	60	102.323	43.16	23	46	116.213	35.42	22
P35998	PSMC2	26S proteasome regulatory subunit 7 OS=Homo sapiens OX=9606 GN=PSMC2 PE=1 SV=3 - [PRS7_HUMAN]													18.7316	24.02	8	8	13.9395	15.7	6	7	19.4044	22.17	7	8	20.2051	19.86	8	9	27.5733	21.48	8	12	46.2015	32.56	12	18	41.9651	24.48	9	16	61.6534	39.49	16	28	72.5358	33.49	14
P40926	MDH2	Malate dehydrogenase, mitochondrial OS=Homo sapiens OX=9606 GN=MDH2 PE=1 SV=3 - [MDHM_HUMAN]	6.73486	6.21	2	3					44.618	40.83	11	17					8.41865	10.95	3	3	37.1177	27.22	8	13									13.9569	15.09	5	6					121.067	49.11	15	44	129.291	43.79	13
P50402	EMD	Emerin OS=Homo sapiens OX=9606 GN=EMD PE=1 SV=1 - [EMD_HUMAN]	6.21326	10.63	2	3									45.8062	45.28	7	14	36.8117	37.4	6	12	43.0975	40.94	7	17	69.0648	45.28	8	30	66.7346	35.04	9	27	82.7326	51.57	10	36	83.7579	31.1	7	31	69.7587	50.39	9	22	79.7935	53.94	10
P50991	CCT4	T-complex protein 1 subunit delta OS=Homo sapiens OX=9606 GN=CCT4 PE=1 SV=4 - [TCPD_HUMAN]	11.4253	11.5	3	3					40.3956	32.28	13	16	8.7805	15.58	4	4	16.4216	18	6	7	46.8034	28.2	10	15	6.36052	6.86	3	3	7.86831	7.79	4	6	26.7047	22.45	9	17	13.4527	14.84	6	6	111.061	42.3	20	45	136.432	44.16	19
Q5HYI8	RABL3	Rab-like protein 3 OS=Homo sapiens OX=9606 GN=RABL3 PE=1 SV=1 - [RABL3_HUMAN]													44.1389	28.81	6	13	41.5152	28.39	7	14	48.7882	28.39	7	15	10.1758	12.71	3	5	15.239	21.61	4	6	13.572	17.37	4	6	71.4369	33.05	8	28	63.2564	41.95	9	22	58.5583	32.63	7
P07737	PFN1	Profilin-1 OS=Homo sapiens OX=9606 GN=PFN1 PE=1 SV=2 - [PROF1_HUMAN]									5.15604	21.43	2	2									22.5891	42.86	4	8													4.08566	18.57	2	2	69.5027	59.29	9	26	81.908	57.86	8
P07195	LDHB	L-lactate dehydrogenase B chain OS=Homo sapiens OX=9606 GN=LDHB PE=1 SV=2 - [LDHB_HUMAN]	6.54079	11.68	3	4					43.3909	32.93	9	16	22.3049	24.55	7	10	16.378	14.37	4	6	31.1505	29.94	9	13	11.5134	12.57	3	5	9.55788	15.87	4	5	24.9155	17.96	5	9	22.1194	21.56	6	9	96.7765	56.59	16	38	114.264	49.7	14
P25685	DNAJB1	DnaJ homolog subfamily B member 1 OS=Homo sapiens OX=9606 GN=DNAJB1 PE=1 SV=4 - [DNJB1_HUMAN]	2.50725	8.24	2	2																					30.4488	20.88	7	12	24.0749	16.47	4	9	25.6334	18.82	6	11	73.9754	29.12	11	30	71.4723	40.29	12	29	80.8372	36.47	13
P14618	PKM	Pyruvate kinase PKM OS=Homo sapiens OX=9606 GN=PKM PE=1 SV=4 - [KPYM_HUMAN]	27.268	35.59	13	16	8.01454	10.17	4	7	100.54	46.89	20	34	14.1929	14.5	5	5	23.8426	22.6	9	10	50.1158	30.89	14	18	11.1144	10.73	4	5	20.2039	16.01	6	9	35.9376	26.74	10	15	14.5978	11.68	5	6	151.957	50.28	23	56	179.714	41.81	20
P16615	ATP2A2	Sarcoplasmic/endoplasmic reticulum calcium ATPase 2 OS=Homo sapiens OX=9606 GN=ATP2A2 PE=1 SV=1 - [AT2A2_HUMAN]	5.03186	2.69	2	2					6.99089	4.22	3	3	1535.78	45.78	55	521	1068.96	44.34	50	406	959.326	44.72	51	328	276.217	29.17	28	107	273.171	28.89	28	103	272.999	32.73	32	111	1910.93	42.9	49	657	1530.27	55.09	67	533	1856.57	49.52	55
P60842	EIF4A1	Eukaryotic initiation factor 4A-I OS=Homo sapiens OX=9606 GN=EIF4A1 PE=1 SV=1 - [IF4A1_HUMAN]	8.92062	12.81	4	4					42.8527	35.47	11	15	21.1611	24.14	7	8	11.5384	16.01	5	5	34.6582	33.5	10	13	7.37009	4.68	2	3					12.2539	14.53	5	6	15.6272	10.1	4	6	78.9121	41.63	15	30	97.3388	42.12	14
P06748	NPM1	Nucleophosmin OS=Homo sapiens OX=9606 GN=NPM1 PE=1 SV=2 - [NPM_HUMAN]	6.90292	20.41	3	4					24.1403	17.01	6	7									21.2517	15.31	6	8									13.4106	20.75	4	6	6.52815	4.08	2	3	51.9654	44.22	12	21	77.3847	36.39	11
P10599	TXN	cRAP THIO_HUMAN Thioredoxin OS=Homo sapiens GN=TXN PE=1 SV=3													2.913	21.15	2	2	2.75616	21.15	2	2	3.16277	21.15	2	2					8.45667	21.15	2	4	6.41495	23.08	3	3					18.8689	54.81	5	9	14.4456	35.58	2
P17987	TCP1	T-complex protein 1 subunit alpha OS=Homo sapiens OX=9606 GN=TCP1 PE=1 SV=1 - [TCPA_HUMAN]	7.12405	8.63	3	3					12.9566	12.23	5	5	34.3137	26.44	11	13	28.8318	19.6	8	11	40.776	27.16	11	14	10.4499	8.63	5	7	16.412	14.03	8	9	22.1312	23.56	11	14	43.7697	22.3	12	18	146.089	52.34	24	52	153.522	45.86	22
Q15370	ELOB	Elongin-B OS=Homo sapiens OX=9606 GN=ELOB PE=1 SV=1 - [ELOB_HUMAN]													4.56895	24.58	3	3																									4.4595	16.95	2	2	10.6621	49.15	3
Q9HB71-3	CACYBP	Isoform 3 of Calcyclin-binding protein OS=Homo sapiens OX=9606 GN=CACYBP - [CYBP_HUMAN]									11.4198	33.51	5	6	2.76272	13.51	2	2					24.7415	37.84	6	7																	14.5777	22.16	4	8	19.5224	37.84	6
Q53GQ0	HSD17B12	Very-long-chain 3-oxoacyl-CoA reductase OS=Homo sapiens OX=9606 GN=HSD17B12 PE=1 SV=2 - [DHB12_HUMAN]									4.50872	7.69	2	2	39.3422	36.54	9	15	6.69068	14.42	4	4	24.5581	22.44	7	10	3.2587	4.81	2	4	6.08448	8.33	3	4					12.5946	10.9	3	8	22.6161	30.13	8	11	28.3086	17.31	6
O94905	ERLIN2	Erlin-2 OS=Homo sapiens OX=9606 GN=ERLIN2 PE=1 SV=1 - [ERLN2_HUMAN]													44.3787	25.66	9	17	35.7121	29.5	8	15	32.0847	30.68	10	14	31.9249	25.07	8	18	41.6551	27.43	9	18	42.6963	32.45	11	22	43.8359	24.78	8	19	27.5163	27.73	7	13	38.1146	21.53	7
P22392-2	NME2	Isoform 3 of Nucleoside diphosphate kinase B OS=Homo sapiens OX=9606 GN=NME2 - [NDKB_HUMAN]									7.96886	28.46	3	5	9.84772	27.72	3	5	0	19.48	2	2	17.8174	32.21	4	8													2.01893	12.73	2	2	65.2485	56.18	8	30	64.5085	41.95	6
O00165	HAX1	HCLS1-associated protein X-1 OS=Homo sapiens OX=9606 GN=HAX1 PE=1 SV=2 - [HAX1_HUMAN]													59.5681	38.35	11	24	51.0471	32.97	7	16	64.5121	36.92	10	26	17.8065	22.22	4	10	32.7212	22.22	4	12	25.4201	28.32	6	11	92.2911	34.41	8	27	65.6432	36.2	6	22	87.3639	43.37	10
P08238	HSP90AB1	Heat shock protein HSP 90-beta OS=Homo sapiens OX=9606 GN=HSP90AB1 PE=1 SV=4 - [HS90B_HUMAN]	15.6463	9.53	6	7					89.1346	35.5	21	33	47.9388	23.62	12	17	29.9187	16.02	10	12	83.3894	28.59	18	31	42.6441	17.96	11	20	37.9891	14.64	9	15	67.9958	23.2	15	31	107.115	28.59	16	42	389.335	53.31	36	148	494.006	44.75	30
Q00688	FKBP3	Peptidyl-prolyl cis-trans isomerase FKBP3 OS=Homo sapiens OX=9606 GN=FKBP3 PE=1 SV=1 - [FKBP3_HUMAN]	17.8724	19.64	5	8	10.2702	6.25	2	4	44.1042	40.18	10	19	17.5911	32.14	7	7	23.7977	35.27	8	10	34.9393	44.64	12	15	9.88741	16.07	4	6	24.6701	19.64	5	11	21.8137	14.73	4	10	19.8873	15.18	4	9	12.8891	19.64	5	7	33.6849	23.21	6
P01892	HLA-A	HLA class I histocompatibility antigen, A-2 alpha chain OS=Homo sapiens OX=9606 GN=HLA-A PE=1 SV=1 - [1A02_HUMAN]	7.50427	10.14	2	4									142.92	52.6	18	54	163.687	48.22	14	62	134.351	48.22	14	48	208.763	38.08	12	74	230.826	42.74	13	73	238.236	48.22	16	78	94.5636	27.95	7	29	59.4292	28.77	7	24	77.169	34.79	8
P00338	LDHA	L-lactate dehydrogenase A chain OS=Homo sapiens OX=9606 GN=LDHA PE=1 SV=2 - [LDHA_HUMAN]	13.7448	17.17	4	5					28.3128	35.24	9	11	17.9295	17.77	6	7	12.4962	15.96	5	6	30.244	27.11	9	13	8.11471	6.63	2	3	8.7535	9.94	3	4	16.5113	12.95	4	7	12.3373	9.64	3	5	64.4367	54.52	15	26	64.7982	37.05	11
P50990	CCT8	T-complex protein 1 subunit theta OS=Homo sapiens OX=9606 GN=CCT8 PE=1 SV=4 - [TCPQ_HUMAN]	7.35604	10.77	5	5					34.17	30.29	13	16	24.4236	20.62	8	10	21.0412	18.43	8	9	47.6467	34.67	14	20	15.6562	11.5	6	8	24.7035	14.42	7	11	19.9495	14.96	8	11	28.9334	16.79	8	12	136.434	47.08	24	58	147.688	50.36	24
P22061	PCMT1	Protein-L-isoaspartate(D-aspartate) O-methyltransferase OS=Homo sapiens OX=9606 GN=PCMT1 PE=1 SV=4 - [PIMT_HUMAN]	19.4214	28.63	5	9					33.2279	33.48	7	11	33.5348	31.72	6	11	25.0615	20.7	5	9	26.9164	28.63	5	8	10.658	11.45	2	4	12.9898	11.45	2	5	13.8406	20.7	4	6	21.4835	11.45	2	8	23.328	43.61	6	10	19.6735	15.86	3
P62979	RPS27A	Ubiquitin-40S ribosomal protein S27a OS=Homo sapiens OX=9606 GN=RPS27A PE=1 SV=2 - [RS27A_HUMAN]	65.2816	28.85	5	29	22.399	16.03	2	11	88.1229	36.54	7	38	421.037	42.31	12	143	382.131	50.64	11	136	425.808	46.15	11	134	482.599	38.46	10	191	601.765	42.31	12	218	633.699	42.31	12	233	881.348	42.31	10	308	731.851	42.31	12	256	914.577	50.64	13
Q9BTV4	TMEM43	Transmembrane protein 43 OS=Homo sapiens OX=9606 GN=TMEM43 PE=1 SV=1 - [TMM43_HUMAN]													30.2378	21.25	8	11	12.1981	10	5	6	25.2816	20	7	10	4.44739	4.5	2	3	9.78677	7	3	5	6.94819	4.5	2	3	49.8591	19	8	22	84.0592	40.75	14	36	73.0378	31	12
P13639	EEF2	Elongation factor 2 OS=Homo sapiens OX=9606 GN=EEF2 PE=1 SV=4 - [EF2_HUMAN]	8.23071	3.96	3	4					72.0227	37.18	24	34	20.6691	12.7	9	9	9.4125	9.32	6	6	41.1936	15.97	13	16	6.93604	5.24	4	4	15.3894	8.39	7	10	30.0258	13.87	11	16	28.9122	10.72	9	13	233.233	46.97	34	94	231.218	37.53	27
P63244	RACK1	Receptor of activated protein C kinase 1 OS=Homo sapiens OX=9606 GN=RACK1 PE=1 SV=3 - [RACK1_HUMAN]	3.84571	6.94	2	2					13.7725	12.93	4	5	6.97148	6.94	2	3	4.45218	6.94	2	2	33.2291	31.55	9	12	9.59901	14.51	4	5	10.6212	14.51	4	6	22.8263	19.24	6	11	10.1179	11.04	3	4	61.779	46.06	12	24	70.5915	46.06	12
P62280	RPS11	40S ribosomal protein S11 OS=Homo sapiens OX=9606 GN=RPS11 PE=1 SV=3 - [RS11_HUMAN]	3.78217	27.85	4	5					13.0248	32.91	6	7	5.04575	22.78	3	3	5.48221	24.05	3	3	20.4873	36.71	6	8	9.14679	12.03	2	4	9.21683	25.95	4	5	29.4718	25.95	6	12	4.27886	12.03	2	3	18.8273	29.75	5	8	19.5513	23.42	3
O00763-3	ACACB	Isoform 3 of Acetyl-CoA carboxylase 2 OS=Homo sapiens OX=9606 GN=ACACB - [ACACB_HUMAN]	879.43	41.4	75	388	479.344	12.72	26	192	1267.78	43.88	87	462	324.477	21.72	43	118	229.362	10.86	22	96	257.009	16.76	33	96	346.75	17.91	36	163	433.863	17.29	35	186	370.183	18.97	40	170	500.88	17.86	33	198	363.105	21.45	38	147	394.944	19.19	37
P04792	HSPB1	Heat shock protein beta-1 OS=Homo sapiens OX=9606 GN=HSPB1 PE=1 SV=2 - [HSPB1_HUMAN]	4.61796	13.17	2	2					15.5679	40.98	5	6	15.0264	26.34	4	8	14.6025	34.15	5	9	10.1627	21.46	3	4	7.95594	16.59	2	3	10.5022	21.46	3	4	13.8641	26.34	4	6	37.4441	21.46	3	13	22.0015	29.27	4	8	35.18	26.34	4
P62820	RAB1A	Ras-related protein Rab-1A OS=Homo sapiens OX=9606 GN=RAB1A PE=1 SV=3 - [RAB1A_HUMAN]	4.44345	18.54	3	4					7.68353	20	3	3	7.09907	22.44	4	4					4.52786	20	3	3													5.97135	10.73	2	3	22.4008	31.71	5	9	30.449	53.66	8
O00299	CLIC1	Chloride intracellular channel protein 1 OS=Homo sapiens OX=9606 GN=CLIC1 PE=1 SV=4 - [CLIC1_HUMAN]																					4.61728	12.45	2	2																	28.9757	42.74	7	10	34.6734	50.21	8
Q99653	CHP1	Calcineurin B homologous protein 1 OS=Homo sapiens OX=9606 GN=CHP1 PE=1 SV=3 - [CHP1_HUMAN]													28.5787	47.18	7	10	19.2542	27.18	4	9	18.5164	27.18	4	7	6.86582	15.9	2	2					8.22063	15.9	2	3	17.2156	22.56	3	6	18.4676	22.56	3	6	25.3737	36.92	6
P00558	PGK1	Phosphoglycerate kinase 1 OS=Homo sapiens OX=9606 GN=PGK1 PE=1 SV=3 - [PGK1_HUMAN]									45.2302	32.61	10	17	8.88171	11.51	4	4	4.98985	6	2	2	36.7778	36.21	10	16									13.3904	11.99	3	6					82.0586	37.65	13	30	134.952	44.6	16
O14654	IRS4	Insulin receptor substrate 4 OS=Homo sapiens OX=9606 GN=IRS4 PE=1 SV=1 - [IRS4_HUMAN]	20.5873	7.88	8	12					20.5083	9.31	8	9	71.2964	21.72	19	29	68.5964	16.47	18	29	49.0102	11.46	12	18	100.629	16.71	19	43	98.3887	20.37	23	49	85.6331	16.87	19	40	217.281	19.33	21	82	163.742	30.15	29	64	185.429	26.57	28
Q9Y2S6	TMA7	Translation machinery-associated protein 7 OS=Homo sapiens OX=9606 GN=TMA7 PE=1 SV=1 - [TMA7_HUMAN]	19.8618	29.69	2	13					32.893	40.63	4	19	19.9882	32.81	3	13	26.9665	40.63	5	11	57.8733	40.63	5	30	8.24549	32.81	3	6	25.3177	32.81	3	13	27.0831	29.69	2	14	12.7614	32.81	3	8	22.8168	32.81	3	11	18.5126	32.81	3
Q5VTB9	RNF220	E3 ubiquitin-protein ligase RNF220 OS=Homo sapiens OX=9606 GN=RNF220 PE=1 SV=1 - [RN220_HUMAN]	25.6484	19.43	9	13					62.3675	33.04	17	25	38.5957	21.55	12	15	26.8526	8.66	5	10	16.343	10.78	5	6	19.8041	11.66	7	10	15.9793	6.18	4	8	26.5686	10.42	6	11	26.0223	10.42	6	12	15.6641	9.89	6	9	27.6635	15.72	7
P36542	ATP5F1C	ATP synthase subunit gamma, mitochondrial OS=Homo sapiens OX=9606 GN=ATP5F1C PE=1 SV=1 - [ATPG_HUMAN]									5.37915	8.39	2	2	78.98	30.54	10	31	73.0885	36.58	9	29	73.1415	30.54	10	30	9.42754	16.11	4	4	11.9014	15.44	4	5	10.0484	15.44	4	4	59.8752	36.91	9	23	86.0226	42.95	12	32	78.0472	37.58	10
P63241	EIF5A	Eukaryotic translation initiation factor 5A-1 OS=Homo sapiens OX=9606 GN=EIF5A PE=1 SV=2 - [IF5A1_HUMAN]									11.7828	22.73	2	4																													17.6579	46.75	5	9	7.07787	18.83	2
Q9NVI7-2	ATAD3A	Isoform 2 of ATPase family AAA domain-containing protein 3A OS=Homo sapiens OX=9606 GN=ATAD3A - [ATD3A_HUMAN]													35.3448	22.87	12	14	27.1846	18.94	11	13	37.3066	23.04	11	16	29.4016	21.5	10	16	28.0265	20.65	11	15	28.2127	17.24	9	14	52.6049	25.26	13	21	49.968	22.7	11	21	49.3011	24.06	11
P06899	HIST1H2BJ	Histone H2B type 1-J OS=Homo sapiens OX=9606 GN=HIST1H2BJ PE=1 SV=3 - [H2B1J_HUMAN]	7.80677	19.84	3	13					3.96271	26.19	3	4									4.63323	18.25	2	2																	3.12652	16.67	2	2	7.72321	23.81	3
P10321	HLA-C	HLA class I histocompatibility antigen, Cw-7 alpha chain OS=Homo sapiens OX=9606 GN=HLA-C PE=1 SV=3 - [1C07_HUMAN]	7.50427	10.11	2	4									118.716	44.81	15	52	137.637	40.71	11	58	124.404	51.37	15	50	154.471	48.36	15	63	148.487	47.27	13	65	145.854	47.27	13	52	101.616	38.8	10	37	86.7777	43.99	12	32	100.154	44.81	12
Q13642-1	FHL1	Isoform 1 of Four and a half LIM domains protein 1 OS=Homo sapiens OX=9606 GN=FHL1 - [FHL1_HUMAN]	30.1425	44.29	9	15									36.3717	33.21	8	12	24.5703	28.57	6	10					9.65981	21.79	5	7					2.86578	8.93	2	2	21.2382	18.21	4	8
P62701	RPS4X	40S ribosomal protein S4, X isoform OS=Homo sapiens OX=9606 GN=RPS4X PE=1 SV=2 - [RS4X_HUMAN]	52.0172	37.64	11	23	25.6287	9.89	3	12	71.0705	43.73	12	26	33.9114	32.32	7	11	20.7468	31.18	7	11	39.2839	31.56	7	13	12.9365	11.03	3	5	13.474	9.89	3	5	38.0218	31.56	9	18	17.5943	17.49	4	8	57.7141	39.92	10	21	52.9272	31.56	7
P07355	ANXA2	Annexin A2 OS=Homo sapiens OX=9606 GN=ANXA2 PE=1 SV=2 - [ANXA2_HUMAN]	14.708	11.8	3	5	36.1253	22.12	7	16	69.9581	47.2	18	25	32.9164	24.19	7	10	9.14322	12.98	5	6	12.7706	12.39	3	4					7.14355	8.55	3	4	9.71583	11.5	4	4	9.76185	10.91	4	4	16.9926	22.71	6	7	18.6609	17.99	5
P08708	RPS17	40S ribosomal protein S17 OS=Homo sapiens OX=9606 GN=RPS17 PE=1 SV=2 - [RS17_HUMAN]									27.077	44.44	4	9	5.64856	8.89	2	2					12.9988	44.44	3	4					2.14156	8.89	2	3	5.30366	8.89	2	2	9.32043	25.19	3	4	18.3179	44.44	5	6	17.3475	28.15	4
P18859	ATP5PF	ATP synthase-coupling factor 6, mitochondrial OS=Homo sapiens OX=9606 GN=ATP5PF PE=1 SV=1 - [ATP5J_HUMAN]													5.05733	26.85	2	2	16.8655	30.56	2	5	5.61731	26.85	2	2													13.5392	24.07	2	4	8.76955	44.44	3	3	14.1922	44.44	3
P04844	RPN2	Dolichyl-diphosphooligosaccharide--protein glycosyltransferase subunit 2 OS=Homo sapiens OX=9606 GN=RPN2 PE=1 SV=3 - [RPN2_HUMAN]									12.5708	11.57	4	5	65.8609	25.2	11	20	39.3307	23.61	9	18	51.7925	17.91	9	16	51.6469	13.31	7	20	55.2301	14.74	8	19	56.386	18.7	8	22	78.1911	13.31	7	30	59.3808	33.44	11	20	69.2162	19.97	8
P62805	HIST1H4A	Histone H4 OS=Homo sapiens OX=9606 GN=HIST1H4A PE=1 SV=2 - [H4_HUMAN]	24.8726	50.49	5	17					9.769	41.75	4	4					8.36282	29.13	3	5	10.3636	29.13	3	4																	5.52586	29.13	3	4	5.96637	21.36	2
P63104	YWHAZ	14-3-3 protein zeta/delta OS=Homo sapiens OX=9606 GN=YWHAZ PE=1 SV=1 - [1433Z_HUMAN]									13.0025	17.96	4	5					4.80146	8.16	2	3	9.97446	13.06	3	4									4.76482	8.98	2	2					42.7258	46.53	9	16	53.8007	42.45	8
P55145	MANF	Mesencephalic astrocyte-derived neurotrophic factor OS=Homo sapiens OX=9606 GN=MANF PE=1 SV=3 - [MANF_HUMAN]	8.80328	23.63	4	6	22.165	13.74	3	11	23.4878	28.02	6	9	15.8882	26.37	4	6	10.5652	19.23	3	4	40.9703	41.76	9	16	7.20182	18.13	3	4	11.3861	25.27	6	7	11.3591	19.78	4	5	12.7367	18.13	3	5	15.5217	27.47	5	7	22.789	31.87	7
P53611	RABGGTB	Geranylgeranyl transferase type-2 subunit beta OS=Homo sapiens OX=9606 GN=RABGGTB PE=1 SV=2 - [PGTB2_HUMAN]	58.8563	25.98	5	21	286.643	51.06	13	118																																	8.28612	6.65	2	3
P31943	HNRNPH1	Heterogeneous nuclear ribonucleoprotein H OS=Homo sapiens OX=9606 GN=HNRNPH1 PE=1 SV=4 - [HNRH1_HUMAN]	45.5434	35.63	10	20					28.2786	26.95	8	11	55.3087	22.72	7	21	48.3226	22.72	7	17	34.3809	23.61	7	10	31.2617	17.59	6	12	33.6244	19.15	7	12	38.9684	27.17	8	16	53.3123	19.38	6	19	52.0135	22.72	8	19	48.2069	19.38	6
P68032	ACTC1	Actin, alpha cardiac muscle 1 OS=Homo sapiens OX=9606 GN=ACTC1 PE=1 SV=1 - [ACTC_HUMAN]	20.8832	22.28	8	14	7.48724	7.69	3	5	59.729	29.71	11	25	30.819	17.24	7	12	37.8424	15.92	6	17	48.826	17.51	8	20	48.4204	15.12	5	23	66.2185	15.92	7	29	73.5648	15.92	7	33	69.4811	15.92	7	32	176.506	26.53	11	83	252.206	26.53	11
P36542-2	ATP5F1C	Isoform Heart of ATP synthase subunit gamma, mitochondrial OS=Homo sapiens OX=9606 GN=ATP5F1C - [ATPG_HUMAN]													72.4438	26.26	9	29	69.4538	34.34	8	28	67.2092	26.26	9	28	6.95111	11.78	3	3	8.49873	11.11	3	4	7.04392	11.11	3	3	58.7436	36.7	9	23	79.755	40.74	11	30	77.8852	37.37	10
O75190-2	DNAJB6	Isoform B of DnaJ homolog subfamily B member 6 OS=Homo sapiens OX=9606 GN=DNAJB6 - [DNJB6_HUMAN]													25.1454	29.05	8	12	13.857	16.18	4	8	23.5069	22.82	4	10	10.3832	15.77	3	5	15.5819	13.69	3	6					33.6635	24.07	6	13	33.8957	25.73	5	16	31.411	29.05	7
O60814	HIST1H2BK	Histone H2B type 1-K OS=Homo sapiens OX=9606 GN=HIST1H2BK PE=1 SV=3 - [H2B1K_HUMAN]	7.80677	19.84	3	13					3.67061	26.19	3	4																													3.12652	16.67	2	2	7.36117	23.81	3
Q5XKP0	MICOS13	MICOS complex subunit MIC13 OS=Homo sapiens OX=9606 GN=MICOS13 PE=1 SV=1 - [MIC13_HUMAN]													36.8542	50	5	11	17.1996	44.92	4	6	33.3349	44.92	4	10					6.30138	29.66	3	3					7.40982	26.27	3	4	13.9367	46.61	4	5	16.036	44.92	4
Q96CS3	FAF2	FAS-associated factor 2 OS=Homo sapiens OX=9606 GN=FAF2 PE=1 SV=2 - [FAF2_HUMAN]													22.3664	15.96	6	7	15.8989	13.93	4	6	30.2601	21.35	8	12	11.1609	12.36	4	6	32.4051	15.96	6	13	22.4359	17.3	6	10	28.2296	11.01	4	10	52.5467	31.69	10	19	58.8403	23.6	7
Q9Y3F4	STRAP	Serine-threonine kinase receptor-associated protein OS=Homo sapiens OX=9606 GN=STRAP PE=1 SV=1 - [STRAP_HUMAN]									9.59433	17.43	3	4	6.66229	9.43	2	2					8.22976	9.43	2	4													17.0926	19.71	5	7	34.2314	28	7	13	39.7273	31.71	9
O15269	SPTLC1	Serine palmitoyltransferase 1 OS=Homo sapiens OX=9606 GN=SPTLC1 PE=1 SV=1 - [SPTC1_HUMAN]													53.4817	26.85	11	22	44.26	41.86	13	23	70.9361	27.06	11	31	18.483	10.78	5	10	12.4105	10.36	5	7	12.7844	8.46	4	7	36.4088	12.05	6	15	41.7875	20.72	9	18	42.7536	19.45	8
P0DP24	CALM2	Calmodulin-2 OS=Homo sapiens OX=9606 GN=CALM2 PE=1 SV=1 - [CALM2_HUMAN]									2.66104	22.15	2	2	14.963	30.2	3	9					5.79385	16.11	2	2																	9.32993	41.61	4	4	8.81365	36.91	3
P18085	ARF4	ADP-ribosylation factor 4 OS=Homo sapiens OX=9606 GN=ARF4 PE=1 SV=3 - [ARF4_HUMAN]													13.0118	35.56	5	5	4.43769	11.11	2	2	7.23777	17.22	2	3					8.8451	11.67	2	4					15.8332	20	3	6	25.4671	36.67	5	10	23.2821	45	6
Q03135	CAV1	Caveolin-1 OS=Homo sapiens OX=9606 GN=CAV1 PE=1 SV=4 - [CAV1_HUMAN]																																					23.808	15.17	3	10	14.6625	21.35	4	7	17.6115	14.04	3
P05023	ATP1A1	Sodium/potassium-transporting ATPase subunit alpha-1 OS=Homo sapiens OX=9606 GN=ATP1A1 PE=1 SV=1 - [AT1A1_HUMAN]	8.46181	5.57	4	5					22.7436	13.98	9	13	575.582	41.54	44	187	531.429	42.13	42	175	508.189	41.45	41	164	267.046	29.72	27	101	295.512	33.33	30	111	319.691	35.87	33	124	1061.45	42.72	42	362	660.454	43.99	47	234	847.105	46.73	52
P61204	ARF3	ADP-ribosylation factor 3 OS=Homo sapiens OX=9606 GN=ARF3 PE=1 SV=2 - [ARF3_HUMAN]									8.49264	19.34	2	2	5.33282	19.34	2	2					7.80959	19.34	2	3																	19.4558	43.65	5	8	17.5814	33.7	4
Q96DZ1	ERLEC1	Endoplasmic reticulum lectin 1 OS=Homo sapiens OX=9606 GN=ERLEC1 PE=1 SV=1 - [ERLEC_HUMAN]													89.8826	43.48	16	33	94.0456	36.44	13	33	69.1574	36.02	12	26
P22626	HNRNPA2B1	Heterogeneous nuclear ribonucleoproteins A2/B1 OS=Homo sapiens OX=9606 GN=HNRNPA2B1 PE=1 SV=2 - [ROA2_HUMAN]	18.0505	17.85	3	7					36.7473	35.41	8	12	8.00697	11.05	2	2					5.13056	8.22	2	2																	77.5996	41.93	11	29	81.7265	37.68	9
P01889	HLA-B	HLA class I histocompatibility antigen, B-7 alpha chain OS=Homo sapiens OX=9606 GN=HLA-B PE=1 SV=3 - [1B07_HUMAN]													89.6102	35.08	11	28	60.5606	28.73	8	19	58.394	35.36	10	20	39.4333	26.8	6	15	39.9719	32.04	10	19	40.9482	26.8	6	15	37.1709	27.07	6	12	32.8398	27.9	7	11	53.0809	24.03	6
Q6KB66-2	KRT80	Isoform 2 of Keratin, type II cytoskeletal 80 OS=Homo sapiens OX=9606 GN=KRT80 - [K2C80_HUMAN]	20.9219	13.51	5	14	47.0828	19.67	8	26	311.831	39.34	15	120	29.1767	12.8	5	11	21.6708	15.17	6	9	11.3794	11.61	5	6					10.4442	7.58	3	5	11.9418	9.24	4	5	24.6007	8.77	3	9	28.2685	21.33	8	12	43.6417	18.72	7
Q9UBX3	SLC25A10	Mitochondrial dicarboxylate carrier OS=Homo sapiens OX=9606 GN=SLC25A10 PE=1 SV=2 - [DIC_HUMAN]													23.0142	34.15	8	10	21.937	23.69	6	9	19.3782	25.78	7	9	4.18571	9.41	2	2	8.99494	9.06	2	3	4.50871	7.32	2	3	6.11196	9.06	2	2	11.0681	20.56	4	5	13.9135	11.85	3
Q99714	HSD17B10	3-hydroxyacyl-CoA dehydrogenase type-2 OS=Homo sapiens OX=9606 GN=HSD17B10 PE=1 SV=3 - [HCD2_HUMAN]									3.5397	11.88	2	2	4.68703	13.03	3	3					4.52182	9.96	2	2																	18.0534	38.31	6	9	29.6655	33.72	6
P07237	P4HB	Protein disulfide-isomerase OS=Homo sapiens OX=9606 GN=P4HB PE=1 SV=3 - [PDIA1_HUMAN]									16.2979	13.58	6	7	29.924	25.79	9	10	33.3894	20.28	11	12	33.2549	26.57	11	13	10.6522	9.65	5	5	12.6957	9.45	4	5	21.7335	17.32	8	11	8.61623	6.69	3	5	67.3168	30.12	14	24	68.3261	27.17	11
Q9Y277	VDAC3	Voltage-dependent anion-selective channel protein 3 OS=Homo sapiens OX=9606 GN=VDAC3 PE=1 SV=1 - [VDAC3_HUMAN]									12.0242	19.08	4	5	122.149	44.52	14	51	76.479	35.69	12	32	97.3807	43.82	12	34	15.5988	15.9	4	7	17.0335	11.31	3	7	21.237	22.61	5	11	111.902	31.1	7	52	84.9044	42.76	12	36	88.5468	36.04	11
P0DOY2	IGLC2	Immunoglobulin lambda constant 2 OS=Homo sapiens OX=9606 GN=IGLC2 PE=1 SV=1 - [IGLC2_HUMAN]																	13.472	48.11	3	5
P20340	RAB6A	Ras-related protein Rab-6A OS=Homo sapiens OX=9606 GN=RAB6A PE=1 SV=3 - [RAB6A_HUMAN]																					4.24108	9.62	2	2																	10.5866	25.48	4	5	15.2647	29.33	5
P20340-2	RAB6A	Isoform 2 of Ras-related protein Rab-6A OS=Homo sapiens OX=9606 GN=RAB6A - [RAB6A_HUMAN]																					4.24108	9.62	2	2																	13.6919	25.48	4	6	21.0242	29.33	5
P34897-3	SHMT2	Isoform 3 of Serine hydroxymethyltransferase, mitochondrial OS=Homo sapiens OX=9606 GN=SHMT2 - [GLYM_HUMAN]									6.77997	6.83	3	3	2.22487	4.55	2	2	4.69679	6.83	3	3	8.49691	8.7	4	4													4.77485	4.55	2	2	44.9374	35.61	13	22	44.34	26.71	12
P09651-2	HNRNPA1	Isoform A1-A of Heterogeneous nuclear ribonucleoprotein A1 OS=Homo sapiens OX=9606 GN=HNRNPA1 - [ROA1_HUMAN]									15.9994	23.75	5	7									4.30874	10.63	2	2					5.07443	9.06	2	2	8.84436	9.06	2	3					63.0466	41.25	8	23	40.5777	35.63	7
Q13257	MAD2L1	Mitotic spindle assembly checkpoint protein MAD2A OS=Homo sapiens OX=9606 GN=MAD2L1 PE=1 SV=1 - [MD2L1_HUMAN]													3.81449	7.32	2	2	7.28184	13.66	3	4					3.46422	7.32	2	2					1.84482	8.29	2	2	14.4502	34.15	7	7	7.60855	28.78	5	6	6.82962	19.51	4
P52272-2	HNRNPM	Isoform 2 of Heterogeneous nuclear ribonucleoprotein M OS=Homo sapiens OX=9606 GN=HNRNPM - [HNRPM_HUMAN]	39.71	22	14	20	9.94335	4.63	3	4	35.2629	15.77	10	13	52.0421	30.39	18	22	33.6474	17.66	10	13	43.0938	21.13	11	15	42.311	13.75	9	23	42.0724	15.63	9	19	43.6915	16.06	11	24	70.9871	21.13	13	35	100.688	30.25	18	42	129.947	29.96	18
O75380	NDUFS6	NADH dehydrogenase [ubiquinone] iron-sulfur protein 6, mitochondrial OS=Homo sapiens OX=9606 GN=NDUFS6 PE=1 SV=1 - [NDUS6_HUMAN]																																					2.33154	21.77	2	2					8.18304	39.52	3
O75964	ATP5MG	ATP synthase subunit g, mitochondrial OS=Homo sapiens OX=9606 GN=ATP5MG PE=1 SV=3 - [ATP5L_HUMAN]													9.45579	38.83	4	4	2.58232	23.3	2	2	6.79999	20.39	3	3													8.97755	23.3	2	4	6.67457	23.3	2	3	4.49196	23.3	2
Q14257	RCN2	Reticulocalbin-2 OS=Homo sapiens OX=9606 GN=RCN2 PE=1 SV=1 - [RCN2_HUMAN]													57.2822	39.12	10	17	47.3352	39.12	9	18	40.3498	31.55	7	12					2.19118	10.73	2	2	8.14856	10.73	2	3	44.7581	17.35	5	14	28.433	25.87	6	9	34.7906	25.87	6
Q01105-2	SET	Isoform 2 of Protein SET OS=Homo sapiens OX=9606 GN=SET - [SET_HUMAN]	59.1977	20.22	7	23	34.8933	13.72	3	14	68.0609	35.38	11	26	38.7443	22.02	7	13	26.7678	16.61	5	10	35.716	20.22	5	12	39.7554	23.1	5	16	58.0518	24.55	6	20	52.6612	25.99	7	20	76.5061	24.55	6	25	57.3655	30.32	6	18	63.1239	31.77	7
P43686	PSMC4	26S proteasome regulatory subunit 6B OS=Homo sapiens OX=9606 GN=PSMC4 PE=1 SV=2 - [PRS6B_HUMAN]																									6.37608	4.07	2	3	2.14826	3.83	2	3	6.4098	6.94	3	6					18.8231	22.97	7	10	20.0156	16.27	5
Q96S66	CLCC1	Chloride channel CLIC-like protein 1 OS=Homo sapiens OX=9606 GN=CLCC1 PE=1 SV=1 - [CLCC1_HUMAN]													163.155	39.56	20	51	126.178	37.75	18	42	136.75	34.3	16	45	21.0613	15.43	5	9	5.21488	8.53	2	2	16.2181	12.52	4	6	111.664	27.22	12	37	78.449	35.75	17	29	97.9846	37.93	19
O00483	NDUFA4	Cytochrome c oxidase subunit NDUFA4 OS=Homo sapiens OX=9606 GN=NDUFA4 PE=1 SV=1 - [NDUA4_HUMAN]	1.79732	22.22	2	2													4.50918	22.22	2	3	8.9649	46.91	4	5	3.59397	22.22	2	3	5.88182	22.22	2	3	9.78625	32.1	3	5	10.6816	32.1	3	6	7.0812	22.22	2	4	8.50248	32.1	3
P20290-2	BTF3	Isoform 2 of Transcription factor BTF3 OS=Homo sapiens OX=9606 GN=BTF3 - [BTF3_HUMAN]																																									24.2302	46.91	4	9	22.0604	33.33	3
L0R6Q1	SLC35A4	SLC35A4 upstream open reading frame protein OS=Homo sapiens OX=9606 GN=SLC35A4 PE=3 SV=1 - [S35U4_HUMAN]													20.7115	46.6	5	9	6.66586	45.63	4	4	5.50085	45.63	4	4
Q13501	SQSTM1	Sequestosome-1 OS=Homo sapiens OX=9606 GN=SQSTM1 PE=1 SV=1 - [SQSTM_HUMAN]																	2.15294	6.14	2	2					6.72763	6.59	2	2	9.65799	12.95	3	4	7.29149	7.05	2	3	17.9481	20.23	4	5	13.2575	18.41	4	4	30.4383	29.09	6
P83731	RPL24	60S ribosomal protein L24 OS=Homo sapiens OX=9606 GN=RPL24 PE=1 SV=1 - [RL24_HUMAN]									12.3716	15.92	2	5									5.84424	19.11	3	3					15.085	13.38	2	6					15.1491	13.38	2	6	23.8202	20.38	3	9	21.9286	28.03	4
P49368	CCT3	T-complex protein 1 subunit gamma OS=Homo sapiens OX=9606 GN=CCT3 PE=1 SV=4 - [TCPG_HUMAN]									10.993	11.38	6	6	25.1629	23.12	11	11	21.1795	12.48	7	9	25.6977	18.9	10	12					9.72272	4.59	2	4	19.3959	12.84	7	10	21.799	12.11	7	12	71.38	29.91	14	32	75.8106	33.94	19
P56385	ATP5ME	ATP synthase subunit e, mitochondrial OS=Homo sapiens OX=9606 GN=ATP5ME PE=1 SV=2 - [ATP5I_HUMAN]													6.12222	18.84	2	2					8.88859	28.99	3	4
P14923	JUP	Junction plakoglobin OS=Homo sapiens OX=9606 GN=JUP PE=1 SV=3 - [PLAK_HUMAN]	24.1823	15.3	10	15	67.9653	14.09	10	31	128.349	37.05	24	51	53.014	17.18	12	20	45.0736	18.79	13	20	26.3637	14.23	10	12	11.4907	5.91	4	6	10.8492	4.3	3	5	17.4528	7.65	5	8	29.811	10.6	8	15	66.3117	22.82	16	31	61.4162	23.76	16
Q9Y265	RUVBL1	RuvB-like 1 OS=Homo sapiens OX=9606 GN=RUVBL1 PE=1 SV=1 - [RUVB1_HUMAN]									5.0049	5.92	2	2	7.19518	8.77	3	3					14.0642	12.72	4	5					3.97358	7.68	3	3	7.13374	10.75	3	4	14.7768	12.28	4	6	53.9893	32.89	11	18	31.2144	24.78	8
Q13509	TUBB3	Tubulin beta-3 chain OS=Homo sapiens OX=9606 GN=TUBB3 PE=1 SV=2 - [TBB3_HUMAN]	113.461	28.89	10	56					146.759	29.56	13	56	857.01	42.89	21	358	534.095	41.11	18	256	679.06	42.67	20	296	363.22	29.78	12	176	392.173	29.78	12	189	398.43	34	14	184	834.256	34	14	357	769.667	40.89	19	319	742.464	38.44	18
O15162-2	PLSCR1	Isoform 2 of Phospholipid scramblase 1 OS=Homo sapiens OX=9606 GN=PLSCR1 - [PLS1_HUMAN]													77.5842	45.15	9	33	69.6717	37.97	9	23	89.4866	45.99	10	34	7.10838	12.66	3	4	14.0796	21.1	4	5	16.4387	21.1	4	6	62.0146	29.11	5	21	47.4035	37.13	7	19	51.114	29.54	6
Q9H7X7	IFT22	Intraflagellar transport protein 22 homolog OS=Homo sapiens OX=9606 GN=IFT22 PE=1 SV=1 - [IFT22_HUMAN]									5.4776	20	2	2																																	5.20224	14.59	2
P78406	RAE1	mRNA export factor OS=Homo sapiens OX=9606 GN=RAE1 PE=1 SV=1 - [RAE1L_HUMAN]	20.6825	23.64	6	13					5.22553	8.7	3	3	34.3991	19.57	5	11	16.8399	20.92	6	7	20.7212	15.49	4	7	7.43618	5.43	2	3	2.81381	4.62	2	2	4.80119	5.43	2	2	18.781	9.78	3	7	8.3641	9.51	3	4	8.59335	9.51	3
O75787-2	ATP6AP2	Isoform 2 of Renin receptor OS=Homo sapiens OX=9606 GN=ATP6AP2 - [RENR_HUMAN]													28.8344	32.39	8	11	17.0122	16.04	5	7	26.8618	28.62	9	12	6.44506	6.6	3	3	3.39984	9.12	3	5	7.92758	11.64	4	6	19.8233	12.26	5	9	36.5981	43.08	11	18	25.0036	18.87	7
P31946-2	YWHAB	Isoform Short of 14-3-3 protein beta/alpha OS=Homo sapiens OX=9606 GN=YWHAB - [1433B_HUMAN]									3.61331	7.38	2	2	2.06901	9.02	2	2	5.56135	6.56	2	4	6.58415	9.02	2	3													5.53782	6.56	2	3	24.7436	27.46	6	12	28.0109	31.56	6
P51149	RAB7A	Ras-related protein Rab-7a OS=Homo sapiens OX=9606 GN=RAB7A PE=1 SV=1 - [RAB7A_HUMAN]									7.14746	15.46	2	2																													21.341	37.2	6	9	27.1793	40.58	7
P30049	ATP5F1D	ATP synthase subunit delta, mitochondrial OS=Homo sapiens OX=9606 GN=ATP5F1D PE=1 SV=2 - [ATPD_HUMAN]													31.1869	18.45	4	10	21.4394	18.45	4	7	17.3202	18.45	4	5	6.51689	13.69	2	3	5.27278	13.69	2	2	5.64468	13.69	2	2	29.5857	15.48	3	10	23.6344	39.29	4	10	19.4537	19.05	4
O14966	RAB29	Ras-related protein Rab-7L1 OS=Homo sapiens OX=9606 GN=RAB29 PE=1 SV=1 - [RAB7L_HUMAN]																	7.16584	14.29	2	3					2.99687	14.29	2	2					7.18092	19.7	3	3	7.59701	15.76	2	3	11.4788	40.39	6	6	6.34388	19.21	3
O15173	PGRMC2	Membrane-associated progesterone receptor component 2 OS=Homo sapiens OX=9606 GN=PGRMC2 PE=1 SV=1 - [PGRC2_HUMAN]													30.1824	20.18	5	10	30.0467	19.73	5	13	32.9138	20.18	5	11	72.5908	20.18	5	28	64.2194	20.18	5	26	59.5281	23.77	6	26	64.2462	31.84	7	27	55.287	34.98	8	24	63.2254	23.77	6
P12277	CKB	Creatine kinase B-type OS=Homo sapiens OX=9606 GN=CKB PE=1 SV=1 - [KCRB_HUMAN]									31.6164	30.71	9	13									13.0707	11.55	3	4									8.16545	9.45	2	3					102.915	43.83	11	32	92.6109	29.4	9
P07900	HSP90AA1	Heat shock protein HSP 90-alpha OS=Homo sapiens OX=9606 GN=HSP90AA1 PE=1 SV=5 - [HS90A_HUMAN]	28.1779	10.66	5	10					50.4572	23.09	16	24	24.9093	14.34	9	11	17.687	10.93	7	8	68.5361	29.23	17	29	29.0593	13.52	8	14	19.3425	10.11	7	11	53.013	19.54	13	25	103.163	23.91	15	41	366.903	40.98	32	139	421.315	40.85	30
P13646	KRT13	Keratin, type I cytoskeletal 13 OS=Homo sapiens OX=9606 GN=KRT13 PE=1 SV=4 - [K1C13_HUMAN]	80.5114	8.73	5	43	349.436	16.81	8	150	271.822	34.72	19	129	171.824	34.93	17	71	163.369	20.96	11	75	109.353	15.28	10	52	45.211	8.73	5	18	109.985	8.73	5	54	83.8176	12.66	7	42	136.055	8.73	5	62	139.89	9.17	6	66	153.008	10.7	6
P49411	TUFM	Elongation factor Tu, mitochondrial OS=Homo sapiens OX=9606 GN=TUFM PE=1 SV=2 - [EFTU_HUMAN]									14.8217	22.35	7	7	12.3515	16.37	6	6	13.0493	14.16	6	6	9.21316	9.51	4	4	4.97401	7.96	3	3	2.83969	5.53	2	2	9.69511	8.41	4	4	14.5811	10.62	5	7	50.5904	33.41	13	20	42.6649	25.88	10
P27695	APEX1	DNA-(apurinic or apyrimidinic site) lyase OS=Homo sapiens OX=9606 GN=APEX1 PE=1 SV=2 - [APEX1_HUMAN]	13.986	27.04	6	8					35.3175	39.31	9	13	11.6057	16.67	4	5	11.0177	13.84	4	5	22.9886	22.64	7	10	4.34315	7.55	2	3	9.23538	10.06	2	4	10.5131	13.52	3	5	12.8253	21.7	5	6	25.2134	27.36	6	10	39.2395	26.42	8
Q96AG4	LRRC59	Leucine-rich repeat-containing protein 59 OS=Homo sapiens OX=9606 GN=LRRC59 PE=1 SV=1 - [LRC59_HUMAN]	15.9177	21.5	4	6					28.2876	42.02	8	11	21.34	27.69	6	7	4.68045	16.94	3	3	10.9597	18.57	4	4	7.17265	7.17	3	3	5.13974	7.17	2	2	7.07569	7.17	3	3	10.6826	12.05	4	4	29.8864	32.57	7	11	25.3234	27.69	6
P62333	PSMC6	26S proteasome regulatory subunit 10B OS=Homo sapiens OX=9606 GN=PSMC6 PE=1 SV=1 - [PRS10_HUMAN]													11.2853	13.11	4	4					7.49974	10.54	3	3	13.2936	9	3	6	11.0647	12.08	4	5	18.7851	17.48	6	9	23.5855	10.8	4	9	34.995	28.02	9	15	39.6922	26.22	8
O43175	PHGDH	D-3-phosphoglycerate dehydrogenase OS=Homo sapiens OX=9606 GN=PHGDH PE=1 SV=4 - [SERA_HUMAN]	4.60742	5.25	2	2					18.1447	18.2	8	10	77.7617	29.08	17	27	40.8469	22.7	13	17	52.5048	29.83	14	20	20.0018	10.13	6	8	21.9265	11.82	7	12	21.863	13.51	7	9	63.7038	17.07	11	22	95.3334	33.58	18	35	106.975	36.02	19
P54709	ATP1B3	Sodium/potassium-transporting ATPase subunit beta-3 OS=Homo sapiens OX=9606 GN=ATP1B3 PE=1 SV=1 - [AT1B3_HUMAN]													41.8548	36.2	9	18	32.2565	25.09	6	16	40.665	29.39	7	20	3.68904	11.47	3	4	8.70723	8.96	2	3	9.75007	8.96	2	4	66.5655	23.66	5	26	42.7177	36.2	7	16	46.0966	24.73	6
P51571	SSR4	Translocon-associated protein subunit delta OS=Homo sapiens OX=9606 GN=SSR4 PE=1 SV=1 - [SSRD_HUMAN]													90.3483	39.31	8	36	36.9486	32.37	6	17	63.4035	39.31	8	22	14.7199	19.65	3	6	23.7658	19.65	3	9	27.8355	30.64	4	12	36.5308	19.65	3	13	24.8216	30.64	4	9	27.3482	24.86	3
P62195-2	PSMC5	Isoform 2 of 26S proteasome regulatory subunit 8 OS=Homo sapiens OX=9606 GN=PSMC5 - [PRS8_HUMAN]									4.21415	5.28	2	3	6.10611	7.79	2	2	6.58697	8.79	3	3	7.22253	6.03	2	3	14.9973	14.82	5	7	26.3755	27.89	10	13	29.0357	25.88	9	14	28.4931	15.33	5	11	36.2565	29.65	11	16	31.4009	24.62	8
P62241	RPS8	40S ribosomal protein S8 OS=Homo sapiens OX=9606 GN=RPS8 PE=1 SV=2 - [RS8_HUMAN]	7.4092	19.23	3	3					8.57928	19.23	3	4	6.736	13.46	2	2	7.50763	13.46	2	3	26.4349	36.06	6	9									10.0829	13.46	2	4					45.0651	44.71	8	17	51.1813	34.13	6
Q9H936	SLC25A22	Mitochondrial glutamate carrier 1 OS=Homo sapiens OX=9606 GN=SLC25A22 PE=1 SV=1 - [GHC1_HUMAN]	4.82086	8.67	2	2					3.71009	6.5	2	2	43.9448	35.91	8	15	37.5381	28.17	9	16	50.2357	38.08	9	23	21.5827	17.03	5	13	20.2725	13.62	4	10	27.5658	17.34	6	12	46.6715	17.34	6	19	37.1676	20.12	7	16	44.9199	27.24	8
Q9NX63	CHCHD3	MICOS complex subunit MIC19 OS=Homo sapiens OX=9606 GN=CHCHD3 PE=1 SV=1 - [MIC19_HUMAN]													18.3151	26.43	7	7	16.059	21.15	5	6	17.7194	33.04	7	7									5.21592	10.13	2	2	11.9828	15.86	3	4	5.49512	12.33	2	3	12.4457	20.7	4
Q96CT7	CCDC124	Coiled-coil domain-containing protein 124 OS=Homo sapiens OX=9606 GN=CCDC124 PE=1 SV=1 - [CC124_HUMAN]	17.9384	14.8	4	9	7.27271	9.87	2	3	27.1321	22.42	6	10	17.5319	15.25	4	6	9.6929	16.14	3	4	22.2549	17.49	4	7					7.28469	14.8	3	3	9.18558	14.8	3	4	14.9603	22.42	5	7	14.667	18.39	4	6	25.0816	26.01	6
Q7Z794	KRT77	Keratin, type II cytoskeletal 1b OS=Homo sapiens OX=9606 GN=KRT77 PE=2 SV=3 - [K2C1B_HUMAN]	244.557	33.74	22	128	512.212	23.7	15	238	597.088	39.97	28	249	198.205	23.53	13	83	198.378	22.84	13	96	185.981	20.76	15	84	65.2737	7.96	5	28	186.853	20.24	12	90	165.616	13.67	9	77	275.585	21.8	13	120	233.262	21.28	13	101	257.736	21.45	13
Q8NFQ8	TOR1AIP2	Torsin-1A-interacting protein 2 OS=Homo sapiens OX=9606 GN=TOR1AIP2 PE=1 SV=1 - [TOIP2_HUMAN]													20.0742	24.04	5	9	12.3691	18.51	5	8	14.682	16.6	4	5	9.74593	13.19	3	4	4.16143	5.53	2	3	4.97503	5.32	2	2	9.79102	8.51	3	4	14.6991	16.38	4	5	15.7914	16.38	4
Q9P035	HACD3	Very-long-chain (3R)-3-hydroxyacyl-CoA dehydratase 3 OS=Homo sapiens OX=9606 GN=HACD3 PE=1 SV=2 - [HACD3_HUMAN]									4.22826	6.08	2	2	67.8683	20.99	10	25	68.3932	19.06	8	25	69.627	20.72	9	26	35.3831	11.88	6	14	37.7926	11.88	6	16	36.0344	11.88	6	17	74.537	20.17	7	31	105.984	37.85	12	39	78.5749	18.23	8
P26196	DDX6	Probable ATP-dependent RNA helicase DDX6 OS=Homo sapiens OX=9606 GN=DDX6 PE=1 SV=2 - [DDX6_HUMAN]	12.7761	20.7	7	8					10.1831	9.73	3	4	50.7961	37.47	11	18	7.15893	7.45	3	4									3.97395	4.55	2	2					9.54763	5.38	2	3	12.9973	17.39	6	6	29.8612	20.91	7
Q8N1N4	KRT78	Keratin, type II cytoskeletal 78 OS=Homo sapiens OX=9606 GN=KRT78 PE=1 SV=2 - [K2C78_HUMAN]	19.0729	18.65	11	13	49.6118	22.69	12	29	87.9648	35.38	21	38	39.1128	22.88	11	16	36.0712	24.62	10	14	42.129	20.77	11	16	2.53233	6.15	4	6	10.224	9.42	5	6	7.54502	10	6	9	19.9375	13.46	7	11	33.3608	22.12	12	17	30.6631	18.85	10
P17980	PSMC3	26S proteasome regulatory subunit 6A OS=Homo sapiens OX=9606 GN=PSMC3 PE=1 SV=3 - [PRS6A_HUMAN]													4.59689	5.69	2	2									7.88612	5.69	2	3	13.4953	13.21	5	9	22.331	22.32	8	11	15.7345	16.17	5	8	20.6376	15.49	7	10	25.8054	22.55	9
P31350	RRM2	Ribonucleoside-diphosphate reductase subunit M2 OS=Homo sapiens OX=9606 GN=RRM2 PE=1 SV=1 - [RIR2_HUMAN]													38.4068	34.7	11	17	17.4733	18.25	5	7	21.8106	20.57	6	11																	4.36508	7.97	2	2	4.16722	9.25	2
P52292	KPNA2	Importin subunit alpha-1 OS=Homo sapiens OX=9606 GN=KPNA2 PE=1 SV=1 - [IMA1_HUMAN]	5.46468	9.26	3	3					17.3548	16.07	4	5	21.2332	13.23	4	6	17.2271	12.85	4	7	23.0785	17.01	6	11					2.39446	3.78	2	2	4.23635	8.32	3	3	30.5141	15.69	6	12	62.0235	31	12	25	93.3023	31.38	10
P12273	PIP	Prolactin-inducible protein OS=Homo sapiens OX=9606 GN=PIP PE=1 SV=1 - [PIP_HUMAN]	4.01855	14.38	2	2	17.2766	15.07	2	9	4.87682	15.07	2	3	5.33479	19.18	2	3					4.6413	25.34	3	3													4.27104	17.81	2	2
P49755	TMED10	Transmembrane emp24 domain-containing protein 10 OS=Homo sapiens OX=9606 GN=TMED10 PE=1 SV=2 - [TMEDA_HUMAN]													21.387	20.09	5	8	8.52652	10.5	2	3	6.24366	6.85	2	2					2.42741	10.96	2	2	6.43691	4.57	2	3					23.3879	29.22	6	9	18.5808	24.66	5
Q13148	TARDBP	TAR DNA-binding protein 43 OS=Homo sapiens OX=9606 GN=TARDBP PE=1 SV=1 - [TADBP_HUMAN]	6.23611	7.97	3	4					8.14589	15.22	3	3	14.4997	9.42	3	5	7.28815	5.31	3	3	13.0815	9.42	3	5					4.52737	6.52	2	3	4.34889	6.52	2	2	17.4908	9.42	3	7	32.919	31.64	7	11	46.843	32.37	7
Q92890	UFD1	Ubiquitin recognition factor in ER-associated degradation protein 1 OS=Homo sapiens OX=9606 GN=UFD1 PE=1 SV=3 - [UFD1_HUMAN]													8.11787	10.75	3	4	4.27775	8.79	2	3					4.06021	8.79	2	2	7.51096	14.66	3	4	11.7287	14.66	3	5	6.2356	6.84	2	3	22.0422	26.38	6	10	14.5102	16.61	4
Q9Y230	RUVBL2	RuvB-like 2 OS=Homo sapiens OX=9606 GN=RUVBL2 PE=1 SV=3 - [RUVB2_HUMAN]													1.96035	5.62	2	2					9.68425	10.8	4	4	1.82801	4.75	2	2					6.61334	7.56	3	3	9.26283	7.56	3	4	32.7228	26.57	10	14	38.6176	24.41	9
Q9H061	TMEM126A	Transmembrane protein 126A OS=Homo sapiens OX=9606 GN=TMEM126A PE=1 SV=1 - [T126A_HUMAN]													11.3697	24.1	4	5					4.51798	17.95	3	3																	7.27837	15.9	3	5	9.55787	21.54	3
Q15233-2	NONO	Isoform 2 of Non-POU domain-containing octamer-binding protein OS=Homo sapiens OX=9606 GN=NONO - [NONO_HUMAN]	4.17391	5.24	3	3					13.0266	17.02	5	5									8.67575	12.83	3	3													4.21516	8.12	3	3	29.6427	23.56	7	11	23.816	23.3	7
O75190	DNAJB6	DnaJ homolog subfamily B member 6 OS=Homo sapiens OX=9606 GN=DNAJB6 PE=1 SV=2 - [DNJB6_HUMAN]													30.9824	26.69	9	14	16.2783	17.18	5	9	24.4933	18.4	4	10	14.0206	16.87	4	6	18.6026	15.34	4	7	20.5232	9.2	2	7	48.3062	23.01	7	19	41.3866	25.15	6	19	38.3429	27.61	8
P05388	RPLP0	60S acidic ribosomal protein P0 OS=Homo sapiens OX=9606 GN=RPLP0 PE=1 SV=1 - [RLA0_HUMAN]	17.1246	26.5	6	7					44.8942	37.85	8	16	18.1837	27.76	6	7	9.26806	13.56	3	3	27.2733	34.7	7	9	6.31915	9.78	2	2	5.3332	9.78	2	2	13.4751	12.93	3	4	14.3435	12.93	3	5	59.049	43.22	9	20	64.6756	43.22	9
Q9NYU2-2	UGGT1	Isoform 2 of UDP-glucose:glycoprotein glucosyltransferase 1 OS=Homo sapiens OX=9606 GN=UGGT1 - [UGGG1_HUMAN]													216.906	29.2	38	74	168.37	31.35	38	72	205.759	27.82	40	75	86.6718	17.44	23	42	97.6352	15.35	20	43	108.671	16.59	22	45	17.2517	4.44	6	8	28.3496	6.73	8	11	42.9766	10.39	12
O00571-2	DDX3X	Isoform 2 of ATP-dependent RNA helicase DDX3X OS=Homo sapiens OX=9606 GN=DDX3X - [DDX3X_HUMAN]	38.4659	23.37	14	19	16.2749	5.73	3	6	39.9495	20.28	12	15	41.7802	23.07	14	17	25.4318	14.86	9	11	27.7225	18.42	10	11	12.4249	11.46	7	7	5.15571	3.56	2	2	19.6812	9.29	6	8	23.95	11.76	8	11	36.6762	22.29	12	15	26.513	18.42	11
Q16527	CSRP2	Cysteine and glycine-rich protein 2 OS=Homo sapiens OX=9606 GN=CSRP2 PE=1 SV=3 - [CSRP2_HUMAN]	4.77259	14.51	2	3					9.91254	28.5	4	5	3.09959	14.51	2	3					6.80181	16.58	2	2																	5.35808	14.51	2	2	8.9029	14.51	2
P16152	CBR1	Carbonyl reductase [NADPH] 1 OS=Homo sapiens OX=9606 GN=CBR1 PE=1 SV=3 - [CBR1_HUMAN]	2.06049	10.11	2	2					21.8674	30.69	7	7	8.12553	15.16	3	3	8.34964	14.08	3	3	8.74405	14.44	3	3																	28.9954	29.6	6	11	36.7692	36.82	8
P48201	ATP5MC3	ATP synthase F(0) complex subunit C3, mitochondrial OS=Homo sapiens OX=9606 GN=ATP5MC3 PE=1 SV=1 - [AT5G3_HUMAN]													7.69019	21.13	2	4	13.711	42.96	3	7	9.16169	21.13	2	4
P40939	HADHA	Trifunctional enzyme subunit alpha, mitochondrial OS=Homo sapiens OX=9606 GN=HADHA PE=1 SV=2 - [ECHA_HUMAN]	9.25369	7.34	4	5					17.2432	11.14	6	6	42.5277	20.31	13	17	27.2651	15.86	11	12	21.0732	15.6	9	11	30.8369	10.48	9	14	49.7865	12.06	10	23	54.1757	18.48	15	22	109.901	25.56	18	42	146.292	32.77	23	55	154.947	31.19	22
P09429	HMGB1	High mobility group protein B1 OS=Homo sapiens OX=9606 GN=HMGB1 PE=1 SV=3 - [HMGB1_HUMAN]									38.1641	26.51	7	15									18.6719	32.56	7	9													7.32496	12.56	2	3	26.8764	27.91	5	11	18.6823	14.42	2
Q8NBM4	UBAC2	Ubiquitin-associated domain-containing protein 2 OS=Homo sapiens OX=9606 GN=UBAC2 PE=1 SV=1 - [UBAC2_HUMAN]													21.5586	25	7	9	16.5423	15.12	4	6	23.6895	18.31	5	8	15.6596	19.77	5	8	17.7948	19.77	5	9	28.0634	25.29	7	14	54.5584	19.77	5	20	46.8305	19.77	5	17	54.8898	29.36	8
Q14974	KPNB1	Importin subunit beta-1 OS=Homo sapiens OX=9606 GN=KPNB1 PE=1 SV=2 - [IMB1_HUMAN]	1.71164	4.22	3	3					17.7184	9.13	6	7	88.2864	24.32	16	33	62.1956	21.58	15	28	51.7181	19.41	13	20	5.78036	4.57	4	4	6.65206	4.34	4	4	8.50269	4	3	3	36.6042	10.62	10	17	105.61	29.79	18	37	93.4107	29.79	20
P62888	RPL30	60S ribosomal protein L30 OS=Homo sapiens OX=9606 GN=RPL30 PE=1 SV=2 - [RL30_HUMAN]									11.0054	24.35	2	4	6.17678	20.87	2	2					9.80885	20.87	2	3																	12.9563	31.3	3	5	13.2874	31.3	3
O75477	ERLIN1	Erlin-1 OS=Homo sapiens OX=9606 GN=ERLIN1 PE=1 SV=2 - [ERLN1_HUMAN]													44.3566	29.31	9	15	25.631	18.39	5	11	38.7579	29.02	8	14	35.7909	27.3	9	16	40.1969	24.43	7	15	40.9375	29.89	9	16	43.6579	16.95	6	16	37.175	21.84	6	13	51.0446	24.71	8
Q16891-2	IMMT	Isoform 2 of MICOS complex subunit MIC60 OS=Homo sapiens OX=9606 GN=IMMT - [MIC60_HUMAN]													74.196	29.99	19	28	67.1839	28.78	17	27	71.2872	25.7	15	25	6.15902	12.85	8	8	16.1231	10.31	6	7	8.4759	8.3	5	5	112.255	21.95	15	43	58.7339	20.62	14	26	104.073	23.83	16
Q9UNZ2	NSFL1C	NSFL1 cofactor p47 OS=Homo sapiens OX=9606 GN=NSFL1C PE=1 SV=2 - [NSF1C_HUMAN]																																					14.5347	17.84	5	6	29.0665	30.81	9	14	41.6675	33.78	10
P25789	PSMA4	Proteasome subunit alpha type-4 OS=Homo sapiens OX=9606 GN=PSMA4 PE=1 SV=1 - [PSA4_HUMAN]									6.29827	8.43	3	4	5.86127	8.43	2	3	4.65019	11.11	3	4	15.5295	11.88	4	6	8.50569	10.73	3	4	6.98727	12.64	4	4	8.50487	11.88	4	5	16.842	18.01	5	7	27.59	33.33	8	12	31.0777	29.12	7
P62191	PSMC1	26S proteasome regulatory subunit 4 OS=Homo sapiens OX=9606 GN=PSMC1 PE=1 SV=1 - [PRS4_HUMAN]													12.2595	12.05	4	5	5.04925	5.45	2	2	14.4044	10.45	4	7	16.8604	12.05	4	7	17.16	16.59	6	9	15.4985	16.59	6	10	22.8455	12.95	4	10	14.3183	14.55	6	8	22.1775	15	5
P13804	ETFA	Electron transfer flavoprotein subunit alpha, mitochondrial OS=Homo sapiens OX=9606 GN=ETFA PE=1 SV=1 - [ETFA_HUMAN]													4.86581	7.81	2	2	4.19564	10.21	2	2	12.8287	21.02	5	5	2.70166	11.11	2	2	5.39372	11.11	2	3					28.9608	20.12	5	11	37.8763	25.83	6	14	41.3282	26.73	6
P61619	SEC61A1	Protein transport protein Sec61 subunit alpha isoform 1 OS=Homo sapiens OX=9606 GN=SEC61A1 PE=1 SV=2 - [S61A1_HUMAN]									2.42325	4.2	2	2	154.85	23.95	11	83	142.018	35.08	13	66	134.462	15.13	9	65	62.223	20.59	10	25	53.8122	17.44	10	25	46.0659	17.44	10	21	138.372	31.3	13	63	149.695	41.6	15	71	140.313	41.6	14
P17844	DDX5	Probable ATP-dependent RNA helicase DDX5 OS=Homo sapiens OX=9606 GN=DDX5 PE=1 SV=1 - [DDX5_HUMAN]	39.6452	20.36	13	23	3.28288	3.09	2	2	23.2553	13.52	9	10	35.6084	22.31	13	16	20.7661	16.61	10	10	27.1329	17.26	11	11	24.8686	18.4	11	13	23.0787	18.08	10	12	37.655	22.64	13	19	32.7376	13.36	8	14	52.9015	19.71	11	22	57.7014	21.5	12
Q99873-2	PRMT1	Isoform 2 of Protein arginine N-methyltransferase 1 OS=Homo sapiens OX=9606 GN=PRMT1 - [ANM1_HUMAN]	29.533	29.39	10	14					27.149	28.82	10	10	18.7359	26.8	7	7	18.5149	26.22	7	7	15.0044	20.75	6	6	8.72281	8.36	3	4	4.51998	6.05	2	2	5.10169	6.05	2	2	11.4812	8.36	3	5	33.5714	33.14	9	13	40.9116	33.72	9
P78371	CCT2	T-complex protein 1 subunit beta OS=Homo sapiens OX=9606 GN=CCT2 PE=1 SV=4 - [TCPB_HUMAN]									17.8794	15.51	5	5	9.13596	9.53	3	3	2.76042	3.74	2	2	29.6644	16.82	7	11	4.6634	3.74	2	3					16.4172	12.34	5	8	11.7574	8.79	4	5	87.4718	31.78	13	33	115.801	32.71	14
P42677	RPS27	40S ribosomal protein S27 OS=Homo sapiens OX=9606 GN=RPS27 PE=1 SV=3 - [RS27_HUMAN]	15.0795	25	2	10					14.9505	40.48	4	9	45.649	41.67	4	19	36.5522	38.1	3	17	38.0549	26.19	3	13	38.6514	38.1	3	16	30.6633	38.1	3	15	42.7589	38.1	3	19	78.7384	38.1	3	30	52.5968	38.1	3	21	58.0499	38.1	3
P27105	STOM	Erythrocyte band 7 integral membrane protein OS=Homo sapiens OX=9606 GN=STOM PE=1 SV=3 - [STOM_HUMAN]													12.495	14.58	3	5	18.6888	28.13	6	9	5.73745	8.68	2	3									1.66512	10.76	2	2	45.4672	23.61	6	18	43.05	27.43	7	16	36.6674	39.58	10
P15924	DSP	Desmoplakin OS=Homo sapiens OX=9606 GN=DSP PE=1 SV=3 - [DESP_HUMAN]	62.3054	11.95	32	40	160.504	8.53	25	84	335.937	29.68	85	146	90.7903	14.35	34	39	76.462	10.07	30	37	48.8301	6.79	18	20	9.23191	2.12	7	8	61.3362	6.72	20	32	54.0644	5.71	18	27	78.1121	8.08	25	40	103.879	11.7	33	55	139.074	13.44	38
O95831-3	AIFM1	Isoform 3 of Apoptosis-inducing factor 1, mitochondrial OS=Homo sapiens OX=9606 GN=AIFM1 - [AIFM1_HUMAN]	11.168	10.34	5	5					4.61874	5.58	3	3	66.3958	30.71	15	21	41.4041	22.33	11	14	33.7969	28.41	13	15	34.7468	17.41	8	13	30.6991	19.54	9	12	33.7261	17.08	8	13	63.1318	19.38	9	23	41.6103	21.67	10	15	70.1715	26.6	13
P54652	HSPA2	Heat shock-related 70 kDa protein 2 OS=Homo sapiens OX=9606 GN=HSPA2 PE=1 SV=1 - [HSP72_HUMAN]	69.936	17.21	10	33	88.3367	14.4	6	35	138.705	17.37	13	49	166.892	17.21	13	59	127.28	17.37	11	50	155.557	16.9	12	58	278.686	24.88	15	113	258.044	18	13	102	295.043	18.78	13	126	446.238	25.67	18	172	438.144	23.94	17	168	506	28.17	21
P50502	ST13	Hsc70-interacting protein OS=Homo sapiens OX=9606 GN=ST13 PE=1 SV=2 - [F10A1_HUMAN]									4.39448	6.78	2	2													4.53691	6.5	2	2	9.12877	10.03	3	3	31.721	18.43	6	13	80.0288	22.76	8	31	91.485	32.79	13	38	104.366	33.6	11
P40227	CCT6A	T-complex protein 1 subunit zeta OS=Homo sapiens OX=9606 GN=CCT6A PE=1 SV=3 - [TCPZ_HUMAN]	10.3176	9.42	3	3					20.1579	22.98	8	9	14.3525	16.2	7	7	8.85789	10.36	4	4	15.5384	16.01	8	8	4.06565	3.95	2	2	5.20713	6.97	3	3	5.57149	5.65	3	3	10.6445	9.79	4	6	48.5028	29.94	13	19	75.1117	31.07	13
P49354	FNTA	Protein farnesyltransferase/geranylgeranyltransferase type-1 subunit alpha OS=Homo sapiens OX=9606 GN=FNTA PE=1 SV=1 - [FNTA_HUMAN]	26.1928	19.53	6	11	75.9219	41.42	14	45																																					2.91017	11.61	2
P19013	KRT4	Keratin, type II cytoskeletal 4 OS=Homo sapiens OX=9606 GN=KRT4 PE=1 SV=4 - [K2C4_HUMAN]	22.3952	6.93	4	17	31.67	8.8	5	17	324.856	20.04	10	129	81.4923	31.09	16	33	62.3311	33.15	17	31	27.6287	20.22	10	14	10.4346	5.06	3	6	15.1971	5.06	3	10	42.7618	15.17	8	21	35.6642	6.93	4	17	24.2357	5.06	3	11	41.7975	6.93	4
P27797	CALR	Calreticulin OS=Homo sapiens OX=9606 GN=CALR PE=1 SV=1 - [CALR_HUMAN]	12.8385	6.95	2	4					7.53194	21.1	4	4	17.743	18.23	5	7	24.8235	17.75	5	10	41.8108	17.51	5	13																	31.7679	27.1	8	12	41.612	26.14	7
Q9UJS0	SLC25A13	Calcium-binding mitochondrial carrier protein Aralar2 OS=Homo sapiens OX=9606 GN=SLC25A13 PE=1 SV=2 - [CMC2_HUMAN]	1.79809	3.41	3	3					5.58463	6.67	3	3	72.5849	30.81	19	26	48.7284	21.78	15	23	30.9276	20.44	13	14	32.9697	19.11	12	19	41.1915	19.56	13	22	38.1752	17.78	11	20	46.9555	19.7	13	21	36.7988	18.67	11	17	42.0154	23.41	14
Q08188	TGM3	Protein-glutamine gamma-glutamyltransferase E OS=Homo sapiens OX=9606 GN=TGM3 PE=1 SV=4 - [TGM3_HUMAN]	14.1256	12.41	6	8	25.4291	8.37	4	11	53.7971	25.25	13	20	15.0991	11.83	6	7	10.3284	7.65	4	4	14.1928	9.96	5	6					10.1167	5.63	3	4	4.53615	4.76	2	2	6.36197	3.03	2	4	17.3202	11.11	6	8	7.49957	9.24	5
P25786	PSMA1	Proteasome subunit alpha type-1 OS=Homo sapiens OX=9606 GN=PSMA1 PE=1 SV=1 - [PSA1_HUMAN]													4.67574	8.75	2	2	10.9508	16.35	3	5	8.53691	10.27	2	3	16.7272	22.05	4	7	24.228	22.43	5	13	30.5786	26.24	5	16	33.9557	22.05	4	15	33.6357	30.04	7	15	52.1529	25.86	6
O00487	PSMD14	26S proteasome non-ATPase regulatory subunit 14 OS=Homo sapiens OX=9606 GN=PSMD14 PE=1 SV=1 - [PSDE_HUMAN]													8.94689	9.35	2	3	3.75161	6.45	2	2	8.22286	17.74	3	3	8.65316	9.35	2	3					12.2876	20	4	5	16.8443	13.87	4	9	29.8352	40.32	7	13	24.8005	22.26	5
Q9NUM4	TMEM106B	Transmembrane protein 106B OS=Homo sapiens OX=9606 GN=TMEM106B PE=1 SV=2 - [T106B_HUMAN]													43.6292	32.85	8	17	34.6316	32.85	7	14	37.6203	39.78	9	16	22.9688	22.26	6	11	12.4571	20.07	4	5	16.7482	34.67	7	10	8.27054	14.6	3	4	7.01387	9.85	2	3	9.73228	12.77	3
P05787	KRT8	Keratin, type II cytoskeletal 8 OS=Homo sapiens OX=9606 GN=KRT8 PE=1 SV=7 - [K2C8_HUMAN]	54.4432	21.74	8	27	53.5161	15.94	7	37	411.059	9.94	8	172	56.9683	14.29	7	26	51.2347	11.8	7	28	37.1247	9.11	7	17	18.6794	9.11	7	15	42.1952	11.18	8	22	35.7228	10.97	7	22	59.8272	13.87	8	31	57.5079	14.91	12	29	61.0762	13.46	8
Q8WW12-2	PCNP	Isoform 2 of PEST proteolytic signal-containing nuclear protein OS=Homo sapiens OX=9606 GN=PCNP - [PCNP_HUMAN]																																									9.83458	40.77	5	5	9.3019	39.23	4
Q14331	FRG1	Protein FRG1 OS=Homo sapiens OX=9606 GN=FRG1 PE=1 SV=1 - [FRG1_HUMAN]	14.8774	23.26	7	11					34.1221	29.07	7	14	17.0973	27.52	6	7	10.733	15.89	3	5	18.0802	27.91	7	7	4.78703	11.24	2	2	7.12998	11.24	2	4	17.099	18.99	4	7	22.5156	15.5	3	10	29.3584	27.52	6	13	27.1119	27.52	6
Q96EY1	DNAJA3	DnaJ homolog subfamily A member 3, mitochondrial OS=Homo sapiens OX=9606 GN=DNAJA3 PE=1 SV=2 - [DNJA3_HUMAN]	7.86571	15.21	5	6					2.66839	4.79	2	2	54.4201	29.79	11	20	39.8205	22.5	9	17	27.37	19.58	7	10	15.1647	14.17	5	10	21.1487	15.21	5	8	17.8296	15.21	5	7	67.8285	17.5	6	26	60.7958	28.75	9	25	84.2972	28.75	10
Q00839	HNRNPU	Heterogeneous nuclear ribonucleoprotein U OS=Homo sapiens OX=9606 GN=HNRNPU PE=1 SV=6 - [HNRPU_HUMAN]	145.501	24.24	17	61	16.8683	3.03	2	7	133.093	29.94	16	44	86.2095	20.61	15	33	51.1157	15.88	9	26	63.395	24	18	27	39.5044	10.91	6	16	55.5311	14.67	9	27	49.3599	15.27	8	20	90.6239	15.64	10	33	117.805	19.64	12	44	146.074	21.21	14
P78527	PRKDC	DNA-dependent protein kinase catalytic subunit OS=Homo sapiens OX=9606 GN=PRKDC PE=1 SV=3 - [PRKDC_HUMAN]									10.5577	1.36	5	5	388.864	27.4	104	156	321.834	21.83	80	137	348.206	23.06	84	134	123.613	12.16	46	67	126.877	11.72	45	70	174.542	15.04	55	84	212.932	14.29	55	96	294.722	22.14	77	125	380.073	22.41	79
Q8TC12	RDH11	Retinol dehydrogenase 11 OS=Homo sapiens OX=9606 GN=RDH11 PE=1 SV=2 - [RDH11_HUMAN]													12.7301	11.95	3	4	6.2273	9.43	2	2	10.3424	13.21	3	3	4.37729	8.49	2	2									21.158	13.52	3	6	18.358	24.84	6	8	21.7313	26.1	6
O95816	BAG2	BAG family molecular chaperone regulator 2 OS=Homo sapiens OX=9606 GN=BAG2 PE=1 SV=1 - [BAG2_HUMAN]													7.20461	16.11	3	3					4.99571	12.32	2	2	21.8558	27.96	6	10	12.6742	21.33	4	6	16.9862	15.17	3	6	35.7395	24.17	6	15	25.837	37.44	7	11	36.8218	32.23	8
P60604-2	UBE2G2	Isoform 2 of Ubiquitin-conjugating enzyme E2 G2 OS=Homo sapiens OX=9606 GN=UBE2G2 - [UB2G2_HUMAN]													13.9583	40.15	3	4					6.14636	24.09	2	3																					4.84777	24.09	2
P42167	TMPO	Lamina-associated polypeptide 2, isoforms beta/gamma OS=Homo sapiens OX=9606 GN=TMPO PE=1 SV=2 - [LAP2B_HUMAN]									8.36999	12.33	3	4	7.19691	9.03	3	3	5.52066	5.07	3	3	8.05904	11.23	4	4	5.9485	10.13	3	4					7.97595	7.27	3	4	6.93735	7.27	2	4	33.5684	33.7	11	16	44.7509	32.6	9
Q9H0U4	RAB1B	Ras-related protein Rab-1B OS=Homo sapiens OX=9606 GN=RAB1B PE=1 SV=1 - [RAB1B_HUMAN]	4.44345	18.91	3	4					7.68353	20.4	3	3	7.09907	22.89	4	4					7.79063	27.86	4	4													5.97135	10.95	2	3	22.4008	32.34	5	9	21.6314	32.34	5
P18669	PGAM1	Phosphoglycerate mutase 1 OS=Homo sapiens OX=9606 GN=PGAM1 PE=1 SV=2 - [PGAM1_HUMAN]																					7.29468	16.93	3	3																	32.9213	31.1	6	13	20.1671	25.2	4
P62081	RPS7	40S ribosomal protein S7 OS=Homo sapiens OX=9606 GN=RPS7 PE=1 SV=1 - [RS7_HUMAN]	7.52847	15.98	3	3	8.8956	14.43	3	4	16.7648	22.16	5	6	12.5579	15.98	3	4	11.012	11.86	3	4	11.7676	22.16	4	4	9.38226	14.43	3	4	5.94611	9.79	2	2	10.7676	15.98	3	4	8.43718	9.79	2	3	23.1917	27.84	5	9	12.0368	15.98	3
Q99460	PSMD1	26S proteasome non-ATPase regulatory subunit 1 OS=Homo sapiens OX=9606 GN=PSMD1 PE=1 SV=2 - [PSMD1_HUMAN]													12.3194	5.35	5	5	20.5296	13.33	8	9	18.124	7.76	6	7	17.9196	9.55	7	8	40.4137	15.95	11	17	39.3013	21.72	14	18	42.267	13.85	9	17	69.1789	25.5	16	25	101.006	25.18	17
Q04760-2	GLO1	Isoform 2 of Lactoylglutathione lyase OS=Homo sapiens OX=9606 GN=GLO1 - [LGUL_HUMAN]																					5.88161	12.43	3	4																	13.8558	35.5	6	8	11.1462	16.57	4
P02768	ALB	cRAP ALBU_HUMAN Serum albumin OS=Homo sapiens GN=ALB PE=1 SV=2	110.109	8.37	7	41	57.8029	9.69	6	25	77.1168	30.38	20	35	101.297	11.82	9	37	109.965	23.32	18	48	47.2419	16.42	11	19	55.8795	6.4	5	22	46.9738	9.69	7	19	43.1146	9.52	7	18	111.265	15.11	11	42	65.7602	22.66	14	24	67.3597	22.5	15
P28074	PSMB5	Proteasome subunit beta type-5 OS=Homo sapiens OX=9606 GN=PSMB5 PE=1 SV=3 - [PSB5_HUMAN]	0	7.6	2	2					9.18079	18.25	4	4	9.80112	15.21	3	3	10.1643	18.63	4	4	10.5849	15.21	3	4	33.6908	26.24	6	13	31.2809	30.42	8	11	46.9246	35.36	9	17	34.9556	31.56	8	12	43.7201	33.84	8	17	56.234	35.36	9
P03243		E1B 55 kDa protein OS=Human adenovirus C serotype 5 OX=28285 PE=1 SV=1 - [E1B55_ADE05]	64.3449	19.35	7	28					8.72096	11.29	4	4	39.0589	25	11	16	25.308	15.12	6	10	8.29552	8.06	3	3	44.2328	21.17	8	21	10.1226	9.27	4	5	10.1955	7.06	3	4	57.0221	18.75	7	22	10.3884	9.68	4	6	30.7468	14.11	6
P22314-2	UBA1	Isoform 2 of Ubiquitin-like modifier-activating enzyme 1 OS=Homo sapiens OX=9606 GN=UBA1 - [UBA1_HUMAN]									48.3597	20.14	14	15	4.30257	3.54	2	2					38.6505	18.27	12	12									5.7629	2.65	2	2	5.36808	2.65	2	2	126.018	35.46	22	45	153.789	25.64	22
Q9Y5V0	ZNF706	Zinc finger protein 706 OS=Homo sapiens OX=9606 GN=ZNF706 PE=1 SV=1 - [ZN706_HUMAN]					32.5377	23.68	2	18					7.16467	30.26	2	4					12.9887	30.26	2	5
Q6PJG6	BRAT1	BRCA1-associated ATM activator 1 OS=Homo sapiens OX=9606 GN=BRAT1 PE=1 SV=2 - [BRAT1_HUMAN]													61.783	21.07	13	20	52.1675	19.12	11	19	43.296	22.66	13	15													33.3621	11.33	9	17	45.591	27.04	16	22	49.3008	23.63	14
Q02790	FKBP4	Peptidyl-prolyl cis-trans isomerase FKBP4 OS=Homo sapiens OX=9606 GN=FKBP4 PE=1 SV=3 - [FKBP4_HUMAN]									11.3107	11.55	4	5									5.5177	5.01	2	2																	43.7297	30.28	11	22	53.2793	30.94	12
P60981	DSTN	Destrin OS=Homo sapiens OX=9606 GN=DSTN PE=1 SV=3 - [DEST_HUMAN]																																	4.10606	14.55	2	2					5.36703	18.18	3	3
P09874	PARP1	Poly [ADP-ribose] polymerase 1 OS=Homo sapiens OX=9606 GN=PARP1 PE=1 SV=4 - [PARP1_HUMAN]	14.9613	9.47	7	9					64.3026	25.05	18	28	30.8786	13.31	10	12	22.2899	10.55	8	9	44.7683	17.75	15	18	12.0162	4.73	4	5	16.6422	9.47	7	8	13.2493	6.31	5	7	24.3496	6.51	5	9	93.3299	25.05	22	39	95.9927	21.5	20
P62491-2	RAB11A	Isoform 2 of Ras-related protein Rab-11A OS=Homo sapiens OX=9606 GN=RAB11A - [RB11A_HUMAN]													3.66786	11.61	2	2																									13.2468	39.35	6	7	9.52083	13.55	2
Q71UM5	RPS27L	40S ribosomal protein S27-like OS=Homo sapiens OX=9606 GN=RPS27L PE=1 SV=3 - [RS27L_HUMAN]	15.0795	25	2	10					14.9505	25	2	7	45.7002	39.29	4	18	33.684	25	2	16	38.0549	26.19	3	13	38.6514	25	2	15	28.5646	25	2	13	40.7546	25	2	18	76.5235	25	2	29	47.9706	25	2	19	52.8541	25	2
Q9UDY4	DNAJB4	DnaJ homolog subfamily B member 4 OS=Homo sapiens OX=9606 GN=DNAJB4 PE=1 SV=1 - [DNJB4_HUMAN]																									10.0424	15.43	4	5	13.2144	14.84	4	5	8.96741	18.99	5	5	24.6972	18.99	5	10	23.5424	24.33	6	9	34.9685	27.3	7
Q86Y56	DNAAF5	Dynein assembly factor 5, axonemal OS=Homo sapiens OX=9606 GN=DNAAF5 PE=1 SV=4 - [DAAF5_HUMAN]													150.205	37.66	24	53	88.1406	30.18	20	36	119.548	36.37	23	46					2.41248	4.21	3	4	2.1076	3.16	2	2	53.6661	13.57	9	22	60.904	25.85	16	25	55.2761	25.73	16
P14625	HSP90B1	Endoplasmin OS=Homo sapiens OX=9606 GN=HSP90B1 PE=1 SV=1 - [ENPL_HUMAN]	4.01681	4.36	3	3					21.1744	10.46	9	10	48.2856	23.54	16	20	32.9873	17.56	13	17	62.3361	22.67	17	25	24.1806	10.46	7	10	21.5253	9.09	6	9	24.3305	11.83	9	15	13.6916	6.72	5	7	95.9448	21.92	18	37	167.149	31.26	23
P00761		cRAP TRYP_PIG Trypsin OS=Sus scrofa PE=1 SV=1	1254	34.63	7	490	459.178	28.57	7	226	1290.65	27.71	5	497	771.626	25.11	4	325	378.958	27.71	5	222	535.482	27.71	5	257	310.773	25.11	4	209	351.339	25.11	4	244	367.001	25.11	4	236	425.955	25.11	4	230	392.766	25.11	6	207	439.547	25.11	4
Q7Z4W1	DCXR	L-xylulose reductase OS=Homo sapiens OX=9606 GN=DCXR PE=1 SV=2 - [DCXR_HUMAN]																																									15.6091	31.56	5	5	15.0803	31.56	6
Q96A33	CCDC47	Coiled-coil domain-containing protein 47 OS=Homo sapiens OX=9606 GN=CCDC47 PE=1 SV=1 - [CCD47_HUMAN]													12.3821	11.18	4	5	11.2212	15.73	6	11	16.0986	7.87	3	7													32.7867	12.42	4	13	40.5033	19.88	7	15	40.9295	16.15	5
P30050	RPL12	60S ribosomal protein L12 OS=Homo sapiens OX=9606 GN=RPL12 PE=1 SV=1 - [RL12_HUMAN]													6.8371	18.79	2	2	3.04313	18.79	2	2	8.46093	24.24	3	3													5.2856	14.55	2	2	25.1039	33.94	4	9	24.6883	33.94	4
Q5SWX8	ODR4	Protein odr-4 homolog OS=Homo sapiens OX=9606 GN=ODR4 PE=1 SV=1 - [ODR4_HUMAN]													37.8165	25.55	9	15	33.0483	21.37	8	17	43.699	23.57	9	16									3.82668	5.07	2	2	7.58313	7.93	3	3					7.82592	7.93	3
Q92643	PIGK	GPI-anchor transamidase OS=Homo sapiens OX=9606 GN=PIGK PE=1 SV=2 - [GPI8_HUMAN]													35.5411	26.58	8	17	22.2581	17.22	5	12	32.6882	24.05	7	13	5.8823	11.9	3	4	5.84457	11.9	3	4	14.8136	11.9	3	6	44.15	14.43	4	20	25.7444	20	5	11	31.4084	17.22	5
P05109	S100A8	Protein S100-A8 OS=Homo sapiens OX=9606 GN=S100A8 PE=1 SV=1 - [S10A8_HUMAN]	3.57727	19.35	2	3					9.93813	26.88	3	5	5.04094	19.35	2	2	5.95247	19.35	2	3	10.8352	31.18	3	5																	4.56266	19.35	2	2
P24752	ACAT1	Acetyl-CoA acetyltransferase, mitochondrial OS=Homo sapiens OX=9606 GN=ACAT1 PE=1 SV=1 - [THIL_HUMAN]									5.25793	5.85	2	2									10.4324	12.41	4	4									5.33401	5.85	2	2	4.81187	5.15	2	2	39.9241	30.68	7	12	40.9015	32.55	9
P02786	TFRC	Transferrin receptor protein 1 OS=Homo sapiens OX=9606 GN=TFRC PE=1 SV=2 - [TFR1_HUMAN]													60.3461	29.47	19	23	35.708	16.58	10	13	51.4042	25	15	19	10.3076	7.63	5	6	16.4694	8.82	6	7	20.5235	12.11	8	9	21.1567	8.95	7	9	39.3435	20.39	14	18	42.6309	15.79	12
P23528	CFL1	Cofilin-1 OS=Homo sapiens OX=9606 GN=CFL1 PE=1 SV=3 - [COF1_HUMAN]																					7.78311	21.69	3	3																	23.692	31.93	4	8	29.0409	38.55	5
P27348	YWHAQ	14-3-3 protein theta OS=Homo sapiens OX=9606 GN=YWHAQ PE=1 SV=1 - [1433T_HUMAN]									5.45232	13.06	3	3					5.56135	6.53	2	4																	5.53782	6.53	2	3	33.6471	33.47	6	15	19.5486	24.9	6
Tx0002	streptavidin	cRAP streptavidin OS=Homo sapiens GN=streptavidin PE=1 SV=4	349.899	31.45	5	100	193.849	25.16	2	50	971.849	38.36	6	274	292.167	27.67	4	90	215.5	27.67	4	64	194.987	27.67	4	54	256.855	32.08	3	64	308.174	34.59	4	79	208.035	25.16	2	53	931.576	34.59	4	229	888.733	38.36	6	234	1138.03	38.36	6
Q9BSJ2	TUBGCP2	Gamma-tubulin complex component 2 OS=Homo sapiens OX=9606 GN=TUBGCP2 PE=1 SV=2 - [GCP2_HUMAN]													146.251	34.26	25	49	82.454	25.72	18	33	107.488	30.71	22	37					8.21345	7.21	6	6	4.57852	2.22	2	2	68.857	16.08	12	33	49.2199	20.29	14	21	63.1637	20.73	15
Q9UQ80-2	PA2G4	Isoform 2 of Proliferation-associated protein 2G4 OS=Homo sapiens OX=9606 GN=PA2G4 - [PA2G4_HUMAN]									7.9376	15.59	5	5	3.89231	5	2	2					4.53538	9.71	3	3	3.81062	7.65	2	2					11.2129	12.94	4	4					38.3717	35	12	20	72.6678	38.24	15
P11441	UBL4A	Ubiquitin-like protein 4A OS=Homo sapiens OX=9606 GN=UBL4A PE=1 SV=1 - [UBL4A_HUMAN]																									8.83289	18.47	3	4					8.23272	24.2	4	4	9.51204	22.29	4	4	3.90804	11.46	2	2	6.24587	17.2	3
P55036	PSMD4	26S proteasome non-ATPase regulatory subunit 4 OS=Homo sapiens OX=9606 GN=PSMD4 PE=1 SV=1 - [PSMD4_HUMAN]													8.89673	16.18	3	3					8.80622	8.75	2	3	9.01714	10.88	4	5	12.4056	13.79	3	5	25.1026	19.89	5	11	14.4538	13.26	4	6	34.1465	31.3	7	16	36.2352	35.28	8
Q13200	PSMD2	26S proteasome non-ATPase regulatory subunit 2 OS=Homo sapiens OX=9606 GN=PSMD2 PE=1 SV=3 - [PSMD2_HUMAN]									5.03383	2.64	2	2	16.3318	8.59	7	8	15.0853	7.82	6	8	21.5772	7.27	6	10	43.2751	8.04	6	17	50.3725	11.89	10	20	59.6971	14.32	12	25	58.282	12.33	11	23	60.4411	24.89	18	25	70.7761	16.85	14
O14980	XPO1	Exportin-1 OS=Homo sapiens OX=9606 GN=XPO1 PE=1 SV=1 - [XPO1_HUMAN]													161.535	29.51	28	59	115.353	17.93	17	45	115.132	25.86	23	43	23.3467	6.91	6	10	33.8815	8.59	8	19	39.4707	11.58	11	19	148.024	12.42	13	54	126.799	24.74	22	50	161.081	18.58	17
P30086	PEBP1	Phosphatidylethanolamine-binding protein 1 OS=Homo sapiens OX=9606 GN=PEBP1 PE=1 SV=3 - [PEBP1_HUMAN]									13.7359	25.67	4	7									7.66024	18.72	2	2					0	14.97	2	2	8.60708	14.97	2	4					17.8687	22.46	3	6	30.9387	34.76	5
Q3ZCQ8	TIMM50	Mitochondrial import inner membrane translocase subunit TIM50 OS=Homo sapiens OX=9606 GN=TIMM50 PE=1 SV=2 - [TIM50_HUMAN]	10.3954	11.33	3	4									40.9761	23.51	8	14	36.2702	24.65	9	14	28.5732	23.51	8	11	22.3012	16.71	6	12	27.8205	17	7	12	32.5237	21.53	8	13	52.9666	19.26	6	17	45.8825	21.25	7	18	63.7093	19.26	6
Q7Z5L9	IRF2BP2	Interferon regulatory factor 2-binding protein 2 OS=Homo sapiens OX=9606 GN=IRF2BP2 PE=1 SV=2 - [I2BP2_HUMAN]	31.055	20.78	9	15	17.0346	7.84	3	8	39.6392	23.68	10	16	43.922	20.78	10	22	42.898	23.34	10	18	44.7205	22.66	10	19	13.317	11.75	5	7	21.6781	14.99	6	10	22.3804	11.58	5	10	35.0239	20.1	8	15	14.5681	14.14	6	9	30.8886	17.89	7
P30101	PDIA3	Protein disulfide-isomerase A3 OS=Homo sapiens OX=9606 GN=PDIA3 PE=1 SV=4 - [PDIA3_HUMAN]									34.4256	23.56	11	15	18.1214	17.82	8	8	19.3744	18.22	8	8	18.6094	18.42	10	11	8.03343	7.72	3	4	14.845	16.24	7	8	17.9666	16.44	7	9	11.83	11.09	5	5	75.0887	30.69	15	30	66.0602	30.69	16
P67812-4	SEC11A	Isoform 4 of Signal peptidase complex catalytic subunit SEC11A OS=Homo sapiens OX=9606 GN=SEC11A - [SC11A_HUMAN]													14.3845	27.44	5	6	12.0844	20.73	4	5	7.16878	20.73	4	4													7.0017	12.8	2	3	13.7847	27.44	5	7	18.7678	25	5
P84101-4	SERF2	Isoform 4 of Small EDRK-rich factor 2 OS=Homo sapiens OX=9606 GN=SERF2 - [SERF2_HUMAN]					9.86069	37.78	2	6
P52434-3	POLR2H	Isoform 3 of DNA-directed RNA polymerases I, II, and III subunit RPABC3 OS=Homo sapiens OX=9606 GN=POLR2H - [RPAB3_HUMAN]																																					9.02415	23.68	3	3					10.649	37.72	4
Q9UBS4	DNAJB11	DnaJ homolog subfamily B member 11 OS=Homo sapiens OX=9606 GN=DNAJB11 PE=1 SV=1 - [DJB11_HUMAN]													21.5439	12.85	4	8	19.0265	12.29	4	6	16.2236	12.85	4	5	7.87628	12.01	3	3	11.8482	14.25	4	6	25.6913	17.88	5	10	7.37567	7.54	2	3	4.48268	7.54	2	2	11.9444	12.01	3
Q53H12	AGK	Acylglycerol kinase, mitochondrial OS=Homo sapiens OX=9606 GN=AGK PE=1 SV=2 - [AGK_HUMAN]	13.7291	17.77	5	6					12.4024	13.74	4	5	22.6237	13.51	7	9	15.6199	19.67	7	7	34.2003	24.64	8	13	12.617	14.69	5	5	9.99757	10.19	4	5	16.4969	21.09	7	9	14.6842	12.56	4	6	48.6004	28.91	9	17	37.7994	22.27	7
Q15365	PCBP1	Poly(rC)-binding protein 1 OS=Homo sapiens OX=9606 GN=PCBP1 PE=1 SV=2 - [PCBP1_HUMAN]	16.5126	15.73	4	9					26.6346	15.17	4	9	19.6371	17.98	5	7	28.9125	21.91	6	11	33.7781	27.53	7	10	25.0856	26.4	7	10	22.0132	22.75	6	10	35.7545	18.26	5	15	70.5106	22.75	6	24	79.2789	29.21	7	25	109.813	35.11	9
Q9HC21-2	SLC25A19	Isoform 2 of Mitochondrial thiamine pyrophosphate carrier OS=Homo sapiens OX=9606 GN=SLC25A19 - [TPC_HUMAN]													18.2147	23.95	5	6	5.83473	16.73	4	4	18.0029	22.05	5	7					2.13987	6.46	2	2					5.9354	6.46	2	3	8.19939	10.27	3	4	4.37985	6.46	2
P04083	ANXA1	Annexin A1 OS=Homo sapiens OX=9606 GN=ANXA1 PE=1 SV=2 - [ANXA1_HUMAN]									26.8027	30.35	8	10	11.6488	14.74	4	5	10.4852	13.58	4	4
Q86YZ3	HRNR	Hornerin OS=Homo sapiens OX=9606 GN=HRNR PE=1 SV=2 - [HORN_HUMAN]	29.9259	7.02	6	12	140.183	8.32	9	59	232.723	26.28	28	87	46.3407	7.12	6	14	67.1119	10.35	9	21	88.3325	10.98	10	25	5.61904	1.68	3	4	62.4397	8.42	8	24	42.9258	8.42	8	23	41.4132	6.46	5	16	92.0384	10.91	12	34	72.5243	12.18	12
Q9BU61	NDUFAF3	NADH dehydrogenase [ubiquinone] 1 alpha subcomplex assembly factor 3 OS=Homo sapiens OX=9606 GN=NDUFAF3 PE=1 SV=1 - [NDUF3_HUMAN]																																									4.01749	11.41	2	2
Q68CQ7	GLT8D1	Glycosyltransferase 8 domain-containing protein 1 OS=Homo sapiens OX=9606 GN=GLT8D1 PE=1 SV=2 - [GL8D1_HUMAN]													17.115	25.88	7	9	6.50239	9.7	3	3	15.3595	16.71	4	5	6.49744	5.39	2	3									6.51157	10.78	4	4	6.56706	8.63	2	2	5.58412	10.51	3
Q13217	DNAJC3	DnaJ homolog subfamily C member 3 OS=Homo sapiens OX=9606 GN=DNAJC3 PE=1 SV=1 - [DNJC3_HUMAN]													10.669	14.48	7	7	8.92543	7.74	4	5	8.59345	10.12	5	5	18.0791	10.91	6	9	21.4026	12.3	7	11	24.3832	14.88	7	13	1.74998	3.17	2	2	5.18891	5.36	3	3	9.46685	6.94	4
Q7L1Q6	BZW1	Basic leucine zipper and W2 domain-containing protein 1 OS=Homo sapiens OX=9606 GN=BZW1 PE=1 SV=1 - [BZW1_HUMAN]													28.3714	18.14	8	11	11.2645	8.83	4	6	21.5981	15.99	7	9													42.0277	19.33	9	20	32.3974	21.24	8	14	39.3886	15.99	8
P13637	ATP1A3	Sodium/potassium-transporting ATPase subunit alpha-3 OS=Homo sapiens OX=9606 GN=ATP1A3 PE=1 SV=3 - [AT1A3_HUMAN]	8.46181	4.24	3	4					14.8138	8.19	5	9	293.341	26.46	25	94	271.963	23.1	20	85	281.593	22.61	20	84	138.544	16.78	14	53	156.485	16.78	15	58	178.552	16.29	15	67	639.025	25.07	21	210	344.983	24.19	23	119	450.919	24.78	23
O43592	XPOT	Exportin-T OS=Homo sapiens OX=9606 GN=XPOT PE=1 SV=2 - [XPOT_HUMAN]													159.229	29.42	24	59	80.2264	22.87	19	32	88.1194	24.95	19	32	11.6	5.72	5	7	19.3123	8	7	12	15.7317	9.88	9	10	81.3038	17.78	15	37	91.2175	27.65	21	43	88.5426	23.39	16
Q99832	CCT7	T-complex protein 1 subunit eta OS=Homo sapiens OX=9606 GN=CCT7 PE=1 SV=2 - [TCPH_HUMAN]									16.7468	13.81	5	7					1.76162	2.58	2	2	19.4859	16.76	5	8	8.77385	2.95	2	5	10.5535	2.95	2	6	16.4659	8.66	5	11	8.01072	6.45	4	4	81.6409	35.36	16	32	53.7779	30.94	13
Q8IZP2	ST13P4	Putative protein FAM10A4 OS=Homo sapiens OX=9606 GN=ST13P4 PE=5 SV=1 - [ST134_HUMAN]																									4.53691	10	2	2	9.12877	15.42	3	3	14.3769	15.42	3	5	43.8158	15.42	3	14	42.2512	17.08	6	14	36.6802	29.17	4
P67809	YBX1	Nuclease-sensitive element-binding protein 1 OS=Homo sapiens OX=9606 GN=YBX1 PE=1 SV=3 - [YBOX1_HUMAN]	30.2766	36.11	7	16					9.55181	16.67	4	5	10.3877	11.42	2	5	6.76047	18.83	3	7	14.2602	18.83	3	5					4.2963	19.44	3	3	15.6043	28.7	5	9	5.13854	16.05	3	3	42.6809	37.04	8	17	43.2309	37.04	8
Q8WUY1	THEM6	Protein THEM6 OS=Homo sapiens OX=9606 GN=THEM6 PE=1 SV=2 - [THEM6_HUMAN]													12.0862	20.67	5	6	15.3978	17.79	4	6	10.0072	13.94	3	4	13.3888	10.1	2	6					11.3455	12.98	3	6					8.47304	24.04	6	6	3.98704	8.17	2
P78347-2	GTF2I	Isoform 2 of General transcription factor II-I OS=Homo sapiens OX=9606 GN=GTF2I - [GTF2I_HUMAN]	51.4168	22.57	19	29	9.71486	2.93	2	4	51.4006	19.02	15	27	53.8828	19.33	19	24	36.232	13.58	11	19	26.1706	10.14	8	11	37.6263	13.27	12	16	24.5522	9.51	8	10	13.8844	7.21	5	6	54.5742	15.67	12	23	42.429	13.06	10	18	66.0381	20.79	14
P05089	ARG1	Arginase-1 OS=Homo sapiens OX=9606 GN=ARG1 PE=1 SV=2 - [ARGI1_HUMAN]	4.9753	13.04	4	4	4.55166	5.59	2	2	47.371	33.54	10	19	6.04608	12.11	4	4	7.5461	13.04	4	4	10.503	12.73	4	5									7.72239	3.73	2	3					9.41394	9.63	3	4	3.46346	5.9	2
Q9Y5M8	SRPRB	Signal recognition particle receptor subunit beta OS=Homo sapiens OX=9606 GN=SRPRB PE=1 SV=3 - [SRPRB_HUMAN]													14.0219	14.39	4	5	5.14078	12.55	2	2													4.3237	9.96	2	2	28.9309	18.45	5	9	24.3622	29.89	7	9	17.0431	17.34	4
O15270	SPTLC2	Serine palmitoyltransferase 2 OS=Homo sapiens OX=9606 GN=SPTLC2 PE=1 SV=1 - [SPTC2_HUMAN]													54.8875	33.99	16	23	30.1166	14.23	7	13	51.3344	25.09	13	20	1.80049	3.74	2	2	3.9473	4.98	3	5	5.62314	6.94	4	4	10.5758	7.83	4	6	11.427	5.69	3	5	21.9319	11.92	6
P41223	BUD31	Protein BUD31 homolog OS=Homo sapiens OX=9606 GN=BUD31 PE=1 SV=2 - [BUD31_HUMAN]	5.80785	21.53	3	3	3.94687	14.58	2	2	6.51698	22.22	3	3	7.30765	20.14	3	3	9.31544	27.78	4	4	12.6062	27.78	4	5					3.9182	13.89	2	2					4.28887	12.5	2	2	6.77129	16.67	3	3	6.26145	21.53	3
P35613-2	BSG	Isoform 2 of Basigin OS=Homo sapiens OX=9606 GN=BSG - [BASI_HUMAN]									7.38234	17.1	3	3	28.3396	33.09	7	11	34.8458	27.51	5	10	17.7274	21.56	4	7	7.39318	13.38	3	4	8.77794	18.59	4	4	7.02187	12.27	3	3	34.5113	24.54	5	13	49.186	31.23	6	18	60.6173	32.71	6
Q7Z5L9-2	IRF2BP2	Isoform 2 of Interferon regulatory factor 2-binding protein 2 OS=Homo sapiens OX=9606 GN=IRF2BP2 - [I2BP2_HUMAN]	29.0949	19.09	8	14	17.0346	8.06	3	8	34.1319	22.42	9	14	46.6359	21.19	11	23	42.0397	23.29	10	18	44.166	22.59	10	19	11.3846	9.81	4	6	23.5716	16.99	7	11	22.3804	11.91	5	10	34.8827	19.96	8	15	14.5681	14.54	6	9	30.8886	18.39	7
Tx0007	nsp6	nsp6 [Severe acute respiratory syndrome coronavirus 2] OS=Homo sapiens GN=nsp6 PE=1 SV=4 - [YP_009742613.1]																																					1600.38	36.77	11	688	1528.05	36.77	13	630	1546.5	36.77	12
P46782	RPS5	40S ribosomal protein S5 OS=Homo sapiens OX=9606 GN=RPS5 PE=1 SV=4 - [RS5_HUMAN]	7.21586	21.08	3	4									11.2784	16.67	3	4					11.1003	18.14	3	5																	2.95397	11.27	2	2	7.27296	13.73	2
Q9Y4R8	TELO2	Telomere length regulation protein TEL2 homolog OS=Homo sapiens OX=9606 GN=TELO2 PE=1 SV=2 - [TELO2_HUMAN]													71.5275	25.57	18	26	26.8539	14.22	13	17	51.0086	16.85	13	20	5.31817	2.87	3	3	6.37879	3.23	3	4	6.67394	3.58	3	3	25.7176	9.2	8	13	37.8746	20.07	15	21	47.2729	16.85	12
P05204	HMGN2	Non-histone chromosomal protein HMG-17 OS=Homo sapiens OX=9606 GN=HMGN2 PE=1 SV=3 - [HMGN2_HUMAN]					23.8687	34.44	4	10																	2.7482	36.67	2	5	13.1025	36.67	3	7	0	36.67	2	2
P62841	RPS15	40S ribosomal protein S15 OS=Homo sapiens OX=9606 GN=RPS15 PE=1 SV=2 - [RS15_HUMAN]																																									14.8119	36.55	3	4	11.2523	36.55	3
Q9UJZ1	STOML2	Stomatin-like protein 2, mitochondrial OS=Homo sapiens OX=9606 GN=STOML2 PE=1 SV=1 - [STML2_HUMAN]													11.0573	9.55	2	3	10.4057	15.17	3	4	17.48	24.72	5	8													24.8018	19.94	6	10	24.029	25.84	6	9	30.7267	25.84	7
Q9NUT2-5	ABCB8	Isoform 5 of ATP-binding cassette sub-family B member 8, mitochondrial OS=Homo sapiens OX=9606 GN=ABCB8 - [ABCB8_HUMAN]													47.3082	26.46	14	19	26.2043	20.07	10	13	27.8674	22.99	12	13													26.3129	17.7	9	12	17.7297	14.6	7	8	18.2743	13.69	7
P19338	NCL	Nucleolin OS=Homo sapiens OX=9606 GN=NCL PE=1 SV=3 - [NUCL_HUMAN]									21.9514	13.38	7	8									22.2807	12.25	7	7									8.25633	5.49	4	4					93.2608	33.38	23	37	96.2029	27.46	17
P61978-3	HNRNPK	Isoform 3 of Heterogeneous nuclear ribonucleoprotein K OS=Homo sapiens OX=9606 GN=HNRNPK - [HNRPK_HUMAN]	8.71751	13.41	3	4					11.7444	18.41	5	6					7.12973	10.23	3	3	23.5654	20.68	8	9									2.53338	5.91	2	2	4.37536	5.91	2	2	48.0024	24.32	10	20	66.4111	27.27	12
Q8WVX9	FAR1	Fatty acyl-CoA reductase 1 OS=Homo sapiens OX=9606 GN=FAR1 PE=1 SV=1 - [FACR1_HUMAN]	2.88463	4.85	2	2									54.4591	30.1	13	22	47.1853	22.14	10	21	54.4351	23.88	13	23	57.1924	20.39	10	24	59.6897	18.83	9	29	55.2935	18.45	9	27	52.8005	15.92	8	26	61.6395	24.27	12	28	71.7365	25.24	11
Q9Y366	IFT52	Intraflagellar transport protein 52 homolog OS=Homo sapiens OX=9606 GN=IFT52 PE=1 SV=3 - [IFT52_HUMAN]	20.9126	18.31	7	11					28.5539	20.82	9	13	28.5258	23.34	9	13	12.9227	14.19	5	7	20.6795	19.91	8	9	11.9008	7.32	3	8					14.6471	7.32	3	6	12.401	7.32	3	8	14.5033	16.25	5	6	15.5412	11.67	4
P26641	EEF1G	Elongation factor 1-gamma OS=Homo sapiens OX=9606 GN=EEF1G PE=1 SV=3 - [EF1G_HUMAN]	8.4184	16.02	4	5					44.392	22.43	8	17	45.3519	18.08	8	14	40.8836	16.7	8	15	40.2004	19.68	9	13	19.9822	7.78	3	8	25.1773	14.87	6	12	29.8459	14.87	6	13	80.3064	18.08	8	29	134.705	23.57	11	43	140.713	24.26	11
Q9UNF1	MAGED2	Melanoma-associated antigen D2 OS=Homo sapiens OX=9606 GN=MAGED2 PE=1 SV=2 - [MAGD2_HUMAN]													12.1888	11.55	3	6	11.5751	11.06	4	5					4.56995	5.94	2	2									12.8462	10.89	4	5	9.13788	10.23	4	4	5.5831	8.42	4
Q9UKV5	AMFR	E3 ubiquitin-protein ligase AMFR OS=Homo sapiens OX=9606 GN=AMFR PE=1 SV=2 - [AMFR_HUMAN]													69.5271	30.17	13	21	30.1641	19.75	8	11	34.589	24.57	9	11	32.8534	10.89	6	13	37.384	9.49	4	12	41.1552	14.46	7	15	85.2488	27.22	12	32	85.7371	26.28	10	27	144.752	28.3	12
A0FGR8-2	ESYT2	Isoform 2 of Extended synaptotagmin-2 OS=Homo sapiens OX=9606 GN=ESYT2 - [ESYT2_HUMAN]													54.5876	21.84	14	18	23.7976	11.76	9	11	35.8045	15.01	10	14	9.45659	2.91	3	5	12.7567	5.71	5	6	6.2424	3.02	3	4	20.5633	6.05	5	8	21.6601	9.97	7	10	28.9356	13.33	9
P47929	LGALS7	Galectin-7 OS=Homo sapiens OX=9606 GN=LGALS7 PE=1 SV=2 - [LEG7_HUMAN]	2.69234	18.38	2	3	6.96049	18.38	2	6	3.66648	19.85	2	2
Q5T160	RARS2	Probable arginine--tRNA ligase, mitochondrial OS=Homo sapiens OX=9606 GN=RARS2 PE=1 SV=1 - [SYRM_HUMAN]													35.4866	23.36	12	14	11.3191	11.76	6	6	31.5436	26.12	14	14									6.83177	7.61	5	5	16.2392	7.61	5	8	5.94097	6.4	4	4	11.3429	9.17	5
P39656	DDOST	Dolichyl-diphosphooligosaccharide--protein glycosyltransferase 48 kDa subunit OS=Homo sapiens OX=9606 GN=DDOST PE=1 SV=4 - [OST48_HUMAN]									3.93216	4.39	2	2	44.3441	19.52	8	17	38.6112	30.48	10	16	30.9948	21.49	8	12	52.0564	17.11	7	20	70.0985	19.52	8	27	53.3921	21.93	7	23	80.4838	17.11	7	30	61.8238	30.48	10	24	56.8274	19.52	8
Q96KK5	HIST1H2AH	Histone H2A type 1-H OS=Homo sapiens OX=9606 GN=HIST1H2AH PE=1 SV=3 - [H2A1H_HUMAN]	10.3179	20.31	2	5	13.1828	21.88	2	6					4.90231	21.88	2	2	5.35627	21.88	2	2	14.5626	30.47	3	5																	8.828	21.88	2	3	5.26048	15.63	2
P09211	GSTP1	cRAP GSTP1_HUMAN Glutathione S-transferase P OS=Homo sapiens GN=GSTP1 PE=1 SV=2									7.65882	12.92	2	3									10.0175	12.92	2	3																	36.5691	30.62	4	19	56.6049	35.89	6
O43583	DENR	Density-regulated protein OS=Homo sapiens OX=9606 GN=DENR PE=1 SV=2 - [DENR_HUMAN]																																													12.5389	33.84	4
Q15366-7	PCBP2	Isoform 7 of Poly(rC)-binding protein 2 OS=Homo sapiens OX=9606 GN=PCBP2 - [PCBP2_HUMAN]	17.1517	13.21	3	8					27.7285	21.7	5	9	11.1774	15.41	4	4	23.0753	17.3	4	8	17.4382	24.84	6	6	20.9673	21.7	5	8	21.5042	21.7	5	9	35.9481	21.7	5	14	66.151	21.38	5	22	67.654	25.47	6	23	80.0462	27.99	7
P00374	DHFR	Dihydrofolate reductase OS=Homo sapiens OX=9606 GN=DHFR PE=1 SV=2 - [DYR_HUMAN]																																									0	12.3	2	2	5.25904	12.3	2
Q9Y5K5-2	UCHL5	Isoform 2 of Ubiquitin carboxyl-terminal hydrolase isozyme L5 OS=Homo sapiens OX=9606 GN=UCHL5 - [UCHL5_HUMAN]																																					6.27158	11.39	4	5	16.6508	21.52	5	7	20.0126	19.3	4
P13797	PLS3	Plastin-3 OS=Homo sapiens OX=9606 GN=PLS3 PE=1 SV=4 - [PLST_HUMAN]									13.8523	9.21	4	5									24.1405	13.49	7	8																	62.8643	29.05	15	27	74.9102	24.44	15
P33527-3	ABCC1	Isoform 3 of Multidrug resistance-associated protein 1 OS=Homo sapiens OX=9606 GN=ABCC1 - [MRP1_HUMAN]													86.521	22.71	27	35	82.9132	17.22	19	28	65.9015	17.29	21	25	12.7729	4.81	5	8	13.7128	5.29	6	6	11.5247	3.93	4	5	121.06	16.2	20	50	72.4169	15.05	17	27	80.1254	14.37	18
P46109	CRKL	Crk-like protein OS=Homo sapiens OX=9606 GN=CRKL PE=1 SV=1 - [CRKL_HUMAN]									9.28403	14.85	3	3									16.9287	23.1	4	5					7.56974	9.57	2	3	8.72095	13.53	3	4					19.2381	13.53	3	6	17.6899	13.53	3
P68871	HBB	cRAP HBB_HUMAN Hemoglobin subunit beta OS=Homo sapiens GN=HBB PE=1 SV=2																					18.8358	30.14	3	7
P26373	RPL13	60S ribosomal protein L13 OS=Homo sapiens OX=9606 GN=RPL13 PE=1 SV=4 - [RL13_HUMAN]									2.95328	9.95	2	2									7.65933	14.69	3	3					3.86065	9	2	3					4.48825	6.16	2	2	10.5634	16.11	4	4	14.8083	21.33	4
Q8N1F7	NUP93	Nuclear pore complex protein Nup93 OS=Homo sapiens OX=9606 GN=NUP93 PE=1 SV=2 - [NUP93_HUMAN]													53.164	18.56	14	20	36.4296	21.73	15	19	41.7234	19.54	14	18	2.66164	4.03	2	2	6.0916	5.98	4	4	2.01935	4.27	3	3	41.206	21.25	16	20	36.0404	20.88	16	19	48.6268	20.76	15
P13073	COX4I1	Cytochrome c oxidase subunit 4 isoform 1, mitochondrial OS=Homo sapiens OX=9606 GN=COX4I1 PE=1 SV=1 - [COX41_HUMAN]													10.7514	28.99	5	5	2.46638	11.24	2	2	8.48995	11.24	2	3													12.2026	24.26	4	6	14.6084	31.36	6	7	14.5002	31.95	6
Q14192	FHL2	Four and a half LIM domains protein 2 OS=Homo sapiens OX=9606 GN=FHL2 PE=1 SV=3 - [FHL2_HUMAN]	17.7556	22.94	5	10									6.57688	14.7	5	5																					8.38959	9.68	2	3
P54727	RAD23B	UV excision repair protein RAD23 homolog B OS=Homo sapiens OX=9606 GN=RAD23B PE=1 SV=1 - [RD23B_HUMAN]																													5.91092	9.05	2	2	14.0735	13.2	3	4	36.3973	20.54	6	13	49.9831	30.56	9	20	67.9284	29.83	10
P24666	ACP1	Low molecular weight phosphotyrosine protein phosphatase OS=Homo sapiens OX=9606 GN=ACP1 PE=1 SV=3 - [PPAC_HUMAN]																																									4.44815	12.66	2	2	6.19089	14.56	2
P26583	HMGB2	High mobility group protein B2 OS=Homo sapiens OX=9606 GN=HMGB2 PE=1 SV=2 - [HMGB2_HUMAN]	8.45137	17.22	3	3					15.5445	17.7	5	6	0	7.66	2	2					5.24243	13.4	2	2									8.80846	11	2	3	4.69763	10.53	2	2	6.05291	16.27	3	4	13.5337	12.92	3
P40616-2	ARL1	Isoform 2 of ADP-ribosylation factor-like protein 1 OS=Homo sapiens OX=9606 GN=ARL1 - [ARL1_HUMAN]													12.3119	25.61	3	4	5.69814	18.9	2	3																					12.4133	35.37	4	4	7.36197	20.12	2
O00232	PSMD12	26S proteasome non-ATPase regulatory subunit 12 OS=Homo sapiens OX=9606 GN=PSMD12 PE=1 SV=3 - [PSD12_HUMAN]																					5.65262	9.43	3	3	3.70734	4.17	2	2	6.1039	11.18	4	4	6.15925	5.26	2	3	18.9605	16.89	6	8	17.7856	16.89	6	8	10.3692	12.06	5
P38117	ETFB	Electron transfer flavoprotein subunit beta OS=Homo sapiens OX=9606 GN=ETFB PE=1 SV=3 - [ETFB_HUMAN]																					4.58539	11.76	3	3																	11.6726	18.82	4	6	15.8706	24.71	5
Q96ER3	SAAL1	Protein SAAL1 OS=Homo sapiens OX=9606 GN=SAAL1 PE=1 SV=2 - [SAAL1_HUMAN]													49.1675	30.8	10	19	35.9423	15.61	4	12	40.8228	23.21	7	15					12.5358	12.03	3	5	7.49827	8.86	2	2	71.9711	18.14	5	20	66.1471	24.26	8	24	59.2447	17.3	5
P61981	YWHAG	14-3-3 protein gamma OS=Homo sapiens OX=9606 GN=YWHAG PE=1 SV=2 - [1433G_HUMAN]									6.16275	11.74	3	3	4.21351	7.69	2	2	5.56135	6.48	2	4	6.83556	7.69	2	3													5.53782	6.48	2	3	31.5687	35.22	7	14	22.0368	26.72	5
Q96SK2-2	TMEM209	Isoform 2 of Transmembrane protein 209 OS=Homo sapiens OX=9606 GN=TMEM209 - [TM209_HUMAN]													31.0927	21.07	9	12	10.2549	8.57	3	5	27.8919	28.39	9	11													2.14178	4.64	2	3	4.70438	7.86	3	3	2.52156	11.43	3
O43264	ZW10	Centromere/kinetochore protein zw10 homolog OS=Homo sapiens OX=9606 GN=ZW10 PE=1 SV=3 - [ZW10_HUMAN]													50.9964	22.72	14	20	31.1999	15.92	9	11	39.2097	21.82	13	17													21.4038	11.42	7	8	19.2828	14.63	9	9	15.6505	13.22	7
Q9NVI1	FANCI	Fanconi anemia group I protein OS=Homo sapiens OX=9606 GN=FANCI PE=1 SV=4 - [FANCI_HUMAN]													125.334	27.94	33	46	96.2048	23.8	29	43	107.229	23.72	27	41	14.2965	5.42	6	7	28.188	13.4	15	17	20.7899	7.61	8	10	57.2196	14.46	16	23	51.9603	12.35	13	23	56.3038	17.02	18
Q14318-2	FKBP8	Isoform 2 of Peptidyl-prolyl cis-trans isomerase FKBP8 OS=Homo sapiens OX=9606 GN=FKBP8 - [FKBP8_HUMAN]													21.3145	11.14	3	7	10.6351	14.77	4	5	18.9517	14.77	4	6	9.70866	9.44	3	6	12.0582	13.32	4	7	6.20012	5.57	2	4	32.7262	15.25	6	15	45.7814	29.54	8	18	60.124	19.13	6
P34931	HSPA1L	Heat shock 70 kDa protein 1-like OS=Homo sapiens OX=9606 GN=HSPA1L PE=1 SV=2 - [HS71L_HUMAN]	124.7	28.71	15	60	102.924	16.85	9	45	241.963	32.45	17	86	201.464	27.93	16	69	147.589	21.68	11	55	208.108	30.42	16	72	386.289	24.34	15	160	404.388	24.34	15	164	463.742	30.42	18	193	580.06	24.34	15	230	528.276	29.02	17	203	581.697	26.52	15
P06493	CDK1	Cyclin-dependent kinase 1 OS=Homo sapiens OX=9606 GN=CDK1 PE=1 SV=3 - [CDK1_HUMAN]	3.62728	6.73	2	2					4.78476	6.06	2	2	9.60032	19.53	4	5	9.26736	20.2	5	7	13.5781	21.55	5	6	13.2699	18.52	5	7	10.204	14.48	4	5	13.5488	14.48	4	7	21.3876	18.52	5	9	22.7081	21.55	5	9	40.3072	31.31	8
P39748	FEN1	Flap endonuclease 1 OS=Homo sapiens OX=9606 GN=FEN1 PE=1 SV=1 - [FEN1_HUMAN]									27.7703	29.47	8	10	10.5367	19.47	5	5	7.3103	10.79	3	3	17.0478	22.89	6	7									4.66088	7.11	2	3					9.54674	15.53	4	5	27.4669	17.89	5
Q6P1M0	SLC27A4	Long-chain fatty acid transport protein 4 OS=Homo sapiens OX=9606 GN=SLC27A4 PE=1 SV=1 - [S27A4_HUMAN]													44.6908	20.06	10	18	25.5846	14	7	12	29.0061	18.35	9	11	12.2215	5.44	3	6	13.5994	11.66	6	6	4.00512	4.51	3	4	21.6729	7.78	4	8	20.7471	13.84	7	9	23.203	12.75	6
P25398	RPS12	40S ribosomal protein S12 OS=Homo sapiens OX=9606 GN=RPS12 PE=1 SV=3 - [RS12_HUMAN]	2.62535	14.39	2	2									3.12205	14.39	2	2					10.6882	28.03	3	4																	2.26336	12.88	2	2	8.57332	14.39	3
P30519-2	HMOX2	Isoform 2 of Heme oxygenase 2 OS=Homo sapiens OX=9606 GN=HMOX2 - [HMOX2_HUMAN]													25.4231	24.04	8	10	6.31012	10.45	3	3	17.6901	18.47	6	7													8.4876	15.33	4	7	14.6701	24.39	6	7	16.0021	25.44	6
P22234	PAICS	Multifunctional protein ADE2 OS=Homo sapiens OX=9606 GN=PAICS PE=1 SV=3 - [PUR6_HUMAN]									8.69419	7.06	2	3									3.88865	4.47	2	2																	29.2851	18.59	7	11	34.3508	29.18	11
Q01546	KRT76	Keratin, type II cytoskeletal 2 oral OS=Homo sapiens OX=9606 GN=KRT76 PE=1 SV=2 - [K22O_HUMAN]	48.4578	9.4	8	35	62.2863	11.76	9	45	584.656	11.76	13	238	89.1412	19.59	14	37	59.6306	16.93	12	29	75.7513	11.6	10	29	14.1873	7.52	6	14	22.1279	8.31	6	15	35.6038	9.09	8	24	42.9557	11.76	8	23	52.9022	14.58	13	27	48.2888	8.15	7
P00367	GLUD1	Glutamate dehydrogenase 1, mitochondrial OS=Homo sapiens OX=9606 GN=GLUD1 PE=1 SV=2 - [DHE3_HUMAN]													28.6416	20.07	8	10	13.923	7.89	4	6	28.7974	22.58	9	10	6.09669	4.12	2	2	5.44579	5.56	3	3	8.196	7.71	4	5	12.0512	9.5	5	6	17.4536	20.07	8	8	33.2778	23.66	10
Q06055	ATP5MC2	ATP synthase F(0) complex subunit C2, mitochondrial OS=Homo sapiens OX=9606 GN=ATP5MC2 PE=1 SV=1 - [AT5G2_HUMAN]																	8.51398	28.37	2	3																									13.1527	28.37	2
P62826	RAN	GTP-binding nuclear protein Ran OS=Homo sapiens OX=9606 GN=RAN PE=1 SV=3 - [RAN_HUMAN]									12.0907	18.52	5	5	15.4459	23.61	6	7	9.03407	19.44	4	4	10.4301	11.57	3	5					4.03057	9.72	2	2	4.7826	15.74	3	3	15.7601	20.83	4	7	14.5089	22.22	4	8	32.7926	26.39	6
P05026	ATP1B1	Sodium/potassium-transporting ATPase subunit beta-1 OS=Homo sapiens OX=9606 GN=ATP1B1 PE=1 SV=1 - [AT1B1_HUMAN]													22.0158	24.75	6	9	14.7093	18.81	5	6	9.45548	19.14	5	5	4.74026	8.91	2	3					4.74581	9.24	2	3	38.0529	24.09	7	13	17.731	20.13	6	7	25.795	20.46	5
Q9Y5K5	UCHL5	Ubiquitin carboxyl-terminal hydrolase isozyme L5 OS=Homo sapiens OX=9606 GN=UCHL5 PE=1 SV=3 - [UCHL5_HUMAN]																																					6.27158	10.94	4	5	12.0427	13.07	4	6	15.5866	10.94	3
Q9Y679	AUP1	Ancient ubiquitous protein 1 OS=Homo sapiens OX=9606 GN=AUP1 PE=1 SV=2 - [AUP1_HUMAN]													26.8593	20.24	6	9	10.5969	10.49	4	5	16.7217	12.2	3	5	10.7452	4.88	2	4	7.18972	7.8	3	3	7.60748	5.85	2	3	21.3849	14.88	5	8	22.0925	18.29	5	8	27.4052	15.12	5
P55060-3	CSE1L	Isoform 3 of Exportin-2 OS=Homo sapiens OX=9606 GN=CSE1L - [XPO2_HUMAN]									6.86015	5.29	4	4	110.354	25.82	22	47	68.1974	22.54	20	29	69.8691	21.48	20	28	10.0304	7.51	6	7	18.9062	10.37	8	9	15.1959	11.64	10	12	80.6432	17.78	16	34	66.4381	26.46	21	30	86.4696	25.19	23
P38919	EIF4A3	Eukaryotic initiation factor 4A-III OS=Homo sapiens OX=9606 GN=EIF4A3 PE=1 SV=4 - [IF4A3_HUMAN]									7.98899	8.52	3	3	6.55358	8.52	3	3					5.48024	5.84	2	2									7.47192	8.03	3	3	4.80462	6.08	2	2	22.0878	24.09	8	8	15.6578	15.57	5
P08758	ANXA5	cRAP ANXA5_HUMAN Annexin A5 OS=Homo sapiens GN=ANXA5 PE=1 SV=2									2.07338	5.33	2	2									9.05874	13.48	3	3																	20.1009	31.35	9	11	22.6831	21.63	6
Q96AE4	FUBP1	Far upstream element-binding protein 1 OS=Homo sapiens OX=9606 GN=FUBP1 PE=1 SV=3 - [FUBP1_HUMAN]	5.11915	4.35	3	5					23.863	12.27	7	11	12.9941	2.95	2	6	19.1964	4.35	3	8	11.2567	4.5	3	4	7.88006	2.95	2	3	9.40402	2.95	2	4	7.09678	4.97	3	5	8.53615	2.95	2	5	40.5666	20.03	10	17	50.8639	25.47	12
Q5T9A4	ATAD3B	ATPase family AAA domain-containing protein 3B OS=Homo sapiens OX=9606 GN=ATAD3B PE=1 SV=1 - [ATD3B_HUMAN]													27.6079	17.75	10	11	18.0561	9.26	7	9	22.8441	17.59	9	11	20.8841	11.11	6	12	14.4012	9.1	6	9	16.0241	7.25	5	9	42.1902	14.51	9	17	39.5359	15.12	8	17	41.9123	18.98	9
P00918	CA2	cRAP CAH2_HUMAN Carbonic anhydrase 2 OS=Homo sapiens GN=CA2 PE=1 SV=2									11.4458	19.69	5	5									13.1267	20.08	5	5									8.15084	11.97	3	4					58.1522	34.36	8	20	53.6892	34.36	8
Q8TCG1	CIP2A	Protein CIP2A OS=Homo sapiens OX=9606 GN=CIP2A PE=1 SV=2 - [CIP2A_HUMAN]													85.8001	25.64	21	34	54.3225	20.22	18	22	68.6676	23.43	20	29					4.19481	1.88	2	2	2.09608	1.99	2	2	30.0574	9.61	9	13	31.6816	14.81	13	14	24.2823	13.81	12
A0AVF1	TTC26	Intraflagellar transport protein 56 OS=Homo sapiens OX=9606 GN=TTC26 PE=2 SV=1 - [IFT56_HUMAN]	21.1884	22.2	9	11					20.2046	15.7	5	7	46.5586	24.01	10	17	25.322	20.4	9	13	30.9813	22.38	9	12					4.0357	4.87	2	2	5.78588	8.3	4	4	29.915	15.34	7	12	22.317	17.33	7	8	29.1565	20.94	9
P31948	STIP1	Stress-induced-phosphoprotein 1 OS=Homo sapiens OX=9606 GN=STIP1 PE=1 SV=1 - [STIP1_HUMAN]									13.2522	9.21	5	5									7.60381	9.21	4	4									4.066	5.89	3	3	13.4568	10.31	4	6	66.7386	25.6	11	28	73.0169	23.2	12
P08865	RPSA	40S ribosomal protein SA OS=Homo sapiens OX=9606 GN=RPSA PE=1 SV=4 - [RSSA_HUMAN]									15.4788	23.05	4	5	10.4215	10.17	2	3	5.09898	10.17	2	2	15.1499	17.29	4	5					2.70191	7.12	2	2	4.94834	10.17	2	2	4.36152	10.17	2	3	36.7321	20	5	12	32.4226	16.61	4
P06702	S100A9	Protein S100-A9 OS=Homo sapiens OX=9606 GN=S100A9 PE=1 SV=1 - [S10A9_HUMAN]									8.18538	34.21	4	5	5.47318	17.54	2	2	9.65186	24.56	2	4	7.04479	17.54	2	3																					4.69666	17.54	2
Q5JTJ3-3	COA6	Isoform 3 of Cytochrome c oxidase assembly factor 6 homolog OS=Homo sapiens OX=9606 GN=COA6 - [COA6_HUMAN]
P37802	TAGLN2	Transgelin-2 OS=Homo sapiens OX=9606 GN=TAGLN2 PE=1 SV=3 - [TAGL2_HUMAN]																																									10.3763	18.59	4	4	8.22599	17.09	3
Q9UI30-2	TRMT112	Isoform 2 of Multifunctional methyltransferase subunit TRM112-like protein OS=Homo sapiens OX=9606 GN=TRMT112 - [TR112_HUMAN]
Q92804-2	TAF15	Isoform Short of TATA-binding protein-associated factor 2N OS=Homo sapiens OX=9606 GN=TAF15 - [RBP56_HUMAN]	43.7863	27.5	7	19					9.82716	8.15	2	3	43.6689	22.92	6	21	34.3297	24.11	7	11	11.7989	8.15	2	3	9.67617	5.6	2	3	9.03979	5.6	2	3	8.83218	5.6	2	3	46.7	31.41	8	24	18.9689	11.38	3	5	23.7591	18.68	5
Q12905	ILF2	Interleukin enhancer-binding factor 2 OS=Homo sapiens OX=9606 GN=ILF2 PE=1 SV=2 - [ILF2_HUMAN]	7.89094	11.79	3	3					7.81966	8.72	2	2																													19.4543	20.26	5	6	16.4206	11.79	3
O43242	PSMD3	26S proteasome non-ATPase regulatory subunit 3 OS=Homo sapiens OX=9606 GN=PSMD3 PE=1 SV=2 - [PSMD3_HUMAN]													16.2645	12.92	6	7	9.05441	8.8	4	4	17.7317	15.36	7	8	19.8974	14.04	7	10	22.4425	13.86	7	11	24.8002	17.79	9	13	27.0101	16.67	8	13	30.0431	17.79	9	14	31.6762	19.29	10
Q9Y295	DRG1	Developmentally-regulated GTP-binding protein 1 OS=Homo sapiens OX=9606 GN=DRG1 PE=1 SV=1 - [DRG1_HUMAN]									5.54214	8.17	2	2					2.52038	8.45	2	2	5.74969	8.72	2	2													4.39485	8.45	2	2	18.3453	21.8	5	6	22.4104	27.25	7
P29401	TKT	Transketolase OS=Homo sapiens OX=9606 GN=TKT PE=1 SV=3 - [TKT_HUMAN]									32.6922	15.25	6	11	5.13347	6.42	3	3	15.7196	8.19	4	5	35.2052	23.27	9	14									7.39521	5.78	3	3					89.0854	30.18	13	31	86.3111	25.2	11
Q9Y5L0	TNPO3	Transportin-3 OS=Homo sapiens OX=9606 GN=TNPO3 PE=1 SV=3 - [TNPO3_HUMAN]													132.471	30.12	20	45	97.1511	20.59	16	41	111.996	25.68	17	38													23.9675	9.97	7	11	18.8568	7.04	5	9	23.088	9.53	7
P25311	AZGP1	Zinc-alpha-2-glycoprotein OS=Homo sapiens OX=9606 GN=AZGP1 PE=1 SV=2 - [ZA2G_HUMAN]	5.39813	15.1	3	3	19.921	13.09	3	9	18.6021	24.16	7	10	4.48414	9.4	2	2	10.761	18.12	4	4	7.24922	17.79	4	5									2.69842	7.38	2	2
P23193	TCEA1	Transcription elongation factor A protein 1 OS=Homo sapiens OX=9606 GN=TCEA1 PE=1 SV=2 - [TCEA1_HUMAN]	3.8888	13.29	3	4					11.497	16.61	4	5	6.5794	8.64	2	2	8.85	11.96	3	3	5.33163	7.64	2	2	2.71844	7.64	2	2	7.71205	11.63	3	3					7.14667	11.96	3	3	9.91343	17.94	5	5	18.6268	24.25	6
P32119	PRDX2	Peroxiredoxin-2 OS=Homo sapiens OX=9606 GN=PRDX2 PE=1 SV=5 - [PRDX2_HUMAN]	8.2663	19.19	4	5	13.921	14.14	3	7	21.1099	33.33	7	9	7.55927	16.16	3	4	12.1482	16.16	4	5	23.4701	24.75	6	10					6.26282	9.6	2	4	7.30222	9.6	2	3					47.2845	33.84	8	18	36.9204	24.75	7
Q5JPE7-2	NOMO2	Isoform 2 of Nodal modulator 2 OS=Homo sapiens OX=9606 GN=NOMO2 - [NOMO2_HUMAN]													119.138	26.35	22	41	95.7956	19.8	16	34	85.2402	20.21	18	30	25.5665	8.59	8	10	43.8024	14.24	12	18	27.7661	7.36	7	12	43.4219	9.74	9	19	50.0696	13.34	11	19	60.258	16.69	14
Q9NQC3-2	RTN4	Isoform B of Reticulon-4 OS=Homo sapiens OX=9606 GN=RTN4 - [RTN4_HUMAN]													34.9407	22.79	5	11	21.026	15.28	3	7	30.8416	19.03	4	10													24.9848	22.79	4	7	25.3784	19.03	4	9	23.6416	19.03	4
P62263	RPS14	40S ribosomal protein S14 OS=Homo sapiens OX=9606 GN=RPS14 PE=1 SV=3 - [RS14_HUMAN]	9.46465	22.52	3	3					11.9193	17.88	4	4	9.87208	18.54	5	6	12.8256	33.11	5	6	14.3452	33.11	5	5					10.1705	19.21	3	4	13.6474	19.87	4	5	10.9281	17.22	3	4	40.7843	33.11	5	13	51.6825	33.77	6
O95292	VAPB	Vesicle-associated membrane protein-associated protein B/C OS=Homo sapiens OX=9606 GN=VAPB PE=1 SV=3 - [VAPB_HUMAN]																																													14.0097	21.81	4
P63220	RPS21	40S ribosomal protein S21 OS=Homo sapiens OX=9606 GN=RPS21 PE=1 SV=1 - [RS21_HUMAN]																																									4.4455	21.69	2	2	4.9357	22.89	2
P81605	DCD	Dermcidin OS=Homo sapiens OX=9606 GN=DCD PE=1 SV=2 - [DCD_HUMAN]	16.7019	22.73	3	6	14.0842	20	2	6	12.4276	23.64	3	4	15.9231	23.64	3	5	16.0972	33.64	4	6	20.9532	33.64	4	6	6.3779	20	2	3	14.7817	22.73	3	6	17.6428	22.73	3	7	21.8202	22.73	3	7	19.0663	22.73	3	7	27.5176	22.73	3
Q14157	UBAP2L	Ubiquitin-associated protein 2-like OS=Homo sapiens OX=9606 GN=UBAP2L PE=1 SV=2 - [UBP2L_HUMAN]	75.5064	21.25	14	27					11.1511	5.8	4	4	47.9924	14.08	8	19	41.1267	14.54	9	14	12.0312	5.7	4	4	53.424	18.03	10	24	33.1352	13.34	8	16	28.0547	14.63	9	13	145.501	21.25	13	44	106.673	23	14	35	116.397	22.36	14
P61224-2	RAP1B	Isoform 2 of Ras-related protein Rap-1b OS=Homo sapiens OX=9606 GN=RAP1B - [RAP1B_HUMAN]																																									4.62776	24.82	3	3
Q14165	MLEC	Malectin OS=Homo sapiens OX=9606 GN=MLEC PE=1 SV=1 - [MLEC_HUMAN]													20.651	21.23	5	10	12.1576	14.73	3	4	15.8594	21.23	5	6	14.5528	19.18	5	8	27.0543	19.18	4	12	27.8135	19.18	4	11	17.8734	19.18	4	7	16.5317	17.12	4	7	24.5261	19.18	4
Q9Y281-3	CFL2	Isoform 3 of Cofilin-2 OS=Homo sapiens OX=9606 GN=CFL2 - [COF2_HUMAN]																					4.38765	14.77	2	2																	12.9588	26.17	3	5	18.0783	33.56	4
P62269	RPS18	40S ribosomal protein S18 OS=Homo sapiens OX=9606 GN=RPS18 PE=1 SV=3 - [RS18_HUMAN]	11.9904	21.71	4	5					6.99226	19.08	3	3	7.08143	13.82	3	3	5.23854	13.16	2	2	13.3829	27.63	5	5	7.42999	21.05	3	3	4.83858	19.08	3	3	16.2944	33.55	6	7	7.72407	13.16	2	3	15.8702	27.63	5	6	15.9827	27.63	5
Q92841-1	DDX17	Isoform 2 of Probable ATP-dependent RNA helicase DDX17 OS=Homo sapiens OX=9606 GN=DDX17 - [DDX17_HUMAN]	31.5349	20.62	11	16					22.381	12.46	8	9	31.8763	20.46	13	16	14.0764	10.92	7	7	20.4079	12.46	8	8	24.7936	16.46	9	11	21.1299	11.08	6	8	25.9454	14.62	8	12	42.1131	16.62	9	16	41.3734	21.23	12	17	55.7164	20	11
P43487-2	RANBP1	Isoform 2 of Ran-specific GTPase-activating protein OS=Homo sapiens OX=9606 GN=RANBP1 - [RANG_HUMAN]									4.33898	11	2	2									6.66056	11	2	3																	12.0903	16.5	3	6	17.8947	33.5	4
O14925	TIMM23	Mitochondrial import inner membrane translocase subunit Tim23 OS=Homo sapiens OX=9606 GN=TIMM23 PE=1 SV=1 - [TIM23_HUMAN]													71.5192	33.49	7	24	39.4127	29.67	6	13	51.1168	33.49	7	18	21.114	22.49	3	7	22.6179	26.32	4	10	21.67	22.49	3	7	83.791	27.75	4	28	29.9858	27.27	5	10	37.3054	29.67	6
O00231	PSMD11	26S proteasome non-ATPase regulatory subunit 11 OS=Homo sapiens OX=9606 GN=PSMD11 PE=1 SV=3 - [PSD11_HUMAN]													10.1317	11.37	4	4	2.67947	4.5	2	2	18.1251	16.82	6	7	15.0576	13.74	6	7	20.5923	16.59	7	9	21.189	16.59	7	11	19.9116	13.74	6	9	34.583	23.46	9	14	52.5932	27.73	11
Q86Y39	NDUFA11	NADH dehydrogenase [ubiquinone] 1 alpha subcomplex subunit 11 OS=Homo sapiens OX=9606 GN=NDUFA11 PE=1 SV=3 - [NDUAB_HUMAN]													14.6976	24.11	2	4					10.2806	24.11	2	3																	0	19.86	2	2	13.3405	33.33	3
Q7L5D6	GET4	Golgi to ER traffic protein 4 homolog OS=Homo sapiens OX=9606 GN=GET4 PE=1 SV=1 - [GET4_HUMAN]																													7.59651	7.65	2	4	7.34476	7.65	2	4	10.0431	10.7	3	4	7.30891	12.23	3	4	18.1244	15.29	4
Q9UNM6	PSMD13	26S proteasome non-ATPase regulatory subunit 13 OS=Homo sapiens OX=9606 GN=PSMD13 PE=1 SV=2 - [PSD13_HUMAN]													4.88504	5.85	2	2									9.08955	9.84	4	5	6.94665	7.45	3	3	9.20799	10.11	4	5	9.4339	7.71	3	4	16.521	14.63	6	7	18.4832	22.87	8
Q6IAN0	DHRS7B	Dehydrogenase/reductase SDR family member 7B OS=Homo sapiens OX=9606 GN=DHRS7B PE=1 SV=2 - [DRS7B_HUMAN]													30.7614	26.15	7	12	24.1535	16.31	5	11	11.3308	7.38	2	3	8.87172	16.62	4	6	13.9358	8.31	2	6	13.7829	15.08	4	6	43.5094	22.15	6	16	26.5437	24.62	7	11	35.5073	24.62	7
P20618	PSMB1	Proteasome subunit beta type-1 OS=Homo sapiens OX=9606 GN=PSMB1 PE=1 SV=2 - [PSB1_HUMAN]									9.0668	19.92	3	3	8.96184	14.11	2	3					7.23214	14.11	2	2					6.39991	17.84	3	4	5.82511	17.84	3	3	4.05147	13.28	3	3	8.63171	17.84	3	4	7.89873	17.84	3
Q04837	SSBP1	Single-stranded DNA-binding protein, mitochondrial OS=Homo sapiens OX=9606 GN=SSBP1 PE=1 SV=1 - [SSBP_HUMAN]	2.54791	15.54	2	3					8.02215	27.7	3	3	8.89486	27.7	3	3	8.06372	15.54	2	3	6.83445	22.3	2	2	4.00434	15.54	2	2	3.97045	15.54	2	2	4.49472	15.54	2	2	6.07734	15.54	2	2	12.6015	15.54	2	4	12.451	27.7	3
P62244	RPS15A	40S ribosomal protein S15a OS=Homo sapiens OX=9606 GN=RPS15A PE=1 SV=2 - [RS15A_HUMAN]	5.79007	18.46	3	4									8.2341	26.15	4	5	10.4709	33.08	5	7	12.2128	26.15	4	6	5.72766	13.08	2	3					7.69039	13.08	2	4	9.91928	20	3	6	12.2222	33.08	5	13	21.0393	33.08	5
Q8ND56	LSM14A	Protein LSM14 homolog A OS=Homo sapiens OX=9606 GN=LSM14A PE=1 SV=3 - [LS14A_HUMAN]	11.6238	8.86	4	5									14.69	22.25	7	9	4.46386	4.75	2	2																	5.82344	6.48	3	4
Q9UK45	LSM7	U6 snRNA-associated Sm-like protein LSm7 OS=Homo sapiens OX=9606 GN=LSM7 PE=1 SV=1 - [LSM7_HUMAN]																																													6.26499	33.01	2
Q16850-2	CYP51A1	Isoform 2 of Lanosterol 14-alpha demethylase OS=Homo sapiens OX=9606 GN=CYP51A1 - [CP51A_HUMAN]													2.99393	5.69	2	2					5.8329	8.66	3	3	8.87719	7.67	3	4	11.4064	10.4	4	6	17.234	9.16	4	7	16.0077	9.41	4	7	10.4949	7.92	3	4	12.3997	11.39	4
Q96P63	SERPINB12	Serpin B12 OS=Homo sapiens OX=9606 GN=SERPINB12 PE=1 SV=1 - [SPB12_HUMAN]	14.4773	19.26	5	6	18.8963	9.63	2	6	38.3529	22.47	9	15	8.30597	11.6	5	5	8.44484	9.88	4	4	7.56259	7.65	4	4					4.68249	9.14	3	3					7.76739	11.6	3	3	15.8202	19.26	5	5	15.821	17.28	5
Q86VR2	RETREG3	Reticulophagy regulator 3 OS=Homo sapiens OX=9606 GN=RETREG3 PE=1 SV=1 - [RETR3_HUMAN]													20.7683	10.09	3	7	17.6244	6.87	2	6	13.4631	10.09	3	5	27.4618	4.94	2	9	27.5965	6.87	3	9	25.3398	6.87	3	8	21.3108	4.94	2	7	19.2255	6.44	2	7	18.5177	4.94	2
P28288	ABCD3	ATP-binding cassette sub-family D member 3 OS=Homo sapiens OX=9606 GN=ABCD3 PE=1 SV=1 - [ABCD3_HUMAN]													63.7585	19.58	11	21	44.4825	18.36	10	19	40.6584	13.51	7	15	17.0646	5.46	3	8	13.6124	5.77	3	8	20.174	11.23	6	11	40.7267	8.19	4	13	46.5644	19.88	9	18	42.8693	16.54	9
P54577	YARS	Tyrosine--tRNA ligase, cytoplasmic OS=Homo sapiens OX=9606 GN=YARS PE=1 SV=4 - [SYYC_HUMAN]									6.43903	6.25	3	3									4.41579	3.6	2	2									7.19604	5.68	3	3	4.66743	3.79	2	2	28.3972	22.54	11	13	28.8212	19.89	10
Q9NXE4-6	SMPD4	Isoform 6 of Sphingomyelin phosphodiesterase 4 OS=Homo sapiens OX=9606 GN=SMPD4 - [NSMA3_HUMAN]													27.3991	16.1	9	12	28.5743	14.4	9	14	49.0414	18.98	11	17	10.4578	4.19	3	4	4.15955	3.8	3	3	14.5738	9.03	6	7	13.3049	6.94	5	6	10.0957	5.5	4	5	11.8724	7.72	5
P84090	ERH	Enhancer of rudimentary homolog OS=Homo sapiens OX=9606 GN=ERH PE=1 SV=1 - [ERH_HUMAN]	7.52291	30.77	3	4									5.74585	14.42	2	2					5.24638	16.35	2	2													9.12133	26.92	2	3
Q8N8R3	SLC25A29	Mitochondrial basic amino acids transporter OS=Homo sapiens OX=9606 GN=SLC25A29 PE=1 SV=2 - [MCATL_HUMAN]													9.95485	17.49	5	5	7.44326	15.51	3	3	12.467	18.81	5	5									7.02259	18.81	4	4	10.4086	11.88	2	3
P46777	RPL5	60S ribosomal protein L5 OS=Homo sapiens OX=9606 GN=RPL5 PE=1 SV=3 - [RL5_HUMAN]	2.86588	10.1	2	2																																					19.4924	13.47	4	8	31.8672	17.51	5
P69849	NOMO3	Nodal modulator 3 OS=Homo sapiens OX=9606 GN=NOMO3 PE=3 SV=2 - [NOMO3_HUMAN]													114.179	24.63	21	40	95.7956	19.8	16	34	85.2402	20.21	18	30	25.5665	8.59	8	10	43.8024	14.24	12	18	27.7661	7.36	7	12	43.4219	9.74	9	19	50.0696	13.34	11	19	60.258	16.69	14
Q9UHF1	EGFL7	Epidermal growth factor-like protein 7 OS=Homo sapiens OX=9606 GN=EGFL7 PE=1 SV=3 - [EGFL7_HUMAN]													7.41588	13.92	3	3					11.5455	26.01	5	5									4.78412	9.16	2	2
P16402	HIST1H1D	Histone H1.3 OS=Homo sapiens OX=9606 GN=HIST1H1D PE=1 SV=2 - [H13_HUMAN]	7.34444	10.86	3	4	5.06541	10.41	2	2	25.8519	28.51	8	11	8.84371	12.67	3	3	19.5195	22.62	6	8	23.3371	22.62	7	9	13.1861	12.22	3	6	15.9029	12.22	2	6	11.5193	12.22	3	4	25.7074	12.67	4	9	32.6045	28.05	9	15	38.4449	22.62	7
Q9UBQ5	EIF3K	Eukaryotic translation initiation factor 3 subunit K OS=Homo sapiens OX=9606 GN=EIF3K PE=1 SV=1 - [EIF3K_HUMAN]													13.9179	26.15	4	5	11.144	13.3	2	5	12.5422	19.72	3	4																	9.8865	12.84	2	3	10.2393	12.84	2
P49458	SRP9	Signal recognition particle 9 kDa protein OS=Homo sapiens OX=9606 GN=SRP9 PE=1 SV=2 - [SRP09_HUMAN]																	2.8123	22.09	2	2									4.2077	23.26	2	2
P24390	KDELR1	ER lumen protein-retaining receptor 1 OS=Homo sapiens OX=9606 GN=KDELR1 PE=1 SV=1 - [ERD21_HUMAN]																																					23.4815	26.89	4	10	33.1589	32.55	5	15	20.4507	18.87	3
Q9Y6E2	BZW2	Basic leucine zipper and W2 domain-containing protein 2 OS=Homo sapiens OX=9606 GN=BZW2 PE=1 SV=1 - [BZW2_HUMAN]													28.9279	23.39	10	11	15.5753	13.84	5	7	24.5101	22.67	9	10													20.8658	11.69	5	9	22.9715	15.04	6	10	29.3905	13.37	6
P29508	SERPINB3	Serpin B3 OS=Homo sapiens OX=9606 GN=SERPINB3 PE=1 SV=2 - [SPB3_HUMAN]	6.95324	9.23	3	4	24.2205	6.92	2	8	35.4186	30.51	11	14	15.7177	12.82	4	5	17.4461	11.03	4	6	24.3661	13.33	4	8					13.3645	9.23	3	5	6.90062	6.92	2	3					12.1894	9.23	3	6	16.7876	18.97	5
Q00587-2	CDC42EP1	Isoform 2 of Cdc42 effector protein 1 OS=Homo sapiens OX=9606 GN=CDC42EP1 - [BORG5_HUMAN]	0	9.9	2	2									12.9468	17.97	4	4	6.7546	12.76	4	4	8.5381	12.76	4	4	5.22506	8.59	2	2	6.11294	8.59	2	4	7.97056	8.59	2	2	7.74861	8.59	2	3	4.77786	8.59	2	2	9.64553	12.76	4
P32322	PYCR1	Pyrroline-5-carboxylate reductase 1, mitochondrial OS=Homo sapiens OX=9606 GN=PYCR1 PE=1 SV=2 - [P5CR1_HUMAN]													17.2733	26.96	6	7	8.09435	9.09	2	3																					13.167	22.88	5	6	19.9553	20.06	4
O14818	PSMA7	Proteasome subunit alpha type-7 OS=Homo sapiens OX=9606 GN=PSMA7 PE=1 SV=1 - [PSA7_HUMAN]	7.69379	11.69	2	3					8.0223	10.08	2	3	12.8944	16.13	3	4	11.755	21.77	4	5	14.093	21.77	4	5	17.3921	19.76	4	7	12.6022	19.76	4	5	21.8998	22.98	5	10	31.5448	16.13	3	11	35.7944	28.63	6	13	38.5633	28.63	6
P0DOX7		Immunoglobulin kappa light chain OS=Homo sapiens OX=9606 PE=1 SV=1 - [IGK_HUMAN]	11.1265	15.89	3	4	11.3888	15.89	2	4	20.1053	23.83	4	8					39.8154	24.3	4	16																	5.17314	15.89	2	2
Q9UBB4	ATXN10	Ataxin-10 OS=Homo sapiens OX=9606 GN=ATXN10 PE=1 SV=1 - [ATX10_HUMAN]													47.9568	28.42	10	19	41.6279	24.21	10	15	44.2999	23.16	8	14	6.24459	9.68	3	3	4.43227	9.68	3	3					34.3583	18.53	7	13	41.6481	23.16	9	16	32.9892	17.68	8
Q9UHD9	UBQLN2	Ubiquilin-2 OS=Homo sapiens OX=9606 GN=UBQLN2 PE=1 SV=2 - [UBQL2_HUMAN]																									5.75326	3.69	2	3	6.73363	3.69	2	3	10.4834	8.01	3	4	24.5532	9.62	4	9	53.5109	20.83	8	17	62.4148	20.83	8
Q9NRW1	RAB6B	Ras-related protein Rab-6B OS=Homo sapiens OX=9606 GN=RAB6B PE=1 SV=1 - [RAB6B_HUMAN]																																					5.73917	10.1	2	3	7.13245	15.38	3	4	5.23311	8.65	2
Q96PK6	RBM14	RNA-binding protein 14 OS=Homo sapiens OX=9606 GN=RBM14 PE=1 SV=2 - [RBM14_HUMAN]	19.761	17.94	10	16					8.98958	8.22	4	4	33.2717	13.6	7	16	13.0782	8.22	4	7	10.1411	5.83	2	3	17.0691	12.56	7	10	7.98205	4.04	3	4	10.311	7.62	5	6	34.2519	17.64	10	15	11.2484	10.46	6	7	13.9273	12.86	7
O00743	PPP6C	Serine/threonine-protein phosphatase 6 catalytic subunit OS=Homo sapiens OX=9606 GN=PPP6C PE=1 SV=1 - [PPP6_HUMAN]													8.29404	7.87	2	3	3.88241	7.54	2	2	7.29689	13.11	3	3													7.94831	7.54	2	4	7.66481	7.54	2	3	10.0024	7.54	2
P55795	HNRNPH2	Heterogeneous nuclear ribonucleoprotein H2 OS=Homo sapiens OX=9606 GN=HNRNPH2 PE=1 SV=1 - [HNRH2_HUMAN]	25.4155	16.26	5	9					17.6057	14.03	4	5	28.1388	13.14	4	9	26.7872	15.59	5	11	21.5788	10.24	3	5	25.0899	10.24	3	8	24.0221	11.8	4	7	20.0592	10.24	3	8	34.3727	13.14	4	12	30.2171	13.14	4	9	30.6683	10.24	3
P25787	PSMA2	Proteasome subunit alpha type-2 OS=Homo sapiens OX=9606 GN=PSMA2 PE=1 SV=2 - [PSA2_HUMAN]	4.11315	10.68	2	3									12.3378	11.11	3	5	4.62112	10.68	2	2	15.4068	20.09	4	5	22.3313	11.11	3	8	22.2228	11.11	3	8	24.619	11.11	3	9	31.0096	11.11	3	11	23.6182	31.62	5	10	27.3243	20.09	4
O96005	CLPTM1	Cleft lip and palate transmembrane protein 1 OS=Homo sapiens OX=9606 GN=CLPTM1 PE=1 SV=1 - [CLPT1_HUMAN]													40.7619	22.12	8	17	27.076	20.03	7	10	15.9929	9.57	4	6	23.7851	14.05	5	9	25.1426	12.11	7	9	32.9041	10.76	6	12	81.3292	22.87	9	27	43.7026	23.47	9	15	33.0785	17.49	8
P13674-2	P4HA1	Isoform 2 of Prolyl 4-hydroxylase subunit alpha-1 OS=Homo sapiens OX=9606 GN=P4HA1 - [P4HA1_HUMAN]																									13.3325	12.92	6	8	10.0993	10.3	4	4	12.3462	10.3	4	5	10.2251	7.12	3	4	9.83173	7.68	3	4	20.8386	12.73	6
Q96D53	COQ8B	Atypical kinase COQ8B, mitochondrial OS=Homo sapiens OX=9606 GN=COQ8B PE=1 SV=2 - [COQ8B_HUMAN]													44.1148	26.65	10	15	15.6717	15.81	6	7	32.2305	18.57	8	10					6.068	5.7	2	3	3.72991	3.13	2	2	28.998	12.68	6	12	21.7667	11.95	5	9	22.0592	13.97	5
O43823	AKAP8	A-kinase anchor protein 8 OS=Homo sapiens OX=9606 GN=AKAP8 PE=1 SV=1 - [AKAP8_HUMAN]	5.80166	7.08	2	2									5.58597	7.66	3	3									1.62042	2.89	2	2					9.56192	7.51	4	4	4.21631	2.6	2	2	7.99925	6.21	3	3
P48643	CCT5	T-complex protein 1 subunit epsilon OS=Homo sapiens OX=9606 GN=CCT5 PE=1 SV=1 - [TCPE_HUMAN]									8.30523	9.06	4	4	5.65022	5.55	3	3					16.3279	11.28	6	7					6.99893	6.1	3	3	4.93761	5.18	3	3					46.0014	27.73	13	26	41.1503	23.84	13
Q8WVM8	SCFD1	Sec1 family domain-containing protein 1 OS=Homo sapiens OX=9606 GN=SCFD1 PE=1 SV=4 - [SCFD1_HUMAN]													15.0868	14.8	6	6	14.4599	8.41	4	5	19.4446	14.64	6	7													16.5261	9.81	4	7	24.4971	18.38	8	9	39.3005	19.16	8
O60869	EDF1	Endothelial differentiation-related factor 1 OS=Homo sapiens OX=9606 GN=EDF1 PE=1 SV=1 - [EDF1_HUMAN]	5.83865	12.16	2	3					10.8952	31.76	5	6					4.18992	15.54	2	2	16.072	26.35	3	5																					6.25832	29.73	4
P15880	RPS2	40S ribosomal protein S2 OS=Homo sapiens OX=9606 GN=RPS2 PE=1 SV=2 - [RS2_HUMAN]	4.51466	6.48	2	3					4.40839	6.48	2	2	10.705	14.33	4	4	12.5113	18.09	5	5	17.604	21.84	6	7	6.91611	6.48	2	3	18.8676	13.99	4	8	18.3193	13.99	4	8	14.3918	10.24	3	6	16.2968	13.99	4	8	17.6509	15.02	4
P23526	AHCY	Adenosylhomocysteinase OS=Homo sapiens OX=9606 GN=AHCY PE=1 SV=4 - [SAHH_HUMAN]	7.14398	4.86	2	4					14.5044	12.96	5	6									13.5184	9.49	5	6					11.0275	4.86	2	5	16.0596	9.49	4	7	17.8278	6.71	3	10	56.5435	24.31	10	26	75.5229	28.24	12
P50395	GDI2	Rab GDP dissociation inhibitor beta OS=Homo sapiens OX=9606 GN=GDI2 PE=1 SV=2 - [GDIB_HUMAN]									10.7592	10.11	3	4									2.4499	5.62	2	2																	40.2152	26.29	12	17	53.2932	29.44	12
Q15155	NOMO1	Nodal modulator 1 OS=Homo sapiens OX=9606 GN=NOMO1 PE=1 SV=5 - [NOMO1_HUMAN]													115.322	24.22	20	39	93.4308	19.39	16	33	83.4481	19.8	17	29	39.0671	9.98	9	16	52.7894	13.91	12	22	41.8751	8.76	8	17	52.2098	9.33	9	23	61.1111	14.73	12	25	71.236	16.28	14
Q96AY3	FKBP10	Peptidyl-prolyl cis-trans isomerase FKBP10 OS=Homo sapiens OX=9606 GN=FKBP10 PE=1 SV=1 - [FKB10_HUMAN]													30.3032	12.71	6	15	20.1487	14.26	7	13	22.9081	11	6	10																	2.60978	2.75	2	2
P49207	RPL34	60S ribosomal protein L34 OS=Homo sapiens OX=9606 GN=RPL34 PE=1 SV=3 - [RL34_HUMAN]																																									4.97971	15.38	2	2	6.56569	23.08	4
O43251-6	RBFOX2	Isoform 6 of RNA binding protein fox-1 homolog 2 OS=Homo sapiens OX=9606 GN=RBFOX2 - [RFOX2_HUMAN]													18.6474	19.78	5	7	11.9613	10.44	3	4	17.4386	16	4	5	8.39228	10.67	2	3	7.8259	10.67	2	2	11.6508	12.44	3	4	14.9061	18.44	4	5	18.1122	21.56	5	7	24.4538	20.89	5
Q8NC51-4	SERBP1	Isoform 4 of Plasminogen activator inhibitor 1 RNA-binding protein OS=Homo sapiens OX=9606 GN=SERBP1 - [PAIRB_HUMAN]																																									22.3018	22.22	6	8	29.4141	20.41	6
Q92945	KHSRP	Far upstream element-binding protein 2 OS=Homo sapiens OX=9606 GN=KHSRP PE=1 SV=4 - [FUBP2_HUMAN]	6.76604	4.78	3	4					24.9927	15.75	8	10	13.5009	3.38	2	5	16.1877	3.09	2	6	32.2664	15.19	8	11					7.74432	2.81	2	4	7.65034	4.36	3	5	10.3023	2.81	2	5	66.9063	29.11	15	23	98.4034	29.96	16
P00491	PNP	Purine nucleoside phosphorylase OS=Homo sapiens OX=9606 GN=PNP PE=1 SV=2 - [PNPH_HUMAN]									8.0088	14.19	3	3									3.01493	9.69	2	2																	12.4218	13.15	3	5	20.4956	17.3	3
P18124	RPL7	60S ribosomal protein L7 OS=Homo sapiens OX=9606 GN=RPL7 PE=1 SV=1 - [RL7_HUMAN]									5.75138	12.1	2	2									5.38846	15.32	3	3																	15.3726	31.05	7	8	16.3532	24.6	6
P28070	PSMB4	Proteasome subunit beta type-4 OS=Homo sapiens OX=9606 GN=PSMB4 PE=1 SV=4 - [PSB4_HUMAN]													9.26376	16.67	4	4	12.9185	17.05	3	5	16.9638	18.94	4	6	12.0007	18.94	4	6	22.9424	16.67	4	9	28.9464	18.94	4	9	26.0064	18.94	4	11	35.6857	22.35	5	12	36.9852	22.35	5
Q13643	FHL3	Four and a half LIM domains protein 3 OS=Homo sapiens OX=9606 GN=FHL3 PE=1 SV=4 - [FHL3_HUMAN]	9.40948	19.29	4	4									18.7802	25.36	4	6									6.3281	13.21	2	3									12.7683	19.29	3	4
P31944	CASP14	Caspase-14 OS=Homo sapiens OX=9606 GN=CASP14 PE=1 SV=2 - [CASPE_HUMAN]	18.4051	23.14	5	7	21.5114	17.36	4	9	27.2053	24.79	7	10	19.0643	22.31	6	7	16.6268	12.4	4	6									12.1513	17.77	4	5	5.98123	12.4	3	3	11.3976	17.77	5	5	15.7978	18.6	6	7	12.3187	12.4	4
P61006	RAB8A	Ras-related protein Rab-8A OS=Homo sapiens OX=9606 GN=RAB8A PE=1 SV=1 - [RAB8A_HUMAN]									4.58369	10.63	2	2	4.74083	10.63	2	2					4.52786	10.63	2	2													5.97135	10.63	2	3	11.1083	14.49	3	5	11.3341	20.29	4
P14854	COX6B1	Cytochrome c oxidase subunit 6B1 OS=Homo sapiens OX=9606 GN=COX6B1 PE=1 SV=2 - [CX6B1_HUMAN]
Q9NX24	NHP2	H/ACA ribonucleoprotein complex subunit 2 OS=Homo sapiens OX=9606 GN=NHP2 PE=1 SV=1 - [NHP2_HUMAN]									11.6153	24.84	2	4	6.33459	31.37	3	3					8.04279	18.95	2	3
P62316	SNRPD2	Small nuclear ribonucleoprotein Sm D2 OS=Homo sapiens OX=9606 GN=SNRPD2 PE=1 SV=1 - [SMD2_HUMAN]																																									4.13714	23.73	2	2	3.95373	16.1	2
P51648	ALDH3A2	Fatty aldehyde dehydrogenase OS=Homo sapiens OX=9606 GN=ALDH3A2 PE=1 SV=1 - [AL3A2_HUMAN]													28.8465	28.04	11	11	19.2565	18.56	7	7	10.9058	13.61	5	6	11.5445	8.66	4	6	12.5866	14.23	6	11	18.8352	17.53	7	9	27.1523	14.43	6	12	26.8895	16.08	7	13	37.9616	16.08	7
P02662	CSN1S1	cRAP CASA1_BOVIN Alpha-S1-casein OS=Bos taurus GN=CSN1S1 PE=1 SV=2									25.333	26.64	4	13
O14967	CLGN	Calmegin OS=Homo sapiens OX=9606 GN=CLGN PE=1 SV=1 - [CLGN_HUMAN]													23.0492	13.61	8	10	7.01076	2.95	3	3	7.67138	9.51	5	5	13.2816	4.43	3	6					13.1046	4.43	3	6					9.331	4.43	3	4
Q15645	TRIP13	Pachytene checkpoint protein 2 homolog OS=Homo sapiens OX=9606 GN=TRIP13 PE=1 SV=2 - [PCH2_HUMAN]													18.8635	18.75	7	8	10.9484	15.05	6	6	9.54978	12.04	5	5													12.1289	8.8	4	5	19.6575	15.97	7	8	13.4561	9.72	4
Q9P258	RCC2	Protein RCC2 OS=Homo sapiens OX=9606 GN=RCC2 PE=1 SV=2 - [RCC2_HUMAN]									18.4034	10.54	5	7									11.7557	12.64	3	4																	16.2389	15.13	6	7	25.4237	15.33	7
P08195-2	SLC3A2	Isoform 2 of 4F2 cell-surface antigen heavy chain OS=Homo sapiens OX=9606 GN=SLC3A2 - [4F2_HUMAN]													49.736	24.95	12	19	19.6466	16.07	8	10	52.5929	29.49	13	20	5.53584	4.35	2	3	12.3403	9.26	4	6	11.3538	6.81	4	5	27.5031	13.42	7	10	35.7348	23.25	11	14	40.2515	18.34	10
Q8NDZ4	DIPK2A	Divergent protein kinase domain 2A OS=Homo sapiens OX=9606 GN=DIPK2A PE=1 SV=1 - [DIK2A_HUMAN]													30.9621	28.14	11	12	14.8135	15.81	6	6	22.9232	22.56	9	9	2.75023	4.42	2	3					2.43234	4.65	2	3	6.61248	4.42	2	3	3.56995	4.42	2	2	6.93571	6.51	3
Q15084-3	PDIA6	Isoform 3 of Protein disulfide-isomerase A6 OS=Homo sapiens OX=9606 GN=PDIA6 - [PDIA6_HUMAN]									16.0613	15.1	5	6	18.5808	11.67	4	6	10.1104	8.7	3	5	23.0768	15.1	6	8	6.56199	6.41	2	3	3.5062	9.38	3	3	5.94833	9.84	3	3					47.9356	22.65	6	15	59.6198	24.71	7
P28066	PSMA5	Proteasome subunit alpha type-5 OS=Homo sapiens OX=9606 GN=PSMA5 PE=1 SV=3 - [PSA5_HUMAN]													6.18356	12.45	2	3	13.8435	14.94	3	5	16.8953	12.03	2	5	20.2969	21.58	5	9	20.8233	21.58	5	9	25.6604	16.18	4	9	24.7274	23.65	6	10	32.395	23.65	6	12	28.0334	21.58	5
P07339	CTSD	cRAP CATD_HUMAN Cathepsin D OS=Homo sapiens GN=CTSD PE=1 SV=1					1.87678	4.13	2	2	11.8562	15.29	5	6	18.6785	20.15	6	6	6.07846	11.41	4	4	19.2158	19.9	6	7													3.79081	6.55	3	3	8.98317	13.35	5	5	10.277	13.11	4
P51153	RAB13	Ras-related protein Rab-13 OS=Homo sapiens OX=9606 GN=RAB13 PE=1 SV=1 - [RAB13_HUMAN]																																					1.94497	8.87	2	2	10.8685	22.17	4	5	6.10096	9.36	2
Q92616	GCN1	eIF-2-alpha kinase activator GCN1 OS=Homo sapiens OX=9606 GN=GCN1 PE=1 SV=6 - [GCN1_HUMAN]													152.345	18.94	40	57	81.2097	12.32	27	38	100.9	13.29	27	40	20.8093	3.86	9	10	15.3649	4.19	10	10	8.25387	2.36	6	6	67.9269	9.77	23	31	98.7863	15.87	33	42	89.335	11.16	24
Q08211	DHX9	ATP-dependent RNA helicase A OS=Homo sapiens OX=9606 GN=DHX9 PE=1 SV=4 - [DHX9_HUMAN]	80.9499	23.23	24	40	5.27179	4.09	3	3	50.0038	14.33	14	18	61.1169	16.38	17	24	37.65	11.1	11	14	23.4167	5.98	5	8	66.0423	14.96	17	27	27.6301	9.29	9	11	33.7631	8.03	8	13	83.091	15.04	16	34	52.3301	12.36	13	17	55.0781	14.8	15
P16949	STMN1	Stathmin OS=Homo sapiens OX=9606 GN=STMN1 PE=1 SV=3 - [STMN1_HUMAN]																					7.12345	15.44	2	3																	7.1457	21.48	3	4	12.474	24.83	3
Q15843	NEDD8	NEDD8 OS=Homo sapiens GN=NEDD8 PE=1 SV=1 - [NEDD8_HUMAN]
Q9H0V9-3	LMAN2L	Isoform 3 of VIP36-like protein OS=Homo sapiens OX=9606 GN=LMAN2L - [LMA2L_HUMAN]													10.4517	23.83	4	5	4.4972	16.36	3	4	12.42	27.1	4	5
P62750	RPL23A	60S ribosomal protein L23a OS=Homo sapiens OX=9606 GN=RPL23A PE=1 SV=1 - [RL23A_HUMAN]	4.0778	13.46	2	3					8.59329	16.03	3	5	5.3418	10.9	2	2					9.42529	16.03	3	4					5.42869	15.38	2	2					4.54665	12.18	2	2	16.1306	30.77	5	6	11.5478	17.95	3
Q8TCT9-5	HM13	Isoform 5 of Minor histocompatibility antigen H13 OS=Homo sapiens OX=9606 GN=HM13 - [HM13_HUMAN]													35.6398	14.33	4	13	18.1331	11.34	3	8	14.287	11.34	3	6					6.28003	7.46	2	3	4.49089	8.06	3	4	101.206	14.63	5	36	58.1061	18.81	6	22	72.0943	20.3	6
Q9UMF0	ICAM5	Intercellular adhesion molecule 5 OS=Homo sapiens OX=9606 GN=ICAM5 PE=1 SV=3 - [ICAM5_HUMAN]	15.9736	11.58	6	7					36.4233	20.02	10	11	14.2311	6.49	5	7	16.1519	9.42	6	7	15.512	5.74	4	6	7.3446	3.46	3	3	6.95346	5.09	4	5					13.8305	9.42	7	9	29.3685	15.26	10	13	32.8777	14.5	9
Q07065	CKAP4	Cytoskeleton-associated protein 4 OS=Homo sapiens OX=9606 GN=CKAP4 PE=1 SV=2 - [CKAP4_HUMAN]																					6.02937	4.82	2	2													8.9601	6.98	4	4	17.865	17.11	8	8	10.0171	6.64	3
P12956	XRCC6	X-ray repair cross-complementing protein 6 OS=Homo sapiens OX=9606 GN=XRCC6 PE=1 SV=2 - [XRCC6_HUMAN]									17.3254	12.97	5	6									13.4305	11	5	5																	30.0856	20.53	9	14	35.1176	18.06	11
P00505	GOT2	Aspartate aminotransferase, mitochondrial OS=Homo sapiens OX=9606 GN=GOT2 PE=1 SV=3 - [AATM_HUMAN]									7.15608	8.6	4	4									12.299	8.6	4	5																	43.3121	28.84	13	19	50.0776	25.12	11
Q9NXW2	DNAJB12	DnaJ homolog subfamily B member 12 OS=Homo sapiens OX=9606 GN=DNAJB12 PE=1 SV=5 - [DJB12_HUMAN]													13.4417	15.73	6	7	8.3267	10.13	3	3	12.2035	12.8	4	5	17.516	15.73	5	8	23.5815	26.67	9	13	25.6996	23.73	7	10	27.2999	18.93	6	10	20.8367	12.8	4	8	20.6405	15.73	6
P49356	FNTB	Protein farnesyltransferase subunit beta OS=Homo sapiens OX=9606 GN=FNTB PE=1 SV=1 - [FNTB_HUMAN]	14.895	12.36	3	8	59.1983	30.66	7	26																																	2.41905	13.5	2	5
O75306-2	NDUFS2	Isoform 2 of NADH dehydrogenase [ubiquinone] iron-sulfur protein 2, mitochondrial OS=Homo sapiens OX=9606 GN=NDUFS2 - [NDUS2_HUMAN]													17.5697	11.82	5	8	18.4192	13.57	4	6	21.3925	8.53	3	7	5.39724	5.91	2	2									23.3196	10.5	3	8	31.8578	19.69	6	13	34.0488	24.29	8
Q9Y4W6	AFG3L2	AFG3-like protein 2 OS=Homo sapiens OX=9606 GN=AFG3L2 PE=1 SV=2 - [AFG32_HUMAN]													8.10203	5.52	4	4	5.31676	3.39	3	4	7.83889	4.39	3	3	7.38887	3.64	3	4	10.4056	8.53	7	8	2.9374	4.39	5	7	88.8063	14.68	13	36	61.0516	18.57	15	27	76.6785	17.44	15
P52597	HNRNPF	Heterogeneous nuclear ribonucleoprotein F OS=Homo sapiens OX=9606 GN=HNRNPF PE=1 SV=3 - [HNRPF_HUMAN]	28.5955	22.89	7	11					18.5024	12.05	3	5	49.7508	25.54	7	19	22.6756	11.81	4	9	32.0388	19.76	6	11	20.4433	9.64	3	8	20.3993	9.64	3	9	15.9207	13.73	4	6	30.1349	15.66	5	12	31.975	16.87	5	13	36.3914	18.8	6
P29692	EEF1D	Elongation factor 1-delta OS=Homo sapiens OX=9606 GN=EEF1D PE=1 SV=5 - [EF1D_HUMAN]									5.73079	13.17	2	2	15.7504	22.06	4	7					15.6328	25.62	5	6													6.92069	12.46	3	3	37.625	30.6	6	14	38.2708	30.6	6
Q9BV68	RNF126	E3 ubiquitin-protein ligase RNF126 OS=Homo sapiens OX=9606 GN=RNF126 PE=1 SV=2 - [RN126_HUMAN]													8.29914	7.07	2	3									7.07602	19.94	3	3	10.3963	22.51	4	5	6.81402	19.94	3	4	41.4573	20.26	4	11	41.2226	22.83	5	12	36.1267	20.26	4
P49674	CSNK1E	Casein kinase I isoform epsilon OS=Homo sapiens OX=9606 GN=CSNK1E PE=1 SV=1 - [KC1E_HUMAN]	13.2475	14.9	5	9	9.0126	5.53	2	5	13.6054	15.63	5	6	11.4404	12.74	4	5	8.27271	8.41	3	3	11.8379	12.74	4	4					6.76123	5.77	2	3	9.13191	9.13	3	4					10.4867	8.89	3	4	14.6621	17.55	6
P55735-2	SEC13	Isoform 2 of Protein SEC13 homolog OS=Homo sapiens OX=9606 GN=SEC13 - [SEC13_HUMAN]													10.8273	14.61	3	3	8.17997	14.61	3	4	8.15938	14.61	3	3									4.68402	7.14	2	3	11.7236	20.13	4	4	19.7718	25	5	8	23.294	25	5
P62753	RPS6	40S ribosomal protein S6 OS=Homo sapiens OX=9606 GN=RPS6 PE=1 SV=1 - [RS6_HUMAN]																					4.73498	10.44	2	2	3.80546	8.03	2	2					4.60784	7.63	2	2					11.0013	16.47	4	5	7.18691	12.85	3
P69905	HBA1	cRAP HBA_HUMAN Hemoglobin subunit alpha OS=Homo sapiens GN=HBA1 PE=1 SV=2																					10.0483	19.15	2	3
P99999	CYCS	Cytochrome c OS=Homo sapiens OX=9606 GN=CYCS PE=1 SV=2 - [CYC_HUMAN]	4.75963	20.95	2	3					14.3686	23.81	5	7	8.42069	21.9	3	3	9.11045	16.19	3	4	11.5747	30.48	5	5																	11.0017	29.52	4	6	12.2634	23.81	4
Q9NRR5	UBQLN4	Ubiquilin-4 OS=Homo sapiens OX=9606 GN=UBQLN4 PE=1 SV=2 - [UBQL4_HUMAN]																																					23.056	16.14	4	8	38.9568	22.8	7	12	49.014	21.63	6
P62857	RPS28	40S ribosomal protein S28 OS=Homo sapiens OX=9606 GN=RPS28 PE=1 SV=1 - [RS28_HUMAN]	2.68255	30.43	2	4																																									2.99527	30.43	2
P46779-4	RPL28	Isoform 4 of 60S ribosomal protein L28 OS=Homo sapiens OX=9606 GN=RPL28 - [RL28_HUMAN]																																	0	27.54	2	2	4.49075	27.54	2	2	6.30341	27.54	2	3	8.80213	30.43	3
Q9BRX2	PELO	Protein pelota homolog OS=Homo sapiens OX=9606 GN=PELO PE=1 SV=2 - [PELO_HUMAN]									2.26678	8.05	3	3	5.18162	8.05	3	3	3.8711	4.68	2	2	2.95533	5.71	2	2									1.76577	4.68	2	2	4.36058	5.71	2	2	11.7634	13.77	5	5	10.0453	11.95	4
P30041	PRDX6	Peroxiredoxin-6 OS=Homo sapiens OX=9606 GN=PRDX6 PE=1 SV=3 - [PRDX6_HUMAN]																					3.41638	14.29	2	2																	7.32143	16.07	3	3	14.9372	30.36	6
Q8N490-2	PNKD	Isoform 2 of Probable hydrolase PNKD OS=Homo sapiens OX=9606 GN=PNKD - [PNKD_HUMAN]																													8.71685	19.72	2	3									8.5647	19.72	2	4	7.9988	19.72	2
O14545	TRAFD1	TRAF-type zinc finger domain-containing protein 1 OS=Homo sapiens OX=9606 GN=TRAFD1 PE=1 SV=1 - [TRAD1_HUMAN]													4.58684	4.81	2	2	7.07111	5.15	2	3	5.65838	4.81	2	2					5.31562	3.61	2	3					57.149	18.73	9	25	49.817	20.27	10	22	53.4455	19.07	9
P02663	CSN1S2	cRAP CASA2_BOVIN Alpha-S2-casein OS=Bos taurus GN=CSN1S2 PE=1 SV=2													8.96677	8.56	2	3	8.11318	8.56	2	4	7.13933	8.56	2	4					20.643	13.06	3	8									2.27617	8.11	2	2	3.91904	13.51	3
Q5J8M3-3	EMC4	Isoform 3 of ER membrane protein complex subunit 4 OS=Homo sapiens OX=9606 GN=EMC4 - [EMC4_HUMAN]																																													5.69156	20.59	2
P14314-2	PRKCSH	Isoform 2 of Glucosidase 2 subunit beta OS=Homo sapiens OX=9606 GN=PRKCSH - [GLU2B_HUMAN]									7.95282	4.57	2	3					4.96383	9.9	3	3	13.1607	11.62	4	5	5.36794	4	2	4	6.02979	7.43	2	3	23.2803	16.38	7	14	22.2316	10.86	5	10	48.1902	17.9	8	18	59.0872	21.71	10
Q15008	PSMD6	26S proteasome non-ATPase regulatory subunit 6 OS=Homo sapiens OX=9606 GN=PSMD6 PE=1 SV=1 - [PSMD6_HUMAN]																					2.03066	5.14	2	2	4.19678	6.68	2	2	2.18909	6.68	2	2	7.07026	6.68	2	4	8.14671	8.23	3	4	5.53567	6.68	2	2	10.1433	12.34	4
P55786	NPEPPS	Puromycin-sensitive aminopeptidase OS=Homo sapiens OX=9606 GN=NPEPPS PE=1 SV=2 - [PSA_HUMAN]									4.60051	2.29	2	2	29.9515	14.69	12	13	22.4915	13.93	12	12	27.9511	14.69	12	13	4.17418	3.37	3	3	5.68391	3.59	3	3	7.38031	3.59	3	3	18.6529	8.6	8	11	22.165	13.93	13	14	30.1615	13.06	12
P01857	IGHG1	Immunoglobulin heavy constant gamma 1 OS=Homo sapiens OX=9606 GN=IGHG1 PE=1 SV=1 - [IGHG1_HUMAN]									11.6163	23.94	5	5					13.4327	16.36	4	7	2.01731	7.27	2	2																	3.90561	7.27	2	2
P18077	RPL35A	60S ribosomal protein L35a OS=Homo sapiens OX=9606 GN=RPL35A PE=1 SV=2 - [RL35A_HUMAN]																																									7.31965	23.64	3	3
Q5JTV8-3	TOR1AIP1	Isoform 3 of Torsin-1A-interacting protein 1 OS=Homo sapiens OX=9606 GN=TOR1AIP1 - [TOIP1_HUMAN]													23.556	12.67	4	8	7.23719	8.73	4	4	7.69077	9.25	3	3	13.3983	9.08	3	6	9.11891	4.79	2	4	15.4671	11.3	4	7	32.7524	14.38	6	12	34.8333	14.04	7	13	28.8263	16.61	7
Q9Y5V3	MAGED1	Melanoma-associated antigen D1 OS=Homo sapiens OX=9606 GN=MAGED1 PE=1 SV=3 - [MAGD1_HUMAN]													32.2624	17.74	8	10	8.15042	4.63	3	3	11.8607	9.51	5	9	10.9892	9.25	4	5	6.4162	3.98	3	3	8.8203	8.61	4	4	96.5803	19.54	11	27	54.6377	15.04	9	19	80.6287	22.75	12
P46781	RPS9	40S ribosomal protein S9 OS=Homo sapiens OX=9606 GN=RPS9 PE=1 SV=3 - [RS9_HUMAN]									3.76557	7.73	2	2									3.76434	8.76	2	2																	2.21158	8.25	2	2	4.16293	9.28	2
P40855-5	PEX19	Isoform 5 of Peroxisomal biogenesis factor 19 OS=Homo sapiens OX=9606 GN=PEX19 - [PEX19_HUMAN]																																													6.36313	13.03	3
P10314	HLA-A	HLA class I histocompatibility antigen, A-32 alpha chain OS=Homo sapiens OX=9606 GN=HLA-A PE=1 SV=2 - [1A32_HUMAN]													57.6065	26.3	8	25	58.3742	16.71	4	29	37.2535	20.27	5	18	56.0289	16.71	4	25	66.5688	20.27	5	28	52.5431	20.27	5	20	30.9828	12.33	3	11	18.729	13.42	3	10	17.3976	12.88	3
Q9UBV2	SEL1L	Protein sel-1 homolog 1 OS=Homo sapiens OX=9606 GN=SEL1L PE=1 SV=3 - [SE1L1_HUMAN]													118.75	23.8	15	41	68.8836	18.89	11	28	92.3963	20.28	12	31	1.65292	2.64	2	2	2.09594	3.9	2	4	6.65455	2.64	2	3					9.4547	7.43	4	4	6.80173	4.03	2
Q5JTV8	TOR1AIP1	Torsin-1A-interacting protein 1 OS=Homo sapiens OX=9606 GN=TOR1AIP1 PE=1 SV=2 - [TOIP1_HUMAN]													18.6659	10.12	3	6	5.16226	6.17	3	3	4.77546	6.69	2	2	7.85639	6.52	2	4					11.0834	8.75	3	5	22.8984	11.84	5	9	30.3144	11.49	6	11	23.8895	14.07	6
Q9Y320-2	TMX2	Isoform 2 of Thioredoxin-related transmembrane protein 2 OS=Homo sapiens OX=9606 GN=TMX2 - [TMX2_HUMAN]													9.25594	21.32	4	4	4.87885	14.34	2	2	5.12441	14.34	2	2													2.17754	6.98	2	2	6.29777	14.34	2	2	7.93546	18.22	3
Q96E11-3	MRRF	Isoform 3 of Ribosome-recycling factor, mitochondrial OS=Homo sapiens OX=9606 GN=MRRF - [RRFM_HUMAN]	7.00394	14.68	3	4					4.82433	7.8	2	2									6.91123	16.97	4	4																	4.39135	9.63	2	2	6.22352	13.3	3
P22102	GART	Trifunctional purine biosynthetic protein adenosine-3 OS=Homo sapiens OX=9606 GN=GART PE=1 SV=1 - [PUR2_HUMAN]									29.5873	12.48	8	11	16.0337	7.92	4	5	7.39823	5.15	3	3	22.6786	13.17	7	7																	69.5858	26.04	17	23	80.3385	25.64	17
P61626	LYZ	cRAP LYSC_HUMAN Lysozyme C OS=Homo sapiens GN=LYZ PE=1 SV=1	5.93335	13.51	2	3					19.6346	25	4	7					21.8738	24.32	4	14	16.7038	29.73	5	6									15.4436	18.24	3	7	15.4353	23.65	4	9	17.0858	19.59	3	6	20.6541	24.32	4
P52907	CAPZA1	F-actin-capping protein subunit alpha-1 OS=Homo sapiens OX=9606 GN=CAPZA1 PE=1 SV=3 - [CAZA1_HUMAN]																																					8.42654	10.84	2	3	18.2234	25.17	4	6	20.4308	20.98	4
Q9UHX1-4	PUF60	Isoform 4 of Poly(U)-binding-splicing factor PUF60 OS=Homo sapiens OX=9606 GN=PUF60 - [PUF60_HUMAN]	10.5974	8.42	3	4					9.97438	12.02	4	4	6.40788	6.81	2	2					10.2816	13.23	4	4																	21.1314	18.44	7	9	22.1944	17.84	7
Q15006	EMC2	ER membrane protein complex subunit 2 OS=Homo sapiens OX=9606 GN=EMC2 PE=1 SV=1 - [EMC2_HUMAN]													5.16388	8.75	2	2	8.12661	13.13	3	3	9.57756	13.13	3	3					5.27046	9.09	2	2	8.2754	13.13	3	3	21.35	18.86	5	8	7.33347	14.14	4	5	12.8586	16.5	4
O43676	NDUFB3	NADH dehydrogenase [ubiquinone] 1 beta subcomplex subunit 3 OS=Homo sapiens OX=9606 GN=NDUFB3 PE=1 SV=3 - [NDUB3_HUMAN]													2.37312	12.24	2	2					5.16235	22.45	2	2																	7.35761	22.45	2	3	4.85398	22.45	3
Q9BY44	EIF2A	Eukaryotic translation initiation factor 2A OS=Homo sapiens OX=9606 GN=EIF2A PE=1 SV=3 - [EIF2A_HUMAN]									7.04218	5.81	2	2																													18.8878	17.61	8	9	19.6035	13.68	6
P98173	FAM3A	Protein FAM3A OS=Homo sapiens OX=9606 GN=FAM3A PE=1 SV=2 - [FAM3A_HUMAN]													16.3698	22.17	4	6	5.79177	14.78	3	3	8.79411	18.7	3	3									2.07379	12.61	2	2
Q3ZCM7	TUBB8	Tubulin beta-8 chain OS=Homo sapiens OX=9606 GN=TUBB8 PE=1 SV=2 - [TBB8_HUMAN]	89.1797	19.14	6	49	6.57834	5.41	2	8	96.4168	20.05	9	38	589.952	20.95	11	259	452.983	20.05	8	219	477.628	20.72	10	227	329.118	12.84	7	163	357.385	20.05	8	171	329.274	20.05	8	156	569.542	15.99	8	256	626.555	23.42	11	274	572.251	23.2	9
Q9H9B4	SFXN1	Sideroflexin-1 OS=Homo sapiens OX=9606 GN=SFXN1 PE=1 SV=4 - [SFXN1_HUMAN]													10.8618	11.49	3	4																					6.97781	9.94	3	3	17.6274	18.94	5	7	15.0642	14.6	4
Q9Y617	PSAT1	Phosphoserine aminotransferase OS=Homo sapiens OX=9606 GN=PSAT1 PE=1 SV=2 - [SERC_HUMAN]																					9.30579	11.89	4	4																	27.4001	23.24	8	14	35.3354	23.24	8
Q8WYA0	IFT81	Intraflagellar transport protein 81 homolog OS=Homo sapiens OX=9606 GN=IFT81 PE=1 SV=1 - [IFT81_HUMAN]	11.3095	12.13	7	7									21.6174	17.46	10	10	5.97604	6.07	3	3	13.259	10.65	7	7					3.93096	3.11	2	2	10.9213	8.14	4	4	11.7957	8.43	5	5	12.0154	6.8	4	5	14.8248	11.98	7
Q99942	RNF5	E3 ubiquitin-protein ligase RNF5 OS=Homo sapiens OX=9606 GN=RNF5 PE=1 SV=1 - [RNF5_HUMAN]																					12.4493	13.33	2	5	3.16594	13.33	2	2
Q96I25	RBM17	Splicing factor 45 OS=Homo sapiens OX=9606 GN=RBM17 PE=1 SV=1 - [SPF45_HUMAN]	3.44917	4.24	2	2					5.60254	3.24	2	2	5.45723	11.97	5	5	7.49765	5.49	2	3	7.96101	6.98	4	4	1.77907	8.23	3	3	2.48696	6.23	2	2	11.3062	10.22	4	5	16.3735	11.22	5	7	8.68821	7.48	3	4	6.70447	8.23	3
Q9HCN8	SDF2L1	Stromal cell-derived factor 2-like protein 1 OS=Homo sapiens OX=9606 GN=SDF2L1 PE=1 SV=2 - [SDF2L_HUMAN]																	5.03682	9.5	2	3									7.13816	16.74	2	3	15.451	16.74	2	5					10.2485	16.74	2	3	6.67963	16.74	2
O43447	PPIH	Peptidyl-prolyl cis-trans isomerase H OS=Homo sapiens OX=9606 GN=PPIH PE=1 SV=1 - [PPIH_HUMAN]																					3.98192	13.56	2	2													4.17159	10.73	2	2	6.0377	14.12	2	2	13.3258	24.86	4
Q96HR9-2	REEP6	Isoform 2 of Receptor expression-enhancing protein 6 OS=Homo sapiens OX=9606 GN=REEP6 - [REEP6_HUMAN]													55.122	28.26	5	31	32.3494	16.85	3	24	56.792	21.2	4	30													4.99631	12.5	3	3	7.31375	12.5	2	3	2.06994	11.41	2
Q07955-3	SRSF1	Isoform ASF-3 of Serine/arginine-rich splicing factor 1 OS=Homo sapiens OX=9606 GN=SRSF1 - [SRSF1_HUMAN]																																									6.10461	20.4	4	4	15.6601	24.88	5
Q6NXE6	ARMC6	Armadillo repeat-containing protein 6 OS=Homo sapiens OX=9606 GN=ARMC6 PE=1 SV=2 - [ARMC6_HUMAN]													37.8093	20.16	9	16	27.5274	17.17	7	13	26.7292	15.17	7	11													17.4239	9.78	5	8	18.788	15.57	6	7	22.1056	9.78	5
Q02978	SLC25A11	Mitochondrial 2-oxoglutarate/malate carrier protein OS=Homo sapiens OX=9606 GN=SLC25A11 PE=1 SV=3 - [M2OM_HUMAN]													19.291	16.88	5	8	16.9168	17.2	5	7	11.7561	10.19	3	4	13.8917	7.64	2	6	6.78355	14.65	4	5	19.8367	12.1	3	7	27.749	14.65	4	9	22.7327	17.52	5	9	29.5738	17.52	5
Q07020	RPL18	60S ribosomal protein L18 OS=Homo sapiens OX=9606 GN=RPL18 PE=1 SV=2 - [RL18_HUMAN]									6.07652	12.77	2	2	4.18993	12.77	2	2	5.62268	12.77	2	2	5.84457	12.77	2	2																	15.381	25.53	4	6	11.3858	18.62	3
O75937	DNAJC8	DnaJ homolog subfamily C member 8 OS=Homo sapiens OX=9606 GN=DNAJC8 PE=1 SV=2 - [DNJC8_HUMAN]									6.60786	10.67	3	3	7.55698	13.04	3	3	3.76407	10.67	3	3	9.71443	17	4	4					7.39524	12.65	3	3	6.53659	11.46	3	3	8.97827	15.81	4	4	17.372	22.13	5	7	11.4924	15.81	4
P33947	KDELR2	ER lumen protein-retaining receptor 2 OS=Homo sapiens OX=9606 GN=KDELR2 PE=1 SV=1 - [ERD22_HUMAN]																																									26.0885	29.25	4	12
P55084-2	HADHB	Isoform 2 of Trifunctional enzyme subunit beta, mitochondrial OS=Homo sapiens OX=9606 GN=HADHB - [ECHB_HUMAN]									3.58705	3.98	2	2	8.82848	8.19	4	5	8.52937	8.41	4	5	10.0709	11.06	4	5	11.5093	8.41	4	6	10.1709	10.18	5	6	10.7816	5.97	3	5	37.0123	17.92	8	19	45.2699	29.2	14	20	54.6238	27.21	13
Q5VV42	CDKAL1	Threonylcarbamoyladenosine tRNA methylthiotransferase OS=Homo sapiens OX=9606 GN=CDKAL1 PE=1 SV=1 - [CDKAL_HUMAN]													11.2939	10.88	4	4	14.5927	12.95	5	6	5.2765	6.56	2	2	9.17237	8.64	3	5	4.78667	6.91	3	3	14.7727	16.23	6	7	17.5994	8.81	3	6	16.9387	13.3	5	7	7.99211	8.98	3
Q969V3-2	NCLN	Isoform 2 of Nicalin OS=Homo sapiens OX=9606 GN=NCLN - [NCLN_HUMAN]													43.9803	22.95	10	16	34.2956	22.24	10	14	32.5701	17.08	7	11	18.9856	14.77	6	8	35.9886	20.11	9	16	47.0911	20.28	9	19	44.2285	19.57	9	18	28.0088	16.73	8	13	31.9255	21.17	9
Q6UWP8	SBSN	Suprabasin OS=Homo sapiens OX=9606 GN=SBSN PE=1 SV=2 - [SBSN_HUMAN]									28.322	22.03	5	9
Q9H8H3	METTL7A	Methyltransferase-like protein 7A OS=Homo sapiens OX=9606 GN=METTL7A PE=1 SV=1 - [MET7A_HUMAN]													31.772	23.77	5	11	22.4562	22.13	4	7	34.0553	29.1	7	12																	5.03037	11.07	2	2	7.39849	11.07	2
Q5VV42-2	CDKAL1	Isoform 2 of Threonylcarbamoyladenosine tRNA methylthiotransferase OS=Homo sapiens OX=9606 GN=CDKAL1 - [CDKAL_HUMAN]													11.2939	12.91	4	4	14.5927	15.37	5	6	5.2765	7.79	2	2	9.17237	10.25	3	5	7.02379	10.66	4	4	12.1212	15.37	5	6	17.5994	10.45	3	6	16.9387	15.78	5	7	7.99211	10.66	3
Q00765	REEP5	Receptor expression-enhancing protein 5 OS=Homo sapiens OX=9606 GN=REEP5 PE=1 SV=3 - [REEP5_HUMAN]													202.547	29.1	13	77	280.147	26.98	13	107	212.3	29.1	15	77													11.0726	21.69	4	6	2.28553	11.11	2	3	9.82239	16.93	3
O43765	SGTA	Small glutamine-rich tetratricopeptide repeat-containing protein alpha OS=Homo sapiens OX=9606 GN=SGTA PE=1 SV=1 - [SGTA_HUMAN]																																					29.8655	25.88	8	14	14.657	21.41	5	5	22.0668	24.6	7
Q9H3K6	BOLA2	BolA-like protein 2 OS=Homo sapiens OX=9606 GN=BOLA2 PE=1 SV=1 - [BOLA2_HUMAN]																																													4.62426	29.07	2
P34932	HSPA4	Heat shock 70 kDa protein 4 OS=Homo sapiens OX=9606 GN=HSPA4 PE=1 SV=4 - [HSP74_HUMAN]									11.7499	7.98	5	6									16.9641	10.36	6	6									4.81403	4.88	3	3					61.6018	25.95	14	25	78.7892	25.6	15
Q14697	GANAB	Neutral alpha-glucosidase AB OS=Homo sapiens OX=9606 GN=GANAB PE=1 SV=3 - [GANAB_HUMAN]									6.96064	3.39	2	2	73.748	19.07	13	28	61.0914	13.14	10	21	49.9591	16.1	11	20	43.2113	12.29	10	24	62.0362	12.08	12	38	69.1138	12.82	12	35	87.0633	15.47	12	43	76.2342	17.37	14	29	81.8885	17.06	13
P43307	SSR1	Translocon-associated protein subunit alpha OS=Homo sapiens OX=9606 GN=SSR1 PE=1 SV=3 - [SSRA_HUMAN]									6.19561	8.04	2	3	27.0409	17.13	3	11	28.3196	20.98	4	14	24.5036	20.98	4	12	3.06759	11.89	2	3	3.5574	11.89	2	4	15.0116	17.13	3	6	28.2822	17.13	3	12	34.2543	17.13	3	18	41.2737	20.98	4
P32189-1	GK	Isoform 1 of Glycerol kinase OS=Homo sapiens OX=9606 GN=GK - [GLPK_HUMAN]													23.5609	14.89	7	10	11.3609	10.31	5	5	14.0438	9.54	5	6													36.5589	18.7	8	16	36.4523	21.76	10	16	35.2312	16.79	8
O15347	HMGB3	High mobility group protein B3 OS=Homo sapiens OX=9606 GN=HMGB3 PE=1 SV=4 - [HMGB3_HUMAN]	4.53233	12.5	2	2																																					6.58961	12.5	3	3	10.4245	7	2
Q6P1L8	MRPL14	39S ribosomal protein L14, mitochondrial OS=Homo sapiens OX=9606 GN=MRPL14 PE=1 SV=1 - [RM14_HUMAN]																																									8.17973	28.97	3	3	2.88139	22.76	2
Q9P0T7	TMEM9	Transmembrane protein 9 OS=Homo sapiens OX=9606 GN=TMEM9 PE=1 SV=1 - [TMEM9_HUMAN]													12.5532	28.96	4	5					18.3652	18.58	3	7
P00492	HPRT1	Hypoxanthine-guanine phosphoribosyltransferase OS=Homo sapiens OX=9606 GN=HPRT1 PE=1 SV=2 - [HPRT_HUMAN]									4.35672	11.93	2	2																													13.4302	18.35	4	5	21.5108	28.9	6
P84085	ARF5	ADP-ribosylation factor 5 OS=Homo sapiens OX=9606 GN=ARF5 PE=1 SV=2 - [ARF5_HUMAN]																													7.83085	11.67	2	4					10.8542	11.67	2	5	14.8265	23.33	3	7	13.9028	23.33	3
Q96DA0	ZG16B	Zymogen granule protein 16 homolog B OS=Homo sapiens OX=9606 GN=ZG16B PE=1 SV=3 - [ZG16B_HUMAN]									4.91554	14.42	2	2					5.68271	16.83	3	3																					7.16724	18.27	3	3	6.98824	17.79	2
O75396	SEC22B	Vesicle-trafficking protein SEC22b OS=Homo sapiens OX=9606 GN=SEC22B PE=1 SV=4 - [SC22B_HUMAN]																	3.82507	11.16	2	2					8.7564	20	4	5									14.6474	15.35	3	6	13.8784	24.19	4	7	10.7199	19.53	3
P29372-5	MPG	Isoform 4 of DNA-3-methyladenine glycosylase OS=Homo sapiens OX=9606 GN=MPG - [3MG_HUMAN]									8.46206	19.57	3	3	2.58432	13.88	2	2
P62873	GNB1	Guanine nucleotide-binding protein G(I)/G(S)/G(T) subunit beta-1 OS=Homo sapiens OX=9606 GN=GNB1 PE=1 SV=3 - [GBB1_HUMAN]																					2.35027	7.06	2	2																	6.96237	12.06	3	3	10.2422	18.82	4
Q9Y263	PLAA	Phospholipase A-2-activating protein OS=Homo sapiens OX=9606 GN=PLAA PE=1 SV=2 - [PLAP_HUMAN]																									3.74079	3.27	2	2									26.953	15.72	9	12	16.1379	11.7	6	11	34.4514	19.12	11
Q02413	DSG1	Desmoglein-1 OS=Homo sapiens OX=9606 GN=DSG1 PE=1 SV=2 - [DSG1_HUMAN]	41.1897	17.16	13	21	52.4771	7.24	7	23	147.517	28.79	25	56	47.3454	12.49	9	17	35.3833	11.53	9	14	47.7605	9.53	8	16					21.2365	4.29	3	9	26.3799	7.72	7	11	35.9069	7.82	7	13	41.0223	12.87	10	20	71.3258	14.68	11
Q9NQZ6-5	ZC4H2	Isoform 5 of Zinc finger C4H2 domain-containing protein OS=Homo sapiens OX=9606 GN=ZC4H2 - [ZC4H2_HUMAN]									4.05139	10.05	2	2	3.71835	7.31	2	3					6.15993	13.7	3	3
P18754	RCC1	Regulator of chromosome condensation OS=Homo sapiens OX=9606 GN=RCC1 PE=1 SV=1 - [RCC1_HUMAN]																																									17.1631	18.53	5	8	26.7481	22.33	6
P48594	SERPINB4	Serpin B4 OS=Homo sapiens OX=9606 GN=SERPINB4 PE=1 SV=2 - [SPB4_HUMAN]	7.14775	9.23	3	3					32.0182	26.92	10	12	6.78179	7.95	3	3	5.58292	6.15	3	3	4.27475	8.46	3	3					5.86309	4.36	2	3									8.31047	9.23	3	4	4.23798	8.72	3
P11586	MTHFD1	C-1-tetrahydrofolate synthase, cytoplasmic OS=Homo sapiens OX=9606 GN=MTHFD1 PE=1 SV=3 - [C1TC_HUMAN]									5.68973	3.21	2	2									8.45801	5.03	4	4					2.16662	4.28	3	3					5.17827	2.99	2	2	56.0243	20.96	17	23	60.542	20.32	17
P14735	IDE	Insulin-degrading enzyme OS=Homo sapiens OX=9606 GN=IDE PE=1 SV=4 - [IDE_HUMAN]																	5.89923	3.04	3	3	4.52707	1.96	2	2	13.4953	6.67	7	7	21.3676	9.81	10	11	33.8247	13.94	14	20					7.08542	3.04	3	3	8.02371	3.04	3
Q7LGA3	HS2ST1	Heparan sulfate 2-O-sulfotransferase 1 OS=Homo sapiens OX=9606 GN=HS2ST1 PE=1 SV=1 - [HS2ST_HUMAN]													15.4559	10.11	3	6	18.4992	12.64	3	7	21.7429	17.7	5	8					3.86961	7.87	2	2	1.77079	7.87	2	2	24.4433	14.61	4	10	8.88205	12.64	3	4	7.76061	8.15	2
Q92973-2	TNPO1	Isoform 2 of Transportin-1 OS=Homo sapiens OX=9606 GN=TNPO1 - [TNPO1_HUMAN]													49.5461	18.76	11	18	31.6708	17.19	12	14	29.6247	13.15	9	12					4.433	3.03	2	2	10.0717	6.74	4	5	73.8792	17.08	10	28	69.1619	23.26	15	26	82.456	22.81	15
O43291	SPINT2	Kunitz-type protease inhibitor 2 OS=Homo sapiens OX=9606 GN=SPINT2 PE=1 SV=2 - [SPIT2_HUMAN]													14.0605	19.84	4	5	7.64746	9.52	2	3	10.689	12.7	3	4	5.8567	9.52	2	2	5.1389	7.94	2	2	11.0118	9.52	2	4	8.32634	9.52	2	3					5.71371	9.52	2
P60866	RPS20	40S ribosomal protein S20 OS=Homo sapiens OX=9606 GN=RPS20 PE=1 SV=1 - [RS20_HUMAN]													6.96047	28.57	3	3	5.75889	22.69	2	2	5.62362	22.69	2	2																	20.1834	28.57	4	8	21.7644	22.69	2
P52209-2	PGD	Isoform 2 of 6-phosphogluconate dehydrogenase, decarboxylating OS=Homo sapiens OX=9606 GN=PGD - [6PGD_HUMAN]									11.1266	14.68	4	4					4.62256	6.17	2	2	10.8981	12.34	4	4																	36.7018	25.96	10	15	40.0754	24.26	9
P61586	RHOA	Transforming protein RhoA OS=Homo sapiens OX=9606 GN=RHOA PE=1 SV=1 - [RHOA_HUMAN]									6.95914	18.13	2	2																													8.8077	10.36	2	5	9.33123	11.92	2
O75489	NDUFS3	NADH dehydrogenase [ubiquinone] iron-sulfur protein 3, mitochondrial OS=Homo sapiens OX=9606 GN=NDUFS3 PE=1 SV=1 - [NDUS3_HUMAN]													20.1493	16.29	3	7	10.9436	25.76	5	6	14.9815	20.45	4	5													17.0694	12.5	3	7	20.9702	23.11	5	9	31.3842	23.11	5
Q9HAV4	XPO5	Exportin-5 OS=Homo sapiens OX=9606 GN=XPO5 PE=1 SV=1 - [XPO5_HUMAN]													86.1642	22.34	21	33	56.0341	15.7	14	23	79.1449	19.02	17	31	5.00506	1.83	2	2	2.35542	1.91	2	2	7.76832	1.83	2	3	36.1485	10.38	10	13	48.4913	13.04	12	18	61.1129	14.2	14
P28331-3	NDUFS1	Isoform 3 of NADH-ubiquinone oxidoreductase 75 kDa subunit, mitochondrial OS=Homo sapiens OX=9606 GN=NDUFS1 - [NDUS1_HUMAN]													5.73719	4.55	2	2													3.54599	6.17	2	2	6.80589	6.66	3	3	21.0029	16.72	7	9	36.2325	19.48	8	13	33.2389	22.4	9
P29692-3	EEF1D	Isoform 3 of Elongation factor 1-delta OS=Homo sapiens OX=9606 GN=EEF1D - [EF1D_HUMAN]													14.0345	22.96	4	7	4.31574	12.84	2	2	13.1358	22.96	4	5													5.13617	9.73	2	2	18.1362	20.23	4	7	22.8974	28.4	5
Q9Y512	SAMM50	Sorting and assembly machinery component 50 homolog OS=Homo sapiens OX=9606 GN=SAMM50 PE=1 SV=3 - [SAM50_HUMAN]													12.2776	12.15	5	6	4.82605	14.93	6	6	8.05754	7.46	3	3													8.14383	5.76	3	4	12.5753	10.66	5	6	17.8692	15.14	5
P11940-2	PABPC1	Isoform 2 of Polyadenylate-binding protein 1 OS=Homo sapiens OX=9606 GN=PABPC1 - [PABP1_HUMAN]									6.276	5.3	3	3									9.38682	9.32	4	4																	34.6938	20.48	11	18	46.8771	21.02	10
P51148	RAB5C	Ras-related protein Rab-5C OS=Homo sapiens OX=9606 GN=RAB5C PE=1 SV=2 - [RAB5C_HUMAN]																																									17.4284	28.24	4	6	17.9484	28.24	4
P13667	PDIA4	Protein disulfide-isomerase A4 OS=Homo sapiens OX=9606 GN=PDIA4 PE=1 SV=2 - [PDIA4_HUMAN]									6.9087	6.67	3	4	12.463	8.53	5	6	12.8612	8.53	6	6	21.5947	11.78	6	10	12.7186	8.53	4	6	13.729	8.53	6	6	11.1389	7.91	4	8	4.32861	4.96	2	3	46.2426	22.17	13	21	50.7697	20.47	11
P06280	GLA	Alpha-galactosidase A OS=Homo sapiens OX=9606 GN=GLA PE=1 SV=1 - [AGAL_HUMAN]													19.9591	20.28	6	8	7.99768	16.78	5	5	14.3244	13.05	4	5													7.2078	10.72	4	5	13.7607	15.85	5	6	23.5243	21.91	7
Q6P4A7	SFXN4	Sideroflexin-4 OS=Homo sapiens OX=9606 GN=SFXN4 PE=1 SV=1 - [SFXN4_HUMAN]													24.9216	19.88	6	12	23.5155	17.51	4	8	29.6201	19.58	6	10	13.1169	17.51	4	8	16.6686	20.18	5	9	15.1746	16.02	4	7	33.0853	13.06	3	12	25.9684	20.18	5	10	38.8897	17.51	4
Q14697-2	GANAB	Isoform 2 of Neutral alpha-glucosidase AB OS=Homo sapiens OX=9606 GN=GANAB - [GANAB_HUMAN]									6.96064	3.31	2	2	42.4115	18.43	13	21	41.7541	12.63	10	19	47.8645	15.53	11	20	42.747	11.8	10	24	64.0204	11.59	12	39	69.8818	12.32	12	36	89.9564	14.91	12	45	66.9029	15.63	13	26	73.7174	15.32	12
Q8NDV1-2	ST6GALNAC3	Isoform 2 of Alpha-N-acetylgalactosaminide alpha-2,6-sialyltransferase 3 OS=Homo sapiens OX=9606 GN=ST6GALNAC3 - [SIA7C_HUMAN]													13.0368	28.1	4	5	2.82892	10.48	2	2	2.2478	12.86	2	2
Q53R41	FASTKD1	FAST kinase domain-containing protein 1, mitochondrial OS=Homo sapiens OX=9606 GN=FASTKD1 PE=1 SV=1 - [FAKD1_HUMAN]													38.5957	18.89	12	16	20.0039	10.63	8	9	30.3693	18.3	12	13	5.36024	2.72	2	2					2.52369	2.72	2	2	21.8505	7.32	5	9	13.6047	7.08	5	6	10.7831	4.13	3
Q9HC07	TMEM165	Transmembrane protein 165 OS=Homo sapiens OX=9606 GN=TMEM165 PE=1 SV=1 - [TM165_HUMAN]													70.7952	25	7	21	43.8664	22.84	5	15	58.9332	25	6	21	6.47496	11.73	2	2	31.8381	15.12	3	9	7.20063	11.73	2	2	57.5982	15.12	4	18	40.8473	15.12	3	12	51.1818	15.12	4
Q7KZN9-2	COX15	Isoform 2 of Cytochrome c oxidase assembly protein COX15 homolog OS=Homo sapiens OX=9606 GN=COX15 - [COX15_HUMAN]													17.1726	20.36	6	7	9.78868	8.76	3	4	13.768	13.66	4	6																	6.68361	10.31	3	4	27.9201	13.14	4
Q04917	YWHAH	14-3-3 protein eta OS=Homo sapiens OX=9606 GN=YWHAH PE=1 SV=4 - [1433F_HUMAN]									3.61331	7.32	2	2					5.56135	6.5	2	4																	5.53782	6.5	2	3	18.9461	20.33	5	9	12.4747	10.57	3
Q15181	PPA1	Inorganic pyrophosphatase OS=Homo sapiens OX=9606 GN=PPA1 PE=1 SV=2 - [IPYR_HUMAN]									14.064	15.92	4	5																													36.1545	24.91	6	15	55.9495	24.91	6
O43790	KRT86	cRAP KRT86_HUMAN Keratin, type II cuticular Hb6 OS=Homo sapiens GN=KRT86 PE=1 SV=1	13.7626	18.31	9	11					28.7613	19.14	9	16									3.85287	5.56	3	3													2.00242	4.53	3	3
Q9NV96	TMEM30A	Cell cycle control protein 50A OS=Homo sapiens OX=9606 GN=TMEM30A PE=1 SV=1 - [CC50A_HUMAN]													12.6573	11.63	3	5	10.945	8.31	3	5	20.2989	15.79	4	8					9.94188	12.19	3	4	10.2469	6.93	2	4					7.35829	10.53	3	4	6.2471	6.93	2
Q9NX61	TMEM161A	Transmembrane protein 161A OS=Homo sapiens OX=9606 GN=TMEM161A PE=1 SV=1 - [T161A_HUMAN]													22.8963	11.9	4	7	18.8547	7.52	3	7	21.0284	14.2	5	7													11.7284	7.93	3	5	30.0289	17.54	6	12	49.1417	16.49	7
O43505	B4GAT1	Beta-1,4-glucuronyltransferase 1 OS=Homo sapiens OX=9606 GN=B4GAT1 PE=1 SV=1 - [B4GA1_HUMAN]													10.8696	8.67	3	5	6.69887	6.02	2	4	14.6602	8.67	3	5	4.27714	6.02	2	3	8.61444	6.02	2	4	10.9563	6.02	2	4	16.1881	8.67	4	7	19.5515	9.4	5	8	18.2912	8.67	4
Q9BZX2-2	UCK2	Isoform 2 of Uridine-cytidine kinase 2 OS=Homo sapiens OX=9606 GN=UCK2 - [UCK2_HUMAN]																					3.77169	16.22	2	2																	1.65505	16.22	2	2	4.45148	27.93	3
Q9NZ01	TECR	Very-long-chain enoyl-CoA reductase OS=Homo sapiens OX=9606 GN=TECR PE=1 SV=1 - [TECR_HUMAN]													21.3084	18.83	7	11	6.52975	12.66	4	5	23.7402	16.23	6	12													9.45106	7.79	3	6	7.94043	8.77	3	5	6.13003	11.36	4
O75953	DNAJB5	DnaJ homolog subfamily B member 5 OS=Homo sapiens OX=9606 GN=DNAJB5 PE=1 SV=1 - [DNJB5_HUMAN]																													1.76362	5.75	2	2									4.09771	9.77	3	3
Q9UMS4	PRPF19	Pre-mRNA-processing factor 19 OS=Homo sapiens OX=9606 GN=PRPF19 PE=1 SV=1 - [PRP19_HUMAN]	25.2202	12.5	5	10									20.2775	14.68	5	6	11.6369	10.91	4	11									13.5485	10.32	4	5	5.31036	6.75	2	2	22.7844	14.09	6	10	23.74	17.06	7	9	27.7478	20.83	8
P00403	MT-CO2	Cytochrome c oxidase subunit 2 OS=Homo sapiens OX=9606 GN=MT-CO2 PE=1 SV=1 - [COX2_HUMAN]													19.1783	15.86	3	6	10.7472	18.94	4	5	4.7756	7.49	2	2	2.82438	10.13	2	2	12.5664	18.94	4	7	5.00745	14.54	3	4	31.8622	14.54	3	11	18.432	27.75	6	10	19.2896	18.94	4
Q8IXB1	DNAJC10	DnaJ homolog subfamily C member 10 OS=Homo sapiens OX=9606 GN=DNAJC10 PE=1 SV=2 - [DJC10_HUMAN]									4.62817	3.91	3	3	15.3986	6.18	6	7	13.4274	5.42	5	5	19.2558	7.44	7	8	33.198	8.58	7	16	33.1746	9.21	8	15	34.2893	11.6	9	16	19.7309	6.56	6	10	16.5435	8.2	7	9	22.8612	8.95	7
Q13190-4	STX5	Isoform 4 of Syntaxin-5 OS=Homo sapiens OX=9606 GN=STX5 - [STX5_HUMAN]																																					16.278	15.58	4	6	15.2014	15.58	4	5	13.715	9.35	2
P14406	COX7A2	Cytochrome c oxidase subunit 7A2, mitochondrial OS=Homo sapiens OX=9606 GN=COX7A2 PE=1 SV=1 - [CX7A2_HUMAN]													5.04142	27.71	2	2	4.80143	27.71	2	2	4.24612	27.71	2	2																	5.27031	27.71	2	2	5.68791	27.71	2
Q9UMX0	UBQLN1	Ubiquilin-1 OS=Homo sapiens OX=9606 GN=UBQLN1 PE=1 SV=2 - [UBQL1_HUMAN]																																					8.05201	2.89	2	4	25.3036	9.17	4	8	35.008	9.17	4
Q15323	KRT31	cRAP K1H1_HUMAN Keratin, type I cuticular Ha1 OS=Homo sapiens GN=KRT31 PE=1 SV=3	20.1078	11.3	4	16	27.7355	5.77	3	18	56.4741	20.67	9	35									24.5335	10.82	4	14																	24.4891	3.85	2	19
Q8TAT6	NPLOC4	Nuclear protein localization protein 4 homolog OS=Homo sapiens OX=9606 GN=NPLOC4 PE=1 SV=3 - [NPL4_HUMAN]													8.29695	6.58	3	4	5.31284	5.26	2	2					23.693	11.51	6	10	20.5031	11.84	7	9	21.8824	13.16	7	9	25.5147	12.99	8	11	17.3103	11.35	6	8	24.4199	9.7	5
Q9BTY2	FUCA2	Plasma alpha-L-fucosidase OS=Homo sapiens OX=9606 GN=FUCA2 PE=1 SV=2 - [FUCO2_HUMAN]													28.7185	19.06	9	12	23.3268	15.2	7	11	24.8235	19.7	9	14	1.68966	3.43	2	2	6.25005	6.64	3	3	9.72899	9.85	4	5	6.81872	7.49	3	3	6.74767	9.42	4	4	7.14684	6.64	3
Q13526	PIN1	Peptidyl-prolyl cis-trans isomerase NIMA-interacting 1 OS=Homo sapiens OX=9606 GN=PIN1 PE=1 SV=1 - [PIN1_HUMAN]									7.19919	27.61	3	3																					2.67055	17.18	2	2									13.9707	18.4	3
O95678	KRT75	Keratin, type II cytoskeletal 75 OS=Homo sapiens OX=9606 GN=KRT75 PE=1 SV=2 - [K2C75_HUMAN]	76.3234	19.78	12	40	104.226	16.15	11	57	630.027	22.5	19	259	91.1441	16.7	10	37	83.7642	18.15	12	39	75.2117	17.06	12	32	10.4617	11.07	7	11	33.9906	14.88	9	20	34.5465	13.79	9	24	53.0565	15.06	9	27	87.5851	22.5	17	39	85.5373	13.43	9
Q9BT22	ALG1	Chitobiosyldiphosphodolichol beta-mannosyltransferase OS=Homo sapiens OX=9606 GN=ALG1 PE=1 SV=2 - [ALG1_HUMAN]													56.6005	22.63	9	21	31.9842	14.44	7	14	39.692	17.03	7	15	5.58673	4.09	2	3	13.8886	7.33	4	6	13.668	6.68	4	7	10.9389	6.68	4	7	28.8832	21.55	9	15	29.4556	14.44	7
Q8NDV7-2	TNRC6A	Isoform 2 of Trinucleotide repeat-containing gene 6A protein OS=Homo sapiens OX=9606 GN=TNRC6A - [TNR6A_HUMAN]	66.4146	20.36	19	32					4.21147	1.29	2	2	38.449	14.1	15	16	12.4477	5.91	7	7	3.24802	1.93	2	2	2.86668	1.76	2	2									4.19591	3.74	4	4	4.24892	2.63	3	3	3.54814	1.23	2
P61026	RAB10	Ras-related protein Rab-10 OS=Homo sapiens OX=9606 GN=RAB10 PE=1 SV=1 - [RAB10_HUMAN]	2.29894	11.5	2	3					4.58369	11	2	2	7.07003	17	3	3					4.52786	11	2	2													13.2768	20.5	4	7	15.7862	20.5	4	7	12.1093	20.5	4
P41221-2	WNT5A	Isoform 2 of Protein Wnt-5a OS=Homo sapiens OX=9606 GN=WNT5A - [WNT5A_HUMAN]													14.8455	18.08	5	6	12.1364	13.15	4	4	17.676	18.36	6	7
Q8N0Z8	PUSL1	tRNA pseudouridine synthase-like 1 OS=Homo sapiens OX=9606 GN=PUSL1 PE=1 SV=1 - [PUSL1_HUMAN]	5.9031	10.56	2	2					12.6085	17.16	3	4	14.6239	13.86	3	4	5.50349	9.57	2	2	7.32096	13.53	2	3									5.04429	10.56	2	3									7.42497	14.19	3
Q9Y5Z9-2	UBIAD1	Isoform 2 of UbiA prenyltransferase domain-containing protein 1 OS=Homo sapiens OX=9606 GN=UBIAD1 - [UBIA1_HUMAN]																																					6.84746	10.61	2	3	4.18482	16.2	2	3	7.04522	16.2	2
P14868	DARS	Aspartate--tRNA ligase, cytoplasmic OS=Homo sapiens OX=9606 GN=DARS PE=1 SV=2 - [SYDC_HUMAN]																					7.19246	6.19	3	3									3.75	3.79	2	4	1.99701	3.59	2	2	29.3341	17.56	8	15	30.7291	21.36	10
P61081	UBE2M	NEDD8-conjugating enzyme Ubc12 OS=Homo sapiens OX=9606 GN=UBE2M PE=1 SV=1 - [UBC12_HUMAN]									3.88078	10.38	2	2									7.98998	19.13	3	3																	19.5628	21.31	5	8	18.875	20.77	4
Q8NBJ7	SUMF2	Inactive C-alpha-formylglycine-generating enzyme 2 OS=Homo sapiens OX=9606 GN=SUMF2 PE=1 SV=2 - [SUMF2_HUMAN]													5.99907	8.97	2	2									3.45149	11.96	3	3	10.0886	12.29	3	5	5.6623	12.29	3	3									7.43554	12.29	3
Q9BVK6	TMED9	Transmembrane emp24 domain-containing protein 9 OS=Homo sapiens OX=9606 GN=TMED9 PE=1 SV=2 - [TMED9_HUMAN]													32.1482	19.15	6	13	15.7401	18.3	5	6	18.8738	14.47	3	5																	8.98108	11.91	2	4
O95433	AHSA1	Activator of 90 kDa heat shock protein ATPase homolog 1 OS=Homo sapiens OX=9606 GN=AHSA1 PE=1 SV=1 - [AHSA1_HUMAN]																																									9.60258	17.46	4	4	15.7614	23.08	6
O95861-4	BPNT1	Isoform 4 of 3'(2'),5'-bisphosphate nucleotidase 1 OS=Homo sapiens OX=9606 GN=BPNT1 - [BPNT1_HUMAN]																																									11.2909	12.87	3	5	10.5299	19.85	4
Q9H5V9-2	CXorf56	Isoform 2 of UPF0428 protein CXorf56 OS=Homo sapiens OX=9606 GN=CXorf56 - [CX056_HUMAN]	5.74676	21.39	3	4									7.31852	13.87	2	3																									7.06649	14.45	2	3
Q9BQB6-3	VKORC1	Isoform 3 of Vitamin K epoxide reductase complex subunit 1 OS=Homo sapiens OX=9606 GN=VKORC1 - [VKOR1_HUMAN]													15.4698	27.17	2	5
Q15758	SLC1A5	Neutral amino acid transporter B(0) OS=Homo sapiens OX=9606 GN=SLC1A5 PE=1 SV=2 - [AAAT_HUMAN]													62.4783	23.66	8	16	25.4573	18.11	6	9	45.3497	20.7	6	11					10.4043	9.8	3	4	5.9745	5.55	3	4	55.1088	18.11	6	18	48.5925	21.63	7	13	82.7485	24.21	8
Q00610-2	CLTC	Isoform 2 of Clathrin heavy chain 1 OS=Homo sapiens OX=9606 GN=CLTC - [CLH1_HUMAN]									15.71	4.88	7	7	4.05867	1.34	2	2					16.5189	5.8	8	8									1.69873	2.5	3	3					87.7271	20.01	29	40	104.236	19.71	27
O75746	SLC25A12	Calcium-binding mitochondrial carrier protein Aralar1 OS=Homo sapiens OX=9606 GN=SLC25A12 PE=1 SV=2 - [CMC1_HUMAN]									2.39936	3.98	2	2	22.9868	13.27	9	10	27.0366	15.49	10	11	16.992	11.21	7	7	16.7922	14.45	9	10	15.4103	10.32	7	9	15.2223	11.5	7	7	18.6701	10.18	7	8	20.4655	12.83	8	10	16.4106	9.88	7
P20700	LMNB1	Lamin-B1 OS=Homo sapiens OX=9606 GN=LMNB1 PE=1 SV=2 - [LMNB1_HUMAN]													2.3443	4.1	2	2	5.50075	3.75	2	2	6.50284	5.12	3	3									8.80323	7.85	5	5	5.11118	4.61	3	3					13.4264	10.41	6
Q9NR30	DDX21	Nucleolar RNA helicase 2 OS=Homo sapiens OX=9606 GN=DDX21 PE=1 SV=5 - [DDX21_HUMAN]	2.97072	3.58	2	2																																					21.1915	13.03	8	8	26.5276	14.69	9
Q9UJV9	DDX41	Probable ATP-dependent RNA helicase DDX41 OS=Homo sapiens OX=9606 GN=DDX41 PE=1 SV=2 - [DDX41_HUMAN]	5.78568	5.63	3	4					10.4032	9.16	4	4	16.1268	13.67	7	8	4.88072	3.7	2	2	11.0417	7.88	4	4	7.16167	5.63	3	3									12.5397	7.56	4	5	11.366	9.32	5	5	11.0132	7.4	4
Q96HS1	PGAM5	Serine/threonine-protein phosphatase PGAM5, mitochondrial OS=Homo sapiens OX=9606 GN=PGAM5 PE=1 SV=2 - [PGAM5_HUMAN]									4.32771	6.57	2	2	12.2454	20.76	5	5	4.71928	8.65	2	3	12.6178	14.88	4	5					4.64845	6.57	2	3	6.31741	6.57	2	3	7.10073	13.84	4	4	5.0713	6.57	2	2	10.895	13.84	4
Q14525	KRT33B	cRAP KT33B_HUMAN Keratin, type I cuticular Ha3-II OS=Homo sapiens GN=KRT33B PE=1 SV=3	17.8276	4.7	2	14	27.7355	5.94	3	18	54.5587	15.1	7	33	21.5981	4.46	2	14					19.4553	4.7	2	12																	24.4891	3.96	2	19
Q3SY84	KRT71	Keratin, type II cytoskeletal 71 OS=Homo sapiens OX=9606 GN=KRT71 PE=1 SV=3 - [K2C71_HUMAN]	21.6655	5.54	3	14	41.3921	9.18	5	18	30.5925	5.93	4	19	17.8436	3.63	2	7	15.7058	5.93	3	9	17.2105	4.02	3	7					26.3224	3.63	2	12					23.605	5.54	3	11	12.3794	3.63	2	6	21.832	5.54	3
P62854	RPS26	40S ribosomal protein S26 OS=Homo sapiens OX=9606 GN=RPS26 PE=1 SV=3 - [RS26_HUMAN]									8.37448	20.87	2	3													5.4812	20.87	2	3					8.15626	20.87	2	3	12.0527	20.87	2	4	8.59712	20.87	2	3	4.83915	20.87	2
P49327	FASN	Fatty acid synthase OS=Homo sapiens OX=9606 GN=FASN PE=1 SV=3 - [FAS_HUMAN]									16.4387	4.06	7	8	4.30634	1.12	3	3	5.96497	1.59	4	4	27.4062	6.09	13	13									13.6211	2.51	5	5	25.9687	4.46	11	13	132.403	20.91	42	67	158.033	16.81	36
Q13162	PRDX4	Peroxiredoxin-4 OS=Homo sapiens OX=9606 GN=PRDX4 PE=1 SV=1 - [PRDX4_HUMAN]									8.9998	9.59	3	4	11.9669	17.71	4	5	4.46672	12.18	3	4	7.95343	15.87	4	4									4.27888	6.64	2	2					24.0238	19.93	6	12	22.3346	15.87	4
Q96TA2-3	YME1L1	Isoform 3 of ATP-dependent zinc metalloprotease YME1L1 OS=Homo sapiens OX=9606 GN=YME1L1 - [YMEL1_HUMAN]													11.0108	10.69	5	5	14.6623	12.01	7	7	7.09571	4.1	2	2					4.2519	4.1	2	2					26.1532	12.88	7	10	18.7706	7.32	4	7	20.6016	13.03	7
Q8IZR5-2	CMTM4	Isoform 2 of CKLF-like MARVEL transmembrane domain-containing protein 4 OS=Homo sapiens OX=9606 GN=CMTM4 - [CKLF4_HUMAN]													12.1112	26.44	3	4	12.615	21.15	2	4	18.0548	23.56	4	6													12.9781	24.52	3	6	13.883	21.15	2	5
P36871	PGM1	Phosphoglucomutase-1 OS=Homo sapiens OX=9606 GN=PGM1 PE=1 SV=3 - [PGM1_HUMAN]					5.16425	4.27	2	2																																	26.1706	22.95	11	11	27.9644	19.75	10
Q13011	ECH1	Delta(3,5)-Delta(2,4)-dienoyl-CoA isomerase, mitochondrial OS=Homo sapiens OX=9606 GN=ECH1 PE=1 SV=2 - [ECH1_HUMAN]	8.50758	7.62	2	3					2.04607	5.18	2	2	2.34363	6.4	2	2	4.03649	5.18	2	2	6.55092	8.54	3	3									4.18263	6.71	2	2					16.9856	24.7	7	8	16.6081	16.16	4
P49720	PSMB3	Proteasome subunit beta type-3 OS=Homo sapiens OX=9606 GN=PSMB3 PE=1 SV=2 - [PSB3_HUMAN]													5.98764	14.63	2	2					6.2978	14.63	2	2					4.90872	14.63	2	2									14.5094	23.41	3	4	12.8178	14.63	2
P33316-2	DUT	Isoform 2 of Deoxyuridine 5'-triphosphate nucleotidohydrolase, mitochondrial OS=Homo sapiens OX=9606 GN=DUT - [DUT_HUMAN]																																													9.51028	26.83	3
P62273	RPS29	40S ribosomal protein S29 OS=Homo sapiens OX=9606 GN=RPS29 PE=1 SV=2 - [RS29_HUMAN]
Q8IZ07	ANKRD13A	Ankyrin repeat domain-containing protein 13A OS=Homo sapiens OX=9606 GN=ANKRD13A PE=1 SV=3 - [AN13A_HUMAN]													3.34221	2.37	2	2	8.89034	8.47	4	4	9.78495	8.47	4	4	4.38365	4.24	2	2	2.04965	4.24	2	2	6.72142	6.44	3	4	48.4285	15.76	7	17	46.2269	15.76	8	17	53.8825	26.78	12
Q969X5-2	ERGIC1	Isoform 2 of Endoplasmic reticulum-Golgi intermediate compartment protein 1 OS=Homo sapiens OX=9606 GN=ERGIC1 - [ERGI1_HUMAN]													4.52282	7.07	2	3	8.92453	21.21	5	5																									3.5324	10.61	3
Q9UKY7-2	CDV3	Isoform 2 of Protein CDV3 homolog OS=Homo sapiens OX=9606 GN=CDV3 - [CDV3_HUMAN]																																													8.10916	26.76	2
P62424	RPL7A	60S ribosomal protein L7a OS=Homo sapiens OX=9606 GN=RPL7A PE=1 SV=2 - [RL7A_HUMAN]									10.6058	16.54	3	4	8.8605	12.41	2	3	4.90931	7.89	2	2	16.7186	12.78	3	6													10.6964	12.41	2	4	32.0798	23.31	6	12	43.0264	19.17	5
P63010	AP2B1	AP-2 complex subunit beta OS=Homo sapiens OX=9606 GN=AP2B1 PE=1 SV=1 - [AP2B1_HUMAN]	53.5313	15.15	13	25									35.8936	16.33	14	16	18.2649	8.11	8	8	8.34397	3.63	3	3	20.611	9.18	8	11									30.4355	11.74	10	14	23.7827	11.74	10	12	18.7438	8.11	8
P30153	PPP2R1A	Serine/threonine-protein phosphatase 2A 65 kDa regulatory subunit A alpha isoform OS=Homo sapiens OX=9606 GN=PPP2R1A PE=1 SV=4 - [2AAA_HUMAN]													4.88501	3.9	2	2	2.42157	4.07	2	2	4.51119	4.24	2	2													7.3162	5.43	3	4	22.2188	14.26	7	10	27.5156	14.77	8
Q9BTX1-6	NDC1	Isoform 6 of Nucleoporin NDC1 OS=Homo sapiens OX=9606 GN=NDC1 - [NDC1_HUMAN]													12.5059	9.3	3	4	9.17471	7.51	4	4	11.6006	10.91	4	4	4.56032	3.76	2	2	9.83316	10.2	4	4	15.1932	7.69	4	6	16.6984	13.06	5	6	14.8267	12.88	5	6	17.887	16.1	7
Q9BVV7	TIMM21	Mitochondrial import inner membrane translocase subunit Tim21 OS=Homo sapiens OX=9606 GN=TIMM21 PE=1 SV=1 - [TIM21_HUMAN]													4.98383	9.27	2	2	4.6695	8.87	2	2	6.77806	14.92	3	3	13.4016	16.94	4	6	13.7553	16.94	4	6	12.968	20.97	5	6	6.93521	13.31	3	3	5.31715	8.06	2	2	4.47552	9.27	2
P31939-2	ATIC	Isoform 2 of Bifunctional purine biosynthesis protein PURH OS=Homo sapiens OX=9606 GN=ATIC - [PUR9_HUMAN]									8.6885	7.78	3	3									5.21172	5.08	2	2																	44.2905	21.32	9	16	49.3154	25.21	11
P61803	DAD1	Dolichyl-diphosphooligosaccharide--protein glycosyltransferase subunit DAD1 OS=Homo sapiens OX=9606 GN=DAD1 PE=1 SV=3 - [DAD1_HUMAN]																									4.32538	19.47	2	2	4.79332	19.47	2	2	2.29416	19.47	2	2	4.01201	15.93	2	2					5.08714	26.55	3
Q9UM54-6	MYO6	Isoform 6 of Unconventional myosin-VI OS=Homo sapiens OX=9606 GN=MYO6 - [MYO6_HUMAN]													2.21782	1.79	2	2	7.64139	3.04	3	3					24.2663	8.72	10	14	37.9558	10.04	12	18	35.1669	9.26	10	16	33.1863	8.79	10	15	33.6347	10.51	12	14	39.5707	10.97	13
O14828	SCAMP3	Secretory carrier-associated membrane protein 3 OS=Homo sapiens OX=9606 GN=SCAMP3 PE=1 SV=3 - [SCAM3_HUMAN]													34.8567	19.6	6	10	27.3727	12.97	3	7	24.0112	14.7	3	6	12.1688	13.54	3	4	8.69822	13.54	3	3	0	8.36	2	2	61.8048	15.85	5	17	42.995	25.65	6	12	57.0927	17.58	5
Q9HD45	TM9SF3	Transmembrane 9 superfamily member 3 OS=Homo sapiens OX=9606 GN=TM9SF3 PE=1 SV=2 - [TM9S3_HUMAN]													70.8114	18.17	13	31	18.2009	14.26	8	12	29.7299	13.75	9	15	15.8174	6.11	4	9	12.7023	7.64	5	9	15.789	6.11	4	11	59.3025	15.79	10	28	52.783	22.07	12	26	66.0032	20.03	15
P22087	FBL	rRNA 2'-O-methyltransferase fibrillarin OS=Homo sapiens OX=9606 GN=FBL PE=1 SV=2 - [FBRL_HUMAN]									4.69868	8.1	2	2	5.58639	10.28	2	2	4.69988	11.53	3	3	5.19187	7.48	2	2																					4.68299	7.48	2
Q92696	RABGGTA	Geranylgeranyl transferase type-2 subunit alpha OS=Homo sapiens OX=9606 GN=RABGGTA PE=1 SV=2 - [PGTA_HUMAN]	3.54047	7.41	2	2	85.0837	22.4	6	23	10.9678	14.99	4	6
P26639	TARS	Threonine--tRNA ligase, cytoplasmic OS=Homo sapiens OX=9606 GN=TARS PE=1 SV=3 - [SYTC_HUMAN]																					7.07942	3.32	2	3																	30.3378	13.97	9	13	38.1437	21.02	12
Q96DA6-2	DNAJC19	Isoform 2 of Mitochondrial import inner membrane translocase subunit TIM14 OS=Homo sapiens OX=9606 GN=DNAJC19 - [TIM14_HUMAN]
P55209-2	NAP1L1	Isoform 2 of Nucleosome assembly protein 1-like 1 OS=Homo sapiens OX=9606 GN=NAP1L1 - [NP1L1_HUMAN]	6.12824	11.41	2	2					8.56328	7.34	2	3	9.89492	12.23	3	4																									10.3948	14.67	3	5	17.8804	11.96	2
P13929-3	ENO3	Isoform 3 of Beta-enolase OS=Homo sapiens OX=9606 GN=ENO3 - [ENOB_HUMAN]	15.7409	14.07	3	6	17.93	16.11	4	8	33.8642	14.07	3	8	14.2287	14.07	3	4	12.2032	14.07	3	4	24.8925	14.07	3	8					11.0229	8.44	2	4	17.4494	8.44	2	5					50.6176	17.65	4	14	63.943	14.07	3
P50454	SERPINH1	Serpin H1 OS=Homo sapiens OX=9606 GN=SERPINH1 PE=1 SV=2 - [SERPH_HUMAN]									6.34366	9.09	2	2	6.22755	9.09	3	3	7.43019	8.61	3	3	8.53279	14.83	4	4									7.83533	9.09	2	2					13.0097	12.2	3	3	12.9075	15.31	4
Q8TED1	GPX8	Probable glutathione peroxidase 8 OS=Homo sapiens OX=9606 GN=GPX8 PE=1 SV=2 - [GPX8_HUMAN]													6.57724	10.53	2	3	3.99016	8.61	2	2	7.53738	16.75	3	3																	4.08207	8.61	2	2
P14866	HNRNPL	Heterogeneous nuclear ribonucleoprotein L OS=Homo sapiens OX=9606 GN=HNRNPL PE=1 SV=2 - [HNRPL_HUMAN]																					6.14129	6.28	2	2																	29.3441	22.75	9	13	28.5505	15.62	7
Q86Y46	KRT73	Keratin, type II cytoskeletal 73 OS=Homo sapiens OX=9606 GN=KRT73 PE=1 SV=1 - [K2C73_HUMAN]	21.6655	6.85	4	16	43.3313	12.04	7	22	50.9021	14.07	9	27	27.7092	8.15	5	11	17.6662	7.22	4	10	22.7302	7.59	5	10	3.61907	2.78	2	5	26.3224	3.52	2	12	15.3697	6.85	4	11	27.3195	6.85	4	13	14.3496	5	3	7	25.371	6.85	4
Q9C075	KRT23	Keratin, type I cytoskeletal 23 OS=Homo sapiens OX=9606 GN=KRT23 PE=1 SV=2 - [K1C23_HUMAN]					20.6765	6.64	2	12	18.1042	15.64	5	7					2.0677	4.98	2	2
P62495-2	ETF1	Isoform 2 of Eukaryotic peptide chain release factor subunit 1 OS=Homo sapiens OX=9606 GN=ETF1 - [ERF1_HUMAN]									5.86089	12.87	3	4									1.87863	4.21	2	2																	4.33878	7.18	3	3	6.44346	8.42	3
O60762	DPM1	Dolichol-phosphate mannosyltransferase subunit 1 OS=Homo sapiens OX=9606 GN=DPM1 PE=1 SV=1 - [DPM1_HUMAN]	5.11063	12.69	3	3					4.99711	8.46	2	2	20.1375	18.46	5	7	12.2898	12.31	4	5	12.674	21.92	5	5	8.78316	11.92	3	4	7.51872	8.46	2	3	7.68613	8.46	2	4	13.6484	11.54	3	5	4.45521	8.46	2	2	6.93507	8.46	2
P32121-5	ARRB2	Isoform 5 of Beta-arrestin-2 OS=Homo sapiens OX=9606 GN=ARRB2 - [ARRB2_HUMAN]	22.1182	18.53	5	11	2.00766	7.36	2	2	37.9121	22.59	8	14	21.6343	18.78	6	8	17.4399	18.78	6	7	13.6588	17.26	6	8	3.74134	5.33	2	2	12.5618	13.96	4	5	11.6374	7.36	2	5	20.5226	10.41	3	8	27.4925	17.77	5	10	13.9171	13.2	4
O76011	KRT34	cRAP KRT34_HUMAN Keratin, type I cuticular Ha4 OS=Homo sapiens GN=KRT34 PE=1 SV=2					5.50473	4.31	2	4	21.9223	19.54	8	10
Q12931-2	TRAP1	Isoform 2 of Heat shock protein 75 kDa, mitochondrial OS=Homo sapiens OX=9606 GN=TRAP1 - [TRAP1_HUMAN]									16.5837	8.76	4	6	7.35819	3.23	2	3					32.4946	12.44	6	11					8.24061	3.69	2	4	13.8784	9.22	5	7					78.597	22.27	12	26	105.569	23.96	14
Q96CW1-2	AP2M1	Isoform 2 of AP-2 complex subunit mu OS=Homo sapiens OX=9606 GN=AP2M1 - [AP2M1_HUMAN]	12.256	16.17	7	8					0	3.46	2	2	8.89236	11.32	4	4	4.19813	4.16	2	2																	2.09849	6.24	3	5	3.77824	3.93	2	3	4.2479	6	3
P19012	KRT15	Keratin, type I cytoskeletal 15 OS=Homo sapiens OX=9606 GN=KRT15 PE=1 SV=3 - [K1C15_HUMAN]	57.2246	13.6	7	38	160.082	17.11	9	71	257.342	20.18	13	117	96.8955	16.67	12	43	105.515	12.5	8	53	84.4167	16.45	10	40	26.158	9.65	5	12	44.1543	10.09	6	22	53.2266	12.06	7	29	78.8513	10.09	6	40	99.0254	14.04	8	49	110.721	12.06	7
P46977	STT3A	Dolichyl-diphosphooligosaccharide--protein glycosyltransferase subunit STT3A OS=Homo sapiens OX=9606 GN=STT3A PE=1 SV=2 - [STT3A_HUMAN]													32.2701	11.49	10	18	21.335	10.07	8	13	16.5441	10.07	7	8	16.1964	8.37	6	11	23.1311	10.92	8	13	14.8154	9.79	8	11	52.1431	13.33	11	26	52.2006	19.57	12	23	31.0608	11.35	9
O15042-2	U2SURP	Isoform 2 of U2 snRNP-associated SURP motif-containing protein OS=Homo sapiens OX=9606 GN=U2SURP - [SR140_HUMAN]	26.4673	13.13	11	19					49.8754	20.43	16	25	65.5433	21.3	17	27	19.5801	8.37	6	11	50.1174	17.22	13	23	25.5341	6.71	7	16	21.7401	6.71	7	12	15.5619	5.93	6	10	29.1158	8.56	7	13	22.4105	7.39	8	12	29.4376	11.38	10
Q9NS69	TOMM22	Mitochondrial import receptor subunit TOM22 homolog OS=Homo sapiens OX=9606 GN=TOMM22 PE=1 SV=3 - [TOM22_HUMAN]
Q96GF1	RNF185	E3 ubiquitin-protein ligase RNF185 OS=Homo sapiens OX=9606 GN=RNF185 PE=1 SV=1 - [RN185_HUMAN]																																	5.23468	26.04	2	2	33.2764	26.04	2	11	36.6869	26.04	2	10	23.5628	26.04	2
P50747	HLCS	Biotin--protein ligase OS=Homo sapiens OX=9606 GN=HLCS PE=1 SV=1 - [BPL1_HUMAN]	24.988	12.26	7	14					20.5757	12.4	8	11	13.3379	7.71	5	6	10.6384	5.79	4	5	14.7861	7.99	5	6	6.63001	3.03	2	3	11.7983	7.99	6	7	5.8971	3.99	3	4	8.54358	3.99	3	4	8.70139	4.27	3	4	9.38492	5.79	4
Q8N766-2	EMC1	Isoform 2 of ER membrane protein complex subunit 1 OS=Homo sapiens OX=9606 GN=EMC1 - [EMC1_HUMAN]													26.4432	9.68	8	11	8.4679	3.63	3	5	31.6869	11.79	9	12	21.8382	8.57	7	10	34.7357	8.57	7	14	28.9599	10.28	9	14	32.7744	7.86	7	13	25.315	12	9	12	27.6219	8.67	7
Q9Y3A5	SBDS	Ribosome maturation protein SBDS OS=Homo sapiens OX=9606 GN=SBDS PE=1 SV=4 - [SBDS_HUMAN]					4.62879	6.4	2	2	7.57076	16.8	4	4	9.09306	11.2	4	4	6.48506	10	3	3	12.5697	11.2	4	5					6.47109	10	3	3	5.90974	6.4	2	3	6.30974	6.8	2	3					6.71041	10	3
Q16531	DDB1	DNA damage-binding protein 1 OS=Homo sapiens OX=9606 GN=DDB1 PE=1 SV=1 - [DDB1_HUMAN]									8.28714	4.39	3	4	28.4417	11.49	9	10	10.8162	6.05	5	7	16.2434	7.81	6	7	4.55907	4.39	3	3	12.2603	6.67	5	6	7.01252	3.42	4	4	30.2684	7.63	7	13	54.1331	15.35	16	22	63.2128	16.75	15
Q96S52-2	PIGS	Isoform 2 of GPI transamidase component PIG-S OS=Homo sapiens OX=9606 GN=PIGS - [PIGS_HUMAN]													35.455	15.54	7	12	17.1591	14.08	6	7	25.7799	13.89	5	8	8.12895	7.86	4	5	9.03026	4.02	2	3	18.0012	9.51	4	7	19.1783	4.02	2	7	35.2556	21.21	8	12	34.7927	12.25	5
Q92499	DDX1	ATP-dependent RNA helicase DDX1 OS=Homo sapiens OX=9606 GN=DDX1 PE=1 SV=2 - [DDX1_HUMAN]	23.0532	15.14	9	11					21.0827	11.08	6	8	41.8205	17.16	10	15	29.5992	17.57	10	12	8.27083	5	3	3	6.30462	4.32	3	4									28.5895	14.46	9	12	22.8548	14.19	7	11	29.9976	11.08	6
O15460-2	P4HA2	Isoform IIa of Prolyl 4-hydroxylase subunit alpha-2 OS=Homo sapiens OX=9606 GN=P4HA2 - [P4HA2_HUMAN]																									7.57253	4.5	2	3	3.87773	4.13	2	2	11.4311	9.01	4	6
P53396-2	ACLY	Isoform 2 of ATP-citrate synthase OS=Homo sapiens OX=9606 GN=ACLY - [ACLY_HUMAN]									12.1989	4.77	5	5	10.0255	3.12	3	4					18.0806	5.59	5	6									1.65403	1.65	2	2	13.5082	5.32	5	6	81.6389	20.99	18	32	78.7808	15.49	15
Q8TC07-2	TBC1D15	Isoform 2 of TBC1 domain family member 15 OS=Homo sapiens OX=9606 GN=TBC1D15 - [TBC15_HUMAN]													20.4765	9.94	6	8	15.9926	10.39	7	8	18.0158	9.2	5	7													22.9765	13.35	8	11	27.6806	15.28	9	12	34.4587	16.02	10
O94826	TOMM70	Mitochondrial import receptor subunit TOM70 OS=Homo sapiens OX=9606 GN=TOMM70 PE=1 SV=1 - [TOM70_HUMAN]																					4.94108	3.45	2	2													6.63491	4.44	3	3	19.5815	15.63	7	9	18.7563	12.17	6
Q9BW83	IFT27	Intraflagellar transport protein 27 homolog OS=Homo sapiens OX=9606 GN=IFT27 PE=1 SV=1 - [IFT27_HUMAN]	5.16297	12.9	2	2									4.70423	18.82	3	3																									4.72398	14.52	2	2
Q969K3	RNF34	E3 ubiquitin-protein ligase RNF34 OS=Homo sapiens OX=9606 GN=RNF34 PE=1 SV=1 - [RNF34_HUMAN]																																					8.42507	12.1	3	3	4.35449	7.26	2	2	5.26883	7.26	2
Q5XKE5	KRT79	Keratin, type II cytoskeletal 79 OS=Homo sapiens OX=9606 GN=KRT79 PE=1 SV=2 - [K2C79_HUMAN]	66.6984	11.96	8	40	69.2211	10.09	6	36	624.056	14.77	13	253	85.249	11.03	7	35	61.9266	12.71	8	30	86.6527	13.08	9	34	12.7517	8.22	5	11	33.2352	10.65	6	19	40.244	8.22	5	23	60.3885	10.28	6	30	74.4704	13.83	11	34	79.6288	11.96	8
Q9H1E5	TMX4	Thioredoxin-related transmembrane protein 4 OS=Homo sapiens OX=9606 GN=TMX4 PE=1 SV=1 - [TMX4_HUMAN]																	4.1876	6.59	2	2									4.38393	7.74	2	2
Q9Y4P3	TBL2	Transducin beta-like protein 2 OS=Homo sapiens OX=9606 GN=TBL2 PE=1 SV=1 - [TBL2_HUMAN]																									6.23712	8.28	3	3					4.21043	5.37	2	2	6.24837	7.38	3	3					9.09394	10.29	4
Q02809	PLOD1	Procollagen-lysine,2-oxoglutarate 5-dioxygenase 1 OS=Homo sapiens OX=9606 GN=PLOD1 PE=1 SV=2 - [PLOD1_HUMAN]													13.1289	11.14	7	7	2.20579	4.81	4	4	15.5411	12.65	7	8	2.06058	2.61	2	2	8.65882	6.74	5	5	11.1267	7.7	5	5					2.14012	3.03	2	2	4.70754	2.75	2
Q9H0U3	MAGT1	Magnesium transporter protein 1 OS=Homo sapiens OX=9606 GN=MAGT1 PE=1 SV=1 - [MAGT1_HUMAN]													21.9987	16.12	5	9	35.5755	20	8	17	29.2922	23.28	9	12	48.287	15.82	7	25	54.085	23.28	9	28	58.2558	20	8	26	22.3645	10.75	4	12	16.9214	14.33	5	8	23.4358	14.33	5
Q96EY4	TMA16	Translation machinery-associated protein 16 OS=Homo sapiens OX=9606 GN=TMA16 PE=1 SV=2 - [TMA16_HUMAN]									5.12175	17.24	2	2
P29966	MARCKS	Myristoylated alanine-rich C-kinase substrate OS=Homo sapiens OX=9606 GN=MARCKS PE=1 SV=4 - [MARCS_HUMAN]																																									11.99	21.08	4	4	6.41983	10.24	2
P08243-2	ASNS	Isoform 2 of Asparagine synthetase [glutamine-hydrolyzing] OS=Homo sapiens OX=9606 GN=ASNS - [ASNS_HUMAN]																																									19.8103	19.44	9	10	26.6446	21.11	9
Q9NYF8-3	BCLAF1	Isoform 3 of Bcl-2-associated transcription factor 1 OS=Homo sapiens OX=9606 GN=BCLAF1 - [BCLF1_HUMAN]	42.7623	6.67	5	29					9.04833	6.33	4	7	20.507	11.39	9	10	9.14021	5.98	5	7	4.59547	2.76	2	2	26.5872	5.52	4	13	6.38626	2.42	2	3	10.1039	2.99	2	5	35.113	7.71	7	20	12.3545	5.41	4	8	14.527	7.83	6
O95782-2	AP2A1	Isoform B of AP-2 complex subunit alpha-1 OS=Homo sapiens OX=9606 GN=AP2A1 - [AP2A1_HUMAN]	23.158	12.67	11	17									26.7837	12.88	10	11	10.7335	5.34	5	6					9.43522	3.35	3	5					5.93489	1.78	2	3	20.7708	8.38	7	8	6.43548	2.93	3	3	4.40507	2.2	2
Q9H0E2	TOLLIP	Toll-interacting protein OS=Homo sapiens OX=9606 GN=TOLLIP PE=1 SV=1 - [TOLIP_HUMAN]																																													3.74366	6.2	2
Q96L58	B3GALT6	Beta-1,3-galactosyltransferase 6 OS=Homo sapiens OX=9606 GN=B3GALT6 PE=1 SV=2 - [B3GT6_HUMAN]																					7.07107	10.03	3	3
P57088	TMEM33	Transmembrane protein 33 OS=Homo sapiens OX=9606 GN=TMEM33 PE=1 SV=2 - [TMM33_HUMAN]													42.7931	25.51	7	20	27.6894	20.65	5	11	30.3401	25.51	6	12					6.25999	7.29	2	3					10.0919	7.69	2	4	13.8404	16.19	4	6	8.35163	7.29	2
O15258	RER1	Protein RER1 OS=Homo sapiens OX=9606 GN=RER1 PE=1 SV=1 - [RER1_HUMAN]													17.657	19.9	3	6	10.0904	14.8	2	4	7.04616	14.29	2	3																	14.9953	14.8	2	5
P53621	COPA	Coatomer subunit alpha OS=Homo sapiens OX=9606 GN=COPA PE=1 SV=2 - [COPA_HUMAN]													11.65	4.25	4	4	10.8689	5.64	7	7	16.9059	6.29	7	7	6.90305	2.94	3	3	9.35229	4.98	5	5	4.94817	2.04	2	2	19.101	4.49	6	8	49.0821	15.52	17	21	49.5381	13.24	14
Q9H2J7	SLC6A15	Sodium-dependent neutral amino acid transporter B(0)AT2 OS=Homo sapiens OX=9606 GN=SLC6A15 PE=1 SV=1 - [S6A15_HUMAN]													48.3125	17.26	11	17	35.4791	13.7	8	14	36.8623	17.67	10	13					6.97886	5.34	3	3					138.547	19.04	13	54	85.3922	19.32	15	35	128.86	21.78	16
Q969N2-5	PIGT	Isoform 5 of GPI transamidase component PIG-T OS=Homo sapiens OX=9606 GN=PIGT - [PIGT_HUMAN]													17.8692	12.45	7	10	24.7413	10.73	7	13	27.0912	12.64	8	14	10.4055	9.39	5	9	14.1298	9.39	5	8	16.8681	12.64	7	12	23.7464	11.88	7	14	28.107	11.3	7	12	32.4223	10.92	7
Q9UII2	ATP5IF1	ATPase inhibitor, mitochondrial OS=Homo sapiens OX=9606 GN=ATP5IF1 PE=1 SV=1 - [ATIF1_HUMAN]																																					14.3555	16.98	2	7	4.33289	16.98	2	2	6.11082	16.98	2
Q7RTV0	PHF5A	PHD finger-like domain-containing protein 5A OS=Homo sapiens OX=9606 GN=PHF5A PE=1 SV=1 - [PHF5A_HUMAN]	4.52846	18.18	2	4																																									5.31624	18.18	2
Q6P3X3	TTC27	Tetratricopeptide repeat protein 27 OS=Homo sapiens OX=9606 GN=TTC27 PE=1 SV=1 - [TTC27_HUMAN]													38.5275	17.32	9	12	24.2518	9.61	5	8	19.0033	8.42	4	5													17.309	7.12	5	7	24.8855	12.46	7	9	16.7458	8.19	5
Q9BS26	ERP44	Endoplasmic reticulum resident protein 44 OS=Homo sapiens OX=9606 GN=ERP44 PE=1 SV=1 - [ERP44_HUMAN]													14.3616	12.56	5	6	13.1082	11.58	5	7	10.7898	9.61	4	7	8.82599	10.59	4	4	5.59451	8.13	3	4	7.07057	5.91	2	3					4.46505	7.14	3	4	11.6011	9.36	4
O00469-2	PLOD2	Isoform 2 of Procollagen-lysine,2-oxoglutarate 5-dioxygenase 2 OS=Homo sapiens OX=9606 GN=PLOD2 - [PLOD2_HUMAN]													24.9498	13.46	8	9	18.9866	9.1	5	7	19.9961	11.21	6	7					10.5318	5.28	3	5	7.12973	5.28	3	3	8.27642	3.43	2	3	15.7948	6.99	4	5	11.006	8.05	4
P25686	DNAJB2	DnaJ homolog subfamily B member 2 OS=Homo sapiens OX=9606 GN=DNAJB2 PE=1 SV=3 - [DNJB2_HUMAN]													6.70518	11.42	3	3	6.9374	10.49	3	3					4.95606	7.41	2	2	7.03089	7.41	2	3	9.79853	12.04	3	4	18.7255	15.12	4	7	12.978	12.04	3	5	13.7588	15.12	4
O15260	SURF4	Surfeit locus protein 4 OS=Homo sapiens OX=9606 GN=SURF4 PE=1 SV=3 - [SURF4_HUMAN]													40.9229	13.01	4	21	43.9198	21.93	6	21	41.5709	23.79	6	24													59.1629	12.64	3	27	91.942	23.79	6	41	50.6487	18.96	5
P54819-3	AK2	Isoform 3 of Adenylate kinase 2, mitochondrial OS=Homo sapiens OX=9606 GN=AK2 - [KAD2_HUMAN]																					2.46344	10.4	2	2																	8.49977	15.84	3	3	14.9337	25.25	5
Q9Y421-2	FAM32A	Isoform 2 of Protein FAM32A OS=Homo sapiens OX=9606 GN=FAM32A - [FA32A_HUMAN]	2.16627	16.82	2	2					6.27306	16.82	2	3																													4.32515	16.82	2	2
Q14126	DSG2	Desmoglein-2 OS=Homo sapiens OX=9606 GN=DSG2 PE=1 SV=2 - [DSG2_HUMAN]													34.0084	11.9	8	12	20.6856	9.39	6	7	31.1444	11.9	8	11	8.92805	3.31	2	3	4.76581	4.56	3	3	12.5829	6.26	4	5	35.5424	11	8	12	26.5613	9.3	6	10	33.622	12.61	9
P37837	TALDO1	Transaldolase OS=Homo sapiens OX=9606 GN=TALDO1 PE=1 SV=2 - [TALDO_HUMAN]																					10.7152	13.95	4	4																	17.6165	18.99	6	7	20.2427	16.91	5
Q8N4V1	MMGT1	Membrane magnesium transporter 1 OS=Homo sapiens OX=9606 GN=MMGT1 PE=1 SV=1 - [MMGT1_HUMAN]
P42704	LRPPRC	Leucine-rich PPR motif-containing protein, mitochondrial OS=Homo sapiens OX=9606 GN=LRPPRC PE=1 SV=3 - [LPPRC_HUMAN]									6.35007	3.3	4	4	5.21664	1.65	2	2	4.24079	1.58	2	2	16.8345	5.88	6	6									5.44958	2.8	3	4	6.37672	1.94	2	2	77.8334	17.36	20	32	103.709	21.81	25
P62633-8	CNBP	Isoform 8 of Cellular nucleic acid-binding protein OS=Homo sapiens OX=9606 GN=CNBP - [CNBP_HUMAN]																																													5.64944	16.37	2
Q15386	UBE3C	Ubiquitin-protein ligase E3C OS=Homo sapiens OX=9606 GN=UBE3C PE=1 SV=3 - [UBE3C_HUMAN]													32.2803	17.73	14	16	19.3484	9.14	7	7	23.6476	10.16	7	9	2.17657	2.12	2	2					9.92314	5.91	6	6					12.5181	7.94	8	8	24.2805	9.33	9
P48739	PITPNB	Phosphatidylinositol transfer protein beta isoform OS=Homo sapiens OX=9606 GN=PITPNB PE=1 SV=2 - [PIPNB_HUMAN]																																									9.06091	21.4	4	4	15.5439	16.97	3
O60858	TRIM13	E3 ubiquitin-protein ligase TRIM13 OS=Homo sapiens OX=9606 GN=TRIM13 PE=1 SV=2 - [TRI13_HUMAN]													14.5425	12.78	5	6					14.2339	9.83	4	6													23.6157	14	5	9	25.0579	18.92	7	9	23.1092	15.23	6
Q9BQ95	ECSIT	Evolutionarily conserved signaling intermediate in Toll pathway, mitochondrial OS=Homo sapiens OX=9606 GN=ECSIT PE=1 SV=1 - [ECSIT_HUMAN]													5.85806	6.73	2	2					3.32005	9.74	2	2													4.02215	10.67	3	4	12.9194	21.81	5	5	22.6468	20.42	5
Q9BVG9	PTDSS2	Phosphatidylserine synthase 2 OS=Homo sapiens OX=9606 GN=PTDSS2 PE=1 SV=1 - [PTSS2_HUMAN]													33.825	13.35	6	12	34.1552	12.94	5	11	26.8134	11.7	5	11	27.4633	9.45	4	8	20.7011	7.8	3	8	17.1147	7.8	3	6	42.8146	12.94	5	16	33.655	12.94	5	11	53.6022	22.79	7
P61011-2	SRP54	Isoform 2 of Signal recognition particle 54 kDa protein OS=Homo sapiens OX=9606 GN=SRP54 - [SRP54_HUMAN]																																					10.5923	6.81	3	4	12.2934	13.19	6	7	15.3227	12.09	5
Q01518	CAP1	Adenylyl cyclase-associated protein 1 OS=Homo sapiens OX=9606 GN=CAP1 PE=1 SV=5 - [CAP1_HUMAN]																																									12.2082	8.42	3	4	15.055	10.32	4
P60228	EIF3E	Eukaryotic translation initiation factor 3 subunit E OS=Homo sapiens OX=9606 GN=EIF3E PE=1 SV=1 - [EIF3E_HUMAN]													1.94712	6.29	2	2	4.45824	4.27	2	2	2.29582	5.17	2	2													6.24062	6.52	3	3	14.0839	13.26	5	6	20.5493	17.98	8
Q15785	TOMM34	Mitochondrial import receptor subunit TOM34 OS=Homo sapiens OX=9606 GN=TOMM34 PE=1 SV=2 - [TOM34_HUMAN]									12.5028	14.89	3	4									7.74437	14.89	3	3																	12.4497	17.15	3	4
P17066	HSPA6	Heat shock 70 kDa protein 6 OS=Homo sapiens OX=9606 GN=HSPA6 PE=1 SV=2 - [HSP76_HUMAN]	85.9689	16.8	11	39	105.12	14.31	9	44	138.866	16.02	12	50	162.874	16.02	12	57	116.03	15.71	9	48	155.09	15.71	10	59	306.619	18.82	15	128	342.073	17.57	15	135	336.266	18.82	15	144	420.005	17.57	15	168	437.372	17.88	17	175	445.188	20.22	17
P05090	APOD	Apolipoprotein D OS=Homo sapiens OX=9606 GN=APOD PE=1 SV=1 - [APOD_HUMAN]					44.0402	21.16	4	18																									44.3647	21.16	5	19
Q9H078-2	CLPB	Isoform 2 of Caseinolytic peptidase B protein homolog OS=Homo sapiens OX=9606 GN=CLPB - [CLPB_HUMAN]													20.0217	11.67	7	8	7.3462	5.17	3	3	14.1451	11.23	6	6					4.34533	3.4	2	2	1.90914	4.73	3	3	9.49856	7.09	4	4	17.5383	12.26	8	8	10.6633	8.27	5
P10606	COX5B	Cytochrome c oxidase subunit 5B, mitochondrial OS=Homo sapiens OX=9606 GN=COX5B PE=1 SV=2 - [COX5B_HUMAN]																																													4.43524	16.28	2
B7ZAQ6-2	GPR89A	Isoform 2 of Golgi pH regulator A OS=Homo sapiens OX=9606 GN=GPR89A - [GPHRA_HUMAN]													26.5403	14.33	5	10	11.8235	14.33	5	9	20.9385	11.04	4	11					4.70876	7.16	2	2					38.083	14.03	4	15	28.088	22.39	6	12	40.6796	16.72	6
P31151	S100A7	Protein S100-A7 OS=Homo sapiens OX=9606 GN=S100A7 PE=1 SV=4 - [S10A7_HUMAN]									11.8938	24.75	4	4									4.63503	22.77	2	2
Q9BSD7	NTPCR	Cancer-related nucleoside-triphosphatase OS=Homo sapiens OX=9606 GN=NTPCR PE=1 SV=1 - [NTPCR_HUMAN]																																									4.60125	24.74	3	3
P62633-2	CNBP	Isoform 2 of Cellular nucleic acid-binding protein OS=Homo sapiens OX=9606 GN=CNBP - [CNBP_HUMAN]																																									8.61584	15.88	2	4	10.933	15.88	2
O75319	DUSP11	RNA/RNP complex-1-interacting phosphatase OS=Homo sapiens OX=9606 GN=DUSP11 PE=1 SV=2 - [DUS11_HUMAN]	5.00259	12.47	4	5					12.6492	14.85	4	5									6.93577	10.61	3	3
P50914	RPL14	60S ribosomal protein L14 OS=Homo sapiens OX=9606 GN=RPL14 PE=1 SV=4 - [RL14_HUMAN]													4.51011	11.16	2	2					5.19753	15.81	3	3																	9.4333	15.35	3	4	9.28801	13.95	3
P21912	SDHB	Succinate dehydrogenase [ubiquinone] iron-sulfur subunit, mitochondrial OS=Homo sapiens OX=9606 GN=SDHB PE=1 SV=3 - [SDHB_HUMAN]																					3.95197	8.21	2	2																	13.6233	19.29	4	6	9.27253	11.79	3
Q9UBM7	DHCR7	7-dehydrocholesterol reductase OS=Homo sapiens OX=9606 GN=DHCR7 PE=1 SV=1 - [DHCR7_HUMAN]													37.3707	20	9	15	37.1936	16.42	8	18	35.7547	17.26	9	14	24.9667	7.79	4	11	19.1182	7.79	4	10	16.9751	7.79	4	11	48.3356	14.74	6	22	26.7487	12.42	5	12	41.0768	10.95	4
O75354-2	ENTPD6	Isoform 2 of Ectonucleoside triphosphate diphosphohydrolase 6 OS=Homo sapiens OX=9606 GN=ENTPD6 - [ENTP6_HUMAN]													34.1241	19.49	6	10	19.6328	16.27	7	8	23.7838	16.92	5	7					2.2342	8.57	3	3	2.04481	4.07	2	2
Q15691	MAPRE1	Microtubule-associated protein RP/EB family member 1 OS=Homo sapiens OX=9606 GN=MAPRE1 PE=1 SV=3 - [MARE1_HUMAN]																																									16.4811	24.63	3	5	19.5032	24.63	3
Q9BRP8-2	PYM1	Isoform 2 of Partner of Y14 and mago OS=Homo sapiens OX=9606 GN=PYM1 - [PYM1_HUMAN]																																									2.08806	14.29	2	2	2.87083	24.63	3
Q9Y2W1	THRAP3	Thyroid hormone receptor-associated protein 3 OS=Homo sapiens OX=9606 GN=THRAP3 PE=1 SV=2 - [TR150_HUMAN]	31.8078	11.41	10	12					22.7182	10.89	6	11	24.0424	14.14	9	10	12.5043	7.12	5	5	3.58879	3.46	2	2	22.8736	7.12	6	11	6.66641	3.77	3	3	5.70038	5.13	4	4	37.8341	11.73	9	15	15.0792	10.37	6	6	18.6938	8.06	7
P20930	FLG	Filaggrin OS=Homo sapiens OX=9606 GN=FLG PE=1 SV=3 - [FILA_HUMAN]					11.2563	1.01	3	5	22.3183	5.17	7	9					43.8651	7.24	12	15	7.91839	3.45	3	3					12.2856	2.17	4	4	30.7223	4.21	7	10	6.79585	1.77	2	2	17.2936	3.3	5	7	9.24765	2.02	3
Tx0004	NSP3-STREP	nsp3-2STREP [Severe acute respiratory syndrome coronavirus 2] OS=Homo sapiens GN=NSP3-STREP PE=1 SV=4 - [YP_009742610.1]	484.287	15.15	23	187					107.519	12.44	14	39	17807.2	23.13	60	5532	10839.8	21.07	65	3701	13295.2	21.42	61	4346	845.868	17.01	30	282	739.828	15.65	25	250	798.384	15	23	251	793.75	14.05	20	247	758.857	9.43	11	222	900.501	14	18
Q9BXW9	FANCD2	Fanconi anemia group D2 protein OS=Homo sapiens OX=9606 GN=FANCD2 PE=1 SV=2 - [FACD2_HUMAN]													108.459	16.95	22	45	87.1069	14.2	18	31	84.3028	13.92	17	30	17.429	5.38	6	8	12.029	5.44	6	7	19.3708	6.13	7	8	77.8236	11.1	16	27	59.1591	11.85	15	22	79.3839	10.68	14
P62277	RPS13	40S ribosomal protein S13 OS=Homo sapiens OX=9606 GN=RPS13 PE=1 SV=2 - [RS13_HUMAN]									2.50198	7.28	2	2									1.78588	12.58	2	2																					4.16736	19.21	3
Q9NX40	OCIAD1	OCIA domain-containing protein 1 OS=Homo sapiens OX=9606 GN=OCIAD1 PE=1 SV=1 - [OCAD1_HUMAN]																																					7.19848	8.57	2	3	4.49124	8.57	2	2	4.79548	9.39	3
Q9H845	ACAD9	Acyl-CoA dehydrogenase family member 9, mitochondrial OS=Homo sapiens OX=9606 GN=ACAD9 PE=1 SV=1 - [ACAD9_HUMAN]													9.57958	7.25	4	5	13.1351	7.41	5	6	5.75038	4.35	3	3													22.8583	11.11	7	10	13.3614	7.73	5	8	21.2326	13.2	8
Q9ULX6	AKAP8L	A-kinase anchor protein 8-like OS=Homo sapiens OX=9606 GN=AKAP8L PE=1 SV=4 - [AKP8L_HUMAN]													17.3625	8.67	6	7	6.52354	6.19	4	5	15.2016	7.12	4	6	7.19597	5.73	3	6	11.8249	7.74	4	7	17.636	8.98	5	9	16.5574	7.74	5	10	17.7557	12.07	7	9	20.3372	13.16	7
Q13263	TRIM28	Transcription intermediary factor 1-beta OS=Homo sapiens OX=9606 GN=TRIM28 PE=1 SV=5 - [TIF1B_HUMAN]																																									70.2939	21.92	10	24	72.4233	23.23	10
Q9Y2G8	DNAJC16	DnaJ homolog subfamily C member 16 OS=Homo sapiens OX=9606 GN=DNAJC16 PE=2 SV=3 - [DJC16_HUMAN]													10.7204	7.03	4	4	13.7834	9.34	6	9	12.865	6.91	4	5	56.311	18.03	13	21	56.555	16.75	12	23	54.5001	14.83	11	22	25.8882	10.61	6	16	31.0575	15.6	9	11	28.4453	12.02	7
P62306	SNRPF	Small nuclear ribonucleoprotein F OS=Homo sapiens OX=9606 GN=SNRPF PE=1 SV=1 - [RUXF_HUMAN]
Q9BW92	TARS2	Threonine--tRNA ligase, mitochondrial OS=Homo sapiens OX=9606 GN=TARS2 PE=1 SV=1 - [SYTM_HUMAN]													22.7787	10.72	7	8	28.2533	15.18	10	14	35.7725	17.97	11	14	12.1974	5.57	3	5	6.38598	5.57	3	4	10.2159	5.43	3	4	20.5395	9.89	7	9	16.7656	10.58	6	7	31.2556	17.83	12
Q15942-2	ZYX	Isoform 2 of Zyxin OS=Homo sapiens OX=9606 GN=ZYX - [ZYX_HUMAN]	6.62783	9.16	3	5									7.7351	9.16	3	3	4.25009	6.51	2	2					8.80385	8.19	3	4									13.6306	12.05	4	6	4.26014	6.51	2	2	3.92226	9.16	3
P61088	UBE2N	Ubiquitin-conjugating enzyme E2 N OS=Homo sapiens OX=9606 GN=UBE2N PE=1 SV=1 - [UBE2N_HUMAN]																																									6.20361	11.84	2	3	6.68116	11.84	2
Q8TB61-3	SLC35B2	Isoform 3 of Adenosine 3'-phospho 5'-phosphosulfate transporter 1 OS=Homo sapiens OX=9606 GN=SLC35B2 - [S35B2_HUMAN]													18.2847	13.05	6	9	17.5775	18.28	7	11	14.6169	15.4	6	6	9.29539	5.74	2	4	11.4052	5.74	2	5	9.20364	7.57	3	8	56.0945	19.32	7	24	29.642	19.84	8	14	39.0121	19.32	8
Q5D862	FLG2	Filaggrin-2 OS=Homo sapiens OX=9606 GN=FLG2 PE=1 SV=1 - [FILA2_HUMAN]	62.7201	5.52	6	24	70.2842	3.93	6	31	145.451	10.58	13	52	70.8344	6.48	8	27	80.1151	7.44	9	22	51.175	5.23	7	20					45.1622	3.97	6	19	25.1497	2.63	4	12	43.8607	4.06	6	14	33.5737	4.94	7	13	42.6858	6.19	6
P17812	CTPS1	CTP synthase 1 OS=Homo sapiens OX=9606 GN=CTPS1 PE=1 SV=2 - [PYRG1_HUMAN]									5.64012	5.41	3	3					4.5431	3.72	2	2																	4.61944	3.55	2	2	25.392	19.29	9	10	20.8223	16.07	7
P35606-2	COPB2	Isoform 2 of Coatomer subunit beta' OS=Homo sapiens OX=9606 GN=COPB2 - [COPB2_HUMAN]									4.82899	2.96	2	2	11.0991	6.5	4	5	8.67131	4.33	3	4	12.0781	5.93	3	4					9.15134	5.47	4	4	10.2122	7.53	6	6	27.8123	9.81	7	12	31.3302	14.71	10	13	52.0965	19.5	12
O75439	PMPCB	Mitochondrial-processing peptidase subunit beta OS=Homo sapiens OX=9606 GN=PMPCB PE=1 SV=2 - [MPPB_HUMAN]													16.699	15.75	6	6	7.83264	7.77	3	3	12.1825	9.61	4	4													6.40193	6.95	3	3	22.8957	18.4	8	9	15.5982	9.2	4
Q13586	STIM1	Stromal interaction molecule 1 OS=Homo sapiens OX=9606 GN=STIM1 PE=1 SV=3 - [STIM1_HUMAN]																									10.8522	8.18	4	6	19.8764	11.97	5	7	29.4908	14.45	6	11	12.9098	4.82	2	4					10.9853	6.86	3
O00303	EIF3F	Eukaryotic translation initiation factor 3 subunit F OS=Homo sapiens OX=9606 GN=EIF3F PE=1 SV=1 - [EIF3F_HUMAN]																																									5.97334	15.41	4	5	18.9176	15.69	5
Q92598-2	HSPH1	Isoform Beta of Heat shock protein 105 kDa OS=Homo sapiens OX=9606 GN=HSPH1 - [HS105_HUMAN]									4.62414	2.58	2	2									9.96811	6.63	4	4																	40.8383	20.64	13	16	41.9487	14.99	10
P17302	GJA1	Gap junction alpha-1 protein OS=Homo sapiens OX=9606 GN=GJA1 PE=1 SV=2 - [CXA1_HUMAN]													21.7952	16.75	5	7	9.67837	11.52	3	3	25.8879	24.08	6	9																	8.99363	7.59	2	5
P12035	KRT3	Keratin, type II cytoskeletal 3 OS=Homo sapiens OX=9606 GN=KRT3 PE=1 SV=3 - [K2C3_HUMAN]	51.369	10.35	9	34	141.272	10.35	9	72	625.148	12.74	14	250	86.325	14.49	11	35	76.4682	13.85	11	35	86.4478	10.99	9	31	21.7803	6.85	6	14	47.5462	8.92	7	22	52.895	10.03	9	27	52.0932	10.35	8	25	75.5621	11.62	12	33	67.1808	10.51	9
Q13895	BYSL	Bystin OS=Homo sapiens OX=9606 GN=BYSL PE=1 SV=3 - [BYST_HUMAN]	7.38809	10.53	3	3					4.94994	5.26	2	2	25.7266	22.2	9	12	7.42362	9.61	4	4	8.47806	12.59	4	4									3.945	4.12	2	2	15.9002	10.07	5	6	7.18339	10.07	4	4	12.7314	14.65	5
P54725-2	RAD23A	Isoform 2 of UV excision repair protein RAD23 homolog A OS=Homo sapiens OX=9606 GN=RAD23A - [RD23A_HUMAN]																																					10.494	8.12	2	4					11.1935	16.88	3
Q9UHV9	PFDN2	Prefoldin subunit 2 OS=Homo sapiens OX=9606 GN=PFDN2 PE=1 SV=1 - [PFD2_HUMAN]
P60900	PSMA6	Proteasome subunit alpha type-6 OS=Homo sapiens OX=9606 GN=PSMA6 PE=1 SV=1 - [PSA6_HUMAN]									5.46438	8.94	2	2	6.21963	9.76	3	4	12.7428	9.76	3	5	11.0282	13.41	3	4	20.4588	19.11	6	9	16.2556	16.26	5	7	21.6641	13.41	4	8	16.2902	9.76	3	5	22.2136	16.26	5	9	17.4204	9.76	3
Q05639	EEF1A2	Elongation factor 1-alpha 2 OS=Homo sapiens OX=9606 GN=EEF1A2 PE=1 SV=1 - [EF1A2_HUMAN]	32.0965	19.44	8	13	14.4523	7.78	4	7	66.9748	22.46	9	25	34.4683	16.2	8	19	43.9216	16.85	7	18	54.9471	22.46	9	24	30.6397	10.58	6	14	36.3898	12.1	7	16	33.403	10.58	6	17	33.7562	10.58	6	16	84.5819	19.44	8	34	59.9095	21.38	9
Q9Y314	NOSIP	Nitric oxide synthase-interacting protein OS=Homo sapiens OX=9606 GN=NOSIP PE=1 SV=1 - [NOSIP_HUMAN]	1.93589	8.64	2	2					5.60875	15.28	3	3					4.94765	8.64	2	2																					5.33271	7.97	2	2
Q9P2X0	DPM3	Dolichol-phosphate mannosyltransferase subunit 3 OS=Homo sapiens OX=9606 GN=DPM3 PE=1 SV=2 - [DPM3_HUMAN]																																									4.76122	23.91	2	2
Q16775-2	HAGH	Isoform 2 of Hydroxyacylglutathione hydrolase, mitochondrial OS=Homo sapiens OX=9606 GN=HAGH - [GLO2_HUMAN]									6.47641	15	3	3									3.89272	13.85	3	3
Q9BWH2	FUNDC2	FUN14 domain-containing protein 2 OS=Homo sapiens OX=9606 GN=FUNDC2 PE=1 SV=2 - [FUND2_HUMAN]													23.6753	17.99	6	8	10.0616	6.88	2	3	5.84273	11.64	2	2
O94905-3	ERLIN2	Isoform 3 of Erlin-2 OS=Homo sapiens OX=9606 GN=ERLIN2 - [ERLN2_HUMAN]													10.1008	11.17	2	4					6.22948	11.17	2	4
A1L0T0	ILVBL	Acetolactate synthase-like protein OS=Homo sapiens OX=9606 GN=ILVBL PE=1 SV=2 - [ILVBL_HUMAN]																									5.33942	5.38	2	2	5.81432	4.91	2	2					17.5371	8.23	3	5	15.3242	16.77	5	8	18.3186	10.92	4
Q13347	EIF3I	Eukaryotic translation initiation factor 3 subunit I OS=Homo sapiens OX=9606 GN=EIF3I PE=1 SV=1 - [EIF3I_HUMAN]													6.63152	10.46	4	4					8.69995	13.85	4	4									4.15818	6.46	2	2	9.04863	12.62	4	5	20.5044	16.62	5	8	20.0587	22.46	7
Q9Y237	PIN4	Peptidyl-prolyl cis-trans isomerase NIMA-interacting 4 OS=Homo sapiens OX=9606 GN=PIN4 PE=1 SV=1 - [PIN4_HUMAN]	7.29858	18.32	3	4					7.75011	18.32	3	3	5.08473	16.79	2	2	8.10337	16.79	2	3	9.20794	16.79	2	4					8.48332	10.69	2	3	10.5547	16.03	3	5	9.18134	10.69	2	3	21.9622	18.32	3	8	19.8628	18.32	3
Q86VP6	CAND1	Cullin-associated NEDD8-dissociated protein 1 OS=Homo sapiens OX=9606 GN=CAND1 PE=1 SV=2 - [CAND1_HUMAN]									3.98463	3.25	4	4	32.8381	10.98	13	15	15.1231	5.93	7	8	20.817	7.15	8	8													3.5491	2.11	3	3	46.5088	12.2	13	19	43.7115	13.25	13
Q14247	CTTN	Src substrate cortactin OS=Homo sapiens OX=9606 GN=CTTN PE=1 SV=2 - [SRC8_HUMAN]	11.2532	14.91	7	7					5.8477	6.55	2	3	6.10608	6.55	2	2					6.89285	6	2	2									4.80493	4.55	2	2	5.72793	4.55	2	2	15.2857	10.55	4	5	12.9458	9.45	5
P51659	HSD17B4	Peroxisomal multifunctional enzyme type 2 OS=Homo sapiens OX=9606 GN=HSD17B4 PE=1 SV=3 - [DHB4_HUMAN]	5.04903	5.57	2	2					6.79158	5.57	3	3	4.46777	3.4	2	2					22.4697	12.09	5	6	7.47993	7.47	3	3					11.9869	8.56	4	4	10.0147	7.47	3	3	30.948	16.71	8	11	39.5779	22.55	11
O43731-2	KDELR3	Isoform 2 of ER lumen protein-retaining receptor 3 OS=Homo sapiens OX=9606 GN=KDELR3 - [ERD23_HUMAN]													3.78225	9.55	2	2																									5.09576	19.55	3	3
Q00535	CDK5	Cyclin-dependent-like kinase 5 OS=Homo sapiens OX=9606 GN=CDK5 PE=1 SV=3 - [CDK5_HUMAN]																	4.12885	7.53	2	3																					11.8206	10.62	3	5	8.82104	15.75	4
P54105	CLNS1A	Methylosome subunit pICln OS=Homo sapiens OX=9606 GN=CLNS1A PE=1 SV=1 - [ICLN_HUMAN]																																									22.2817	23.63	3	7	34.4426	23.63	3
O94919	ENDOD1	Endonuclease domain-containing 1 protein OS=Homo sapiens OX=9606 GN=ENDOD1 PE=1 SV=2 - [ENDD1_HUMAN]													11.1381	5.6	3	4	11.9851	10	4	5																	12.0289	7	3	5	17.6085	12.2	4	6	22.1347	14.8	6
Q8IWC1-2	MAP7D3	Isoform 2 of MAP7 domain-containing protein 3 OS=Homo sapiens OX=9606 GN=MAP7D3 - [MA7D3_HUMAN]	15.2877	9.94	7	9					7.99136	3.95	3	4	30.7307	15.33	10	12	13.3933	6.95	5	6	7.96065	4.19	3	3	4.45531	2.16	2	2									2.21445	2.4	2	2
Q9BZQ6-2	EDEM3	Isoform 2 of ER degradation-enhancing alpha-mannosidase-like protein 3 OS=Homo sapiens OX=9606 GN=EDEM3 - [EDEM3_HUMAN]													59.2063	19.45	12	19	41.8592	13.04	8	13	45.0076	18.01	12	16													9.13524	6.08	4	4	11.6361	6.96	4	4	8.88568	5.08	3
Q14964	RAB39A	Ras-related protein Rab-39A OS=Homo sapiens OX=9606 GN=RAB39A PE=1 SV=2 - [RB39A_HUMAN]													16.6391	18.43	3	5	13.0554	18.43	3	5	14.7659	18.43	3	5	9.65734	13.36	2	3	8.8857	13.36	2	3	11.1527	18.43	3	4	18.3985	23.5	4	8	19.5801	23.5	4	7	23.1404	23.5	4
Q99567	NUP88	Nuclear pore complex protein Nup88 OS=Homo sapiens OX=9606 GN=NUP88 PE=1 SV=2 - [NUP88_HUMAN]	9.92581	9.58	6	7									16.7453	9.45	5	6	7.01531	5.67	3	3					11.8273	7.96	4	5					6.80975	5.67	3	3	22.4655	9.85	5	8	13.5976	7.02	4	6	12.2989	9.85	5
Q5JU85	IQSEC2	IQ motif and SEC7 domain-containing protein 2 OS=Homo sapiens OX=9606 GN=IQSEC2 PE=1 SV=2 - [IQEC2_HUMAN]	17.2869	8.33	9	10					26.5205	11.76	11	11	14.5826	4.77	6	6	9.23427	6.59	7	7	10.5212	3.16	4	4	5.36092	1.81	2	2	4.85405	1.48	2	3	7.98084	3.49	4	5					9.50224	4.57	4	4	14.2307	4.7	4
Q9H488	POFUT1	GDP-fucose protein O-fucosyltransferase 1 OS=Homo sapiens OX=9606 GN=POFUT1 PE=1 SV=1 - [OFUT1_HUMAN]
Q9GZM5	YIPF3	Protein YIPF3 OS=Homo sapiens OX=9606 GN=YIPF3 PE=1 SV=1 - [YIPF3_HUMAN]													27.7558	18	5	10	11.843	11.14	2	4	21.7364	13.71	4	8													10.4819	8	3	5	27.0763	18	6	9	31.4924	16.57	5
Q8IWQ3-4	BRSK2	Isoform 4 of Serine/threonine-protein kinase BRSK2 OS=Homo sapiens OX=9606 GN=BRSK2 - [BRSK2_HUMAN]	20.6585	14.94	7	9					16.7188	10.06	4	5	16.0937	9.34	5	7	9.90144	5.89	3	4	10.2136	5.89	3	3	5.31192	4.6	3	4	17.1629	7.18	4	7					24.433	10.06	5	8	15.1397	5.6	3	5	20.2194	8.91	4
P53985	SLC16A1	Monocarboxylate transporter 1 OS=Homo sapiens OX=9606 GN=SLC16A1 PE=1 SV=3 - [MOT1_HUMAN]									5.73655	8.2	2	2	59.5315	14.6	8	21	76.1479	17.6	7	24	31.646	13.2	7	13	30.6991	12.4	5	11	50.2427	12.4	5	18	36.3506	12.4	5	12	90.1053	17.6	7	28	56.3027	17.4	6	16	78.8571	21.2	8
P04040	CAT	cRAP CATA_HUMAN Catalase OS=Homo sapiens GN=CAT PE=1 SV=3	15.0818	9.7	5	7	15.4694	7.79	4	6	31.6437	18.44	9	13	12.1737	14.26	6	7	6.16241	6.65	3	3	11.183	6.08	3	4					5.71671	5.51	3	3	7.61082	6.08	3	3					12.0571	8.37	4	5	12.9885	8.17	4
O15120	AGPAT2	1-acyl-sn-glycerol-3-phosphate acyltransferase beta OS=Homo sapiens OX=9606 GN=AGPAT2 PE=1 SV=1 - [PLCB_HUMAN]													47.8162	23.38	7	19	22.8114	17.27	5	13	27.5548	12.23	3	12					10.0242	10.07	2	6	7.74784	14.39	3	5	9.8723	15.11	3	5	13.0161	15.11	3	5	18.6571	15.11	4
P46060	RANGAP1	Ran GTPase-activating protein 1 OS=Homo sapiens OX=9606 GN=RANGAP1 PE=1 SV=1 - [RAGP1_HUMAN]																																									33.9171	19.08	10	14	32.0299	18.23	9
P20020-6	ATP2B1	Isoform K of Plasma membrane calcium-transporting ATPase 1 OS=Homo sapiens OX=9606 GN=ATP2B1 - [AT2B1_HUMAN]													54.9907	16.13	14	18	36.4995	11.4	10	14	33.659	11.82	9	12	4.72486	2.36	2	2	3.46762	2.36	2	2	10.2707	3.72	3	4	54.2077	11.32	11	24	34.9231	13.26	11	15	48.1384	12.58	12
Q96BY9	SARAF	Store-operated calcium entry-associated regulatory factor OS=Homo sapiens OX=9606 GN=SARAF PE=1 SV=1 - [SARAF_HUMAN]													12.0497	10.32	2	3	9.5727	10.32	2	3	6.56773	10.32	2	2					6.6876	9.44	2	3	9.18988	17.99	4	4
Q13404-6	UBE2V1	Isoform 4 of Ubiquitin-conjugating enzyme E2 variant 1 OS=Homo sapiens OX=9606 GN=UBE2V1 - [UB2V1_HUMAN]																																													3.92572	23.3	2
P48444	ARCN1	Coatomer subunit delta OS=Homo sapiens OX=9606 GN=ARCN1 PE=1 SV=1 - [COPD_HUMAN]													7.37069	7.05	3	3					4.56244	4.89	2	2	2.37685	4.11	2	2									11.8705	10.57	5	5	18.6383	15.46	7	8	21.2432	19.77	10
P49189	ALDH9A1	4-trimethylaminobutyraldehyde dehydrogenase OS=Homo sapiens OX=9606 GN=ALDH9A1 PE=1 SV=3 - [AL9A1_HUMAN]																					6.31159	6.28	2	2																	11.9024	8.3	3	5	26.4213	22.47	8
O43143	DHX15	Pre-mRNA-splicing factor ATP-dependent RNA helicase DHX15 OS=Homo sapiens OX=9606 GN=DHX15 PE=1 SV=2 - [DHX15_HUMAN]	0	1.64	2	2					7.34923	4.15	3	3									3.71476	2.39	2	2									5.04145	4.28	4	4	4.82355	4.78	4	4	18.0783	12.58	10	10	25.7909	12.96	10
Q8IWX8	CHERP	Calcium homeostasis endoplasmic reticulum protein OS=Homo sapiens OX=9606 GN=CHERP PE=1 SV=3 - [CHERP_HUMAN]	19.0695	8.95	8	12	14.9368	2.07	2	6	44.8457	11.46	8	14	50.5963	16.05	14	19	25.2143	12.55	9	12	42.007	15.83	11	17	11.2502	4.04	4	6	15.8654	4.04	4	9	16.5235	7.1	6	8	20.9277	2.07	2	10	21.745	6.99	5	9	19.8238	4.91	4
Q9Y262	EIF3L	Eukaryotic translation initiation factor 3 subunit L OS=Homo sapiens OX=9606 GN=EIF3L PE=1 SV=1 - [EIF3L_HUMAN]																					1.64544	4.61	3	3													4.40696	3.01	2	2	23.5143	14.01	7	10	36.9166	20.39	9
P30505	HLA-C	HLA class I histocompatibility antigen, Cw-8 alpha chain OS=Homo sapiens OX=9606 GN=HLA-C PE=1 SV=1 - [1C08_HUMAN]	4.85142	10.11	2	3									46.6805	19.95	5	16	55.4425	17.21	4	21	36.1087	17.21	4	12	39.9491	20.22	5	17	44.6438	17.21	4	17	42.2927	17.21	4	13	41.6598	16.67	4	12	23.7536	13.93	3	10	37.1908	17.21	4
Q9BRK5	SDF4	45 kDa calcium-binding protein OS=Homo sapiens OX=9606 GN=SDF4 PE=1 SV=1 - [CAB45_HUMAN]													29.1549	17.4	6	13	15.0052	14.09	6	8	16.9126	11.05	4	6													5.38495	11.33	3	3	8.18485	10.5	3	5	13.0661	14.36	5
P22695	UQCRC2	Cytochrome b-c1 complex subunit 2, mitochondrial OS=Homo sapiens OX=9606 GN=UQCRC2 PE=1 SV=3 - [QCR2_HUMAN]													9.76907	7.28	2	3	5.74054	8.61	3	3	7.67077	8.83	3	3													11.3258	6.4	2	3	21.6198	16.56	6	11	40.3583	21.41	7
Q92878	RAD50	DNA repair protein RAD50 OS=Homo sapiens OX=9606 GN=RAD50 PE=1 SV=1 - [RAD50_HUMAN]	33.582	10.82	14	16									10.3122	3.58	5	5	3.66669	2.21	3	3					1.79407	2.36	3	3									14.9489	5.87	8	9
O60573-2	EIF4E2	Isoform 2 of Eukaryotic translation initiation factor 4E type 2 OS=Homo sapiens OX=9606 GN=EIF4E2 - [IF4E2_HUMAN]													11.3156	11.97	3	5	6.59433	11.97	3	3	6.27312	7.26	2	2
Q9H0W5	CCDC8	Coiled-coil domain-containing protein 8 OS=Homo sapiens OX=9606 GN=CCDC8 PE=1 SV=2 - [CCDC8_HUMAN]	16.9469	17.47	5	8					3.96657	8.92	2	2	16.3248	15.24	4	7																					11.7329	13.57	4	5
P26038	MSN	Moesin OS=Homo sapiens OX=9606 GN=MSN PE=1 SV=3 - [MOES_HUMAN]									2.15909	4.33	2	2									3.80531	2.77	2	2																	18.1351	7.8	4	8	21.6435	13	7
P61221	ABCE1	ATP-binding cassette sub-family E member 1 OS=Homo sapiens OX=9606 GN=ABCE1 PE=1 SV=1 - [ABCE1_HUMAN]									4.3103	8.18	3	3									4.9338	3.34	2	2					7.51249	5.68	3	3	4.29066	3.67	2	2					19.0441	15.03	7	8	24.937	11.85	6
O60613	SELENOF	Selenoprotein F OS=Homo sapiens OX=9606 GN=SELENOF PE=1 SV=4 - [SEP15_HUMAN]													37.8005	23.03	4	14	26.8874	23.03	4	11	24.6777	23.03	4	8	9.59646	7.88	2	4					5.83941	7.88	2	3	1.94031	7.88	2	2
P54136	RARS	Arginine--tRNA ligase, cytoplasmic OS=Homo sapiens OX=9606 GN=RARS PE=1 SV=2 - [SYRC_HUMAN]																					5.85986	4.24	2	2					5.08834	4.85	2	2					4.52833	3.33	2	2	26.0618	17.58	9	11	46.0373	21.82	11
Q15904	ATP6AP1	V-type proton ATPase subunit S1 OS=Homo sapiens OX=9606 GN=ATP6AP1 PE=1 SV=2 - [VAS1_HUMAN]													27.4624	19.36	7	11	22.6291	21.06	8	11	20.3865	14.47	5	8					4.14406	3.83	2	2					37.01	13.83	6	17	42.6232	22.98	9	18	40.3127	22.98	9
Q12923-3	PTPN13	Isoform 3 of Tyrosine-protein phosphatase non-receptor type 13 OS=Homo sapiens OX=9606 GN=PTPN13 - [PTN13_HUMAN]	54.0578	13.3	24	34					7.72769	3.08	5	5	46.9204	8.96	18	21	19.1526	4.62	9	9					32.9685	4.62	10	13					7.5684	1.46	3	3	54.1693	6.93	14	21	16.195	3.33	7	7	10.6577	2.43	4
P24468	NR2F2	COUP transcription factor 2 OS=Homo sapiens OX=9606 GN=NR2F2 PE=1 SV=1 - [COT2_HUMAN]													10.9158	8.7	3	4	4.03928	8.7	3	3																	8.13568	6.28	3	4
Q13561	DCTN2	Dynactin subunit 2 OS=Homo sapiens OX=9606 GN=DCTN2 PE=1 SV=4 - [DCTN2_HUMAN]									5.80561	7.73	2	2																													9.50351	14.71	4	4	7.58122	12.97	4
P46379-2	BAG6	Isoform 2 of Large proline-rich protein BAG6 OS=Homo sapiens OX=9606 GN=BAG6 - [BAG6_HUMAN]																									12.4558	3.82	4	7	15.8937	7.37	7	12	20.6682	9.24	8	11	25.3236	7.82	7	12	31.8194	9.5	8	14	52.6473	12.88	12
P49721	PSMB2	Proteasome subunit beta type-2 OS=Homo sapiens OX=9606 GN=PSMB2 PE=1 SV=1 - [PSB2_HUMAN]																					5.73748	7.96	2	3	2.037	11.44	2	3					6.78352	11.44	2	4	12.6273	19.9	4	7	12.0636	11.94	3	5	12.2973	11.44	2
Q9NX14	NDUFB11	NADH dehydrogenase [ubiquinone] 1 beta subcomplex subunit 11, mitochondrial OS=Homo sapiens OX=9606 GN=NDUFB11 PE=1 SV=1 - [NDUBB_HUMAN]
Q9HA92	RSAD1	Radical S-adenosyl methionine domain-containing protein 1, mitochondrial OS=Homo sapiens OX=9606 GN=RSAD1 PE=1 SV=2 - [RSAD1_HUMAN]													7.68101	7.92	3	3	6.75574	7.47	3	3	7.78271	7.92	3	3													6.54788	4.75	2	3					11.5422	11.76	4
Q9H583	HEATR1	HEAT repeat-containing protein 1 OS=Homo sapiens OX=9606 GN=HEATR1 PE=1 SV=3 - [HEAT1_HUMAN]													85.2417	14.74	26	36	53.414	10.26	20	26	78.2797	14.93	30	34	8.17887	1.31	3	4	12.3475	2.29	5	6	8.12118	2.24	5	5	44.6663	7	14	20	28.3588	6.58	14	16	37.8231	6.9	13
P02534		cRAP K1M1_SHEEP Keratin, type I microfibrillar 48 kDa, component 8C-1 OS=Ovis aries PE=1 SV=2	17.8276	8.25	3	15	27.7355	5.83	3	18	48.9798	11.89	5	31									27.4512	13.83	5	15																	26.289	6.8	3	20
P37108	SRP14	Signal recognition particle 14 kDa protein OS=Homo sapiens OX=9606 GN=SRP14 PE=1 SV=2 - [SRP14_HUMAN]																					11.1374	16.91	2	4																	6.13388	16.91	2	3
P08574	CYC1	Cytochrome c1, heme protein, mitochondrial OS=Homo sapiens OX=9606 GN=CYC1 PE=1 SV=3 - [CY1_HUMAN]													8.67391	10.77	3	4	1.7325	7.08	2	2	7.23309	7.08	2	4													7.12892	7.08	2	6	13.5084	7.08	2	6	21.6635	7.08	2
P09104-2	ENO2	Isoform 2 of Gamma-enolase OS=Homo sapiens OX=9606 GN=ENO2 - [ENOG_HUMAN]	11.3064	10.23	2	3	6.27976	10.23	2	3	20.2383	10.23	2	4	7.56411	10.23	2	2	10.1131	13.55	3	3	18.8236	13.55	3	5																	30.5634	20.2	4	8	46.995	22.76	5
P40925	MDH1	Malate dehydrogenase, cytoplasmic OS=Homo sapiens OX=9606 GN=MDH1 PE=1 SV=4 - [MDHC_HUMAN]									8.25575	12.57	3	3									6.0836	8.68	2	2																	28.0217	20.06	5	11	31.8052	22.75	7
Q99436	PSMB7	Proteasome subunit beta type-7 OS=Homo sapiens OX=9606 GN=PSMB7 PE=1 SV=1 - [PSB7_HUMAN]																													4.67907	6.86	2	2	6.32664	17.33	4	4					7.83817	6.86	2	3	6.81355	11.91	3
Q8NBU5	ATAD1	ATPase family AAA domain-containing protein 1 OS=Homo sapiens OX=9606 GN=ATAD1 PE=1 SV=1 - [ATAD1_HUMAN]													7.15926	8.31	3	3																					2.23045	6.65	2	2	5.58136	7.2	2	2	11.6604	17.73	4
Q9Y6I9	TEX264	Testis-expressed protein 264 OS=Homo sapiens OX=9606 GN=TEX264 PE=1 SV=1 - [TX264_HUMAN]																									7.83152	7.99	2	3	9.80036	7.99	2	4	7.94829	11.82	3	5	9.62489	11.82	3	4	4.80133	7.99	2	2	5.36062	7.99	2
Q96NB2	SFXN2	Sideroflexin-2 OS=Homo sapiens OX=9606 GN=SFXN2 PE=1 SV=2 - [SFXN2_HUMAN]													19.3763	20.5	5	8	1.74322	5.59	2	2	4.66679	7.14	2	2																	6.94051	11.18	3	3	4.99231	7.14	2
P13693	TPT1	Translationally-controlled tumor protein OS=Homo sapiens OX=9606 GN=TPT1 PE=1 SV=1 - [TCTP_HUMAN]																																									6.25701	14.53	2	2	9.02628	22.67	3
Q9BVC6	TMEM109	Transmembrane protein 109 OS=Homo sapiens OX=9606 GN=TMEM109 PE=1 SV=1 - [TM109_HUMAN]													16.5433	9.47	3	5	18.3899	13.99	3	7	18.9776	18.11	4	8													17.9098	8.64	2	7					15.6875	8.64	2
O43707	ACTN4	Alpha-actinin-4 OS=Homo sapiens OX=9606 GN=ACTN4 PE=1 SV=2 - [ACTN4_HUMAN]									4.00004	2.41	2	2									11.4243	4.17	3	4																	57.2588	19.65	13	22	70.3367	20.09	15
P30040	ERP29	Endoplasmic reticulum resident protein 29 OS=Homo sapiens OX=9606 GN=ERP29 PE=1 SV=4 - [ERP29_HUMAN]																					4.5304	8.43	2	2																					5.96826	14.18	3
Q9UI12-2	ATP6V1H	Isoform 2 of V-type proton ATPase subunit H OS=Homo sapiens OX=9606 GN=ATP6V1H - [VATH_HUMAN]													32.4869	14.62	5	10	26.7286	13.76	5	10	27.9068	21.94	9	12									4.2059	6.02	2	2	36.6078	13.98	6	13	19.1859	13.76	5	7	25.2819	12.04	4
P27694	RPA1	Replication protein A 70 kDa DNA-binding subunit OS=Homo sapiens OX=9606 GN=RPA1 PE=1 SV=2 - [RFA1_HUMAN]																																									16.2795	11.2	5	6	20.7056	16.23	7
O00410	IPO5	Importin-5 OS=Homo sapiens OX=9606 GN=IPO5 PE=1 SV=4 - [IPO5_HUMAN]									5.07015	3.37	2	2					8.13045	5.1	4	4	4.51641	1.91	2	2													22.93	7.02	7	9	77.9588	18.23	16	29	76.1236	19.14	17
Q9H3N1	TMX1	Thioredoxin-related transmembrane protein 1 OS=Homo sapiens OX=9606 GN=TMX1 PE=1 SV=1 - [TMX1_HUMAN]																	6.37325	8.21	2	2	6.25693	8.21	2	2	9.092	8.21	2	3	10.1955	11.79	3	4									4.64645	7.86	2	2	9.49306	11.43	4
O95628-8	CNOT4	Isoform 8 of CCR4-NOT transcription complex subunit 4 OS=Homo sapiens OX=9606 GN=CNOT4 - [CNOT4_HUMAN]	2.64163	5.32	3	3					2.74795	4.23	2	2	2.48513	4.38	2	2																									8.18298	6.42	3	3
Q5VUD6-2	DIPK1B	Isoform 2 of Divergent protein kinase domain 1B OS=Homo sapiens OX=9606 GN=DIPK1B - [DIK1B_HUMAN]													8.77216	7.27	3	4	10.7599	7.27	3	4	9.67476	6.98	2	3					10.2575	10.47	3	4	12.3318	7.56	2	5	10.2159	6.98	2	3					8.7882	6.98	2
P12268	IMPDH2	Inosine-5'-monophosphate dehydrogenase 2 OS=Homo sapiens OX=9606 GN=IMPDH2 PE=1 SV=2 - [IMDH2_HUMAN]									5.10618	5.25	2	2	5.76905	5.45	2	2					18.4215	12.26	5	7													7.42063	5.25	2	3	28.1925	19.65	9	12	41.9856	15.18	8
Q9UL15	BAG5	BAG family molecular chaperone regulator 5 OS=Homo sapiens OX=9606 GN=BAG5 PE=1 SV=1 - [BAG5_HUMAN]																													3.76369	6.04	2	3	6.72724	6.04	2	3	10.1841	6.04	2	4	12.366	10.51	3	5	17.6647	17.23	5
Q15293	RCN1	Reticulocalbin-1 OS=Homo sapiens OX=9606 GN=RCN1 PE=1 SV=1 - [RCN1_HUMAN]
Q96KC2	ARL5B	ADP-ribosylation factor-like protein 5B OS=Homo sapiens OX=9606 GN=ARL5B PE=1 SV=1 - [ARL5B_HUMAN]													7.28981	11.73	2	3																					3.95994	10.61	2	2	10.0943	22.35	4	5	4.26668	11.17	2
Q9BVK8	TMEM147	Transmembrane protein 147 OS=Homo sapiens OX=9606 GN=TMEM147 PE=1 SV=1 - [TM147_HUMAN]													5.54922	9.38	2	3					6.42986	22.32	4	4
Q8WY22	BRI3BP	BRI3-binding protein OS=Homo sapiens OX=9606 GN=BRI3BP PE=1 SV=1 - [BRI3B_HUMAN]													30.7787	18.33	4	11	14.141	18.73	3	5	42.7876	22.31	6	15	6.71587	9.56	2	3	4.66931	9.56	2	3	7.57399	17.13	3	4	28.7524	17.13	3	9	14.1454	17.13	3	5	30.4132	14.34	2
P05455	SSB	Lupus La protein OS=Homo sapiens OX=9606 GN=SSB PE=1 SV=2 - [LA_HUMAN]																																									20.2436	14.95	6	8	27.5869	19.61	8
Q9Y5A9	YTHDF2	YTH domain-containing family protein 2 OS=Homo sapiens OX=9606 GN=YTHDF2 PE=1 SV=2 - [YTHD2_HUMAN]	3.19612	3.63	2	2									3.31978	4.32	2	2	18.9878	11.23	6	9	15.0519	10.02	5	6	7.10541	7.94	5	7	7.51608	7.43	4	4	4.04526	5.87	4	5	26.3546	8.98	5	11	21.5174	9.5	6	10	24.5201	8.12	4
Q9P2E5	CHPF2	Chondroitin sulfate glucuronyltransferase OS=Homo sapiens OX=9606 GN=CHPF2 PE=2 SV=2 - [CHPF2_HUMAN]													13.4323	7.64	5	5	6.8015	4.92	3	3	6.88647	6.09	5	5	6.02573	3.89	3	3	6.56111	3.63	3	3	4.69147	5.18	4	4
Q9BSJ8	ESYT1	Extended synaptotagmin-1 OS=Homo sapiens OX=9606 GN=ESYT1 PE=1 SV=1 - [ESYT1_HUMAN]													4.39807	1.72	2	2													8.56382	2.9	3	5	6.81627	3.35	3	3	17.0833	5.07	5	8	28.3956	11.41	9	12	29.4043	8.24	7
Q01469	FABP5	Fatty acid-binding protein 5 OS=Homo sapiens OX=9606 GN=FABP5 PE=1 SV=3 - [FABP5_HUMAN]					7.86685	13.33	2	5
Q8NE01	CNNM3	Metal transporter CNNM3 OS=Homo sapiens OX=9606 GN=CNNM3 PE=1 SV=1 - [CNNM3_HUMAN]													28.4367	15.7	9	13	19.8438	11.17	6	7	28.3945	15.98	8	13	10.0798	8.63	5	5	10.5401	5.66	3	5	11.7057	8.2	4	6	13.0058	5.66	2	4	13.8347	8.2	4	5	14.6337	8.35	4
P15241		cRAP K2M2_SHEEP Keratin, type II microfibrillar, component 7C OS=Ovis aries PE=1 SV=1	7.33845	10.79	6	7					24.0306	11.61	6	13									7.75802	7.54	4	4									3.52149	4.48	3	5	0	3.05	2	2
P07225	PROS1	Vitamin K-dependent protein S OS=Homo sapiens OX=9606 GN=PROS1 PE=1 SV=1 - [PROS_HUMAN]													13.3112	11.39	6	6	9.82387	7.99	4	4	14.126	9.32	6	7
Q9NSB2	KRT84	cRAP KRT84_HUMAN Keratin, type II cuticular Hb4 OS=Homo sapiens GN=KRT84 PE=2 SV=2					3.89425	3.5	2	4	68.0643	9.5	7	42	23.4168	5.5	4	11	10.5751	2	2	8	17.9141	2.33	3	9	3.61907	2.33	2	5	9.79417	2.67	2	7	13.8693	3.83	3	11	12.5371	5	4	11	19.8761	5.5	6	11	9.46462	5.33	4
Q8N0U8	VKORC1L1	Vitamin K epoxide reductase complex subunit 1-like protein 1 OS=Homo sapiens OX=9606 GN=VKORC1L1 PE=1 SV=2 - [VKORL_HUMAN]													10.877	15.91	4	5	5.98475	10.23	2	3	6.53551	10.23	2	3	3.96315	10.23	2	3	4.27466	10.23	2	3	8.48384	15.34	3	4	8.80174	10.8	2	4	10.9518	16.48	3	6	9.09404	15.34	3
Q9UNL2	SSR3	Translocon-associated protein subunit gamma OS=Homo sapiens OX=9606 GN=SSR3 PE=1 SV=1 - [SSRG_HUMAN]																	13.945	13.51	2	5																	44.3935	14.05	4	15	35.812	15.14	3	13	37.2077	15.68	4
P25205	MCM3	DNA replication licensing factor MCM3 OS=Homo sapiens OX=9606 GN=MCM3 PE=1 SV=3 - [MCM3_HUMAN]																					4.2505	2.85	2	2																	32.543	17.57	11	14	39.6019	15.1	10
P13489	RNH1	Ribonuclease inhibitor OS=Homo sapiens OX=9606 GN=RNH1 PE=1 SV=2 - [RINI_HUMAN]																																									4.26842	5.64	2	2	8.06587	7.59	3
O76071	CIAO1	Probable cytosolic iron-sulfur protein assembly protein CIAO1 OS=Homo sapiens OX=9606 GN=CIAO1 PE=1 SV=1 - [CIAO1_HUMAN]													10.0844	10.32	2	4																					5.16982	8.26	2	3	2.67463	8.85	2	3	5.48498	8.26	2
O94955	RHOBTB3	Rho-related BTB domain-containing protein 3 OS=Homo sapiens OX=9606 GN=RHOBTB3 PE=1 SV=2 - [RHBT3_HUMAN]													25.1425	19.15	9	10	10.5737	8.35	4	4	12.2917	11.13	5	5									5.07076	3.76	2	2	5.59864	6.71	3	3	5.01402	4.09	2	2	7.82943	6.38	3
P61254	RPL26	60S ribosomal protein L26 OS=Homo sapiens OX=9606 GN=RPL26 PE=1 SV=1 - [RL26_HUMAN]									1.66113	10.34	2	2																													1.60826	11.72	2	2
P57105	SYNJ2BP	Synaptojanin-2-binding protein OS=Homo sapiens OX=9606 GN=SYNJ2BP PE=1 SV=2 - [SYJ2B_HUMAN]																																					4.97936	14.48	2	2					7.16772	22.07	3
P52565	ARHGDIA	Rho GDP-dissociation inhibitor 1 OS=Homo sapiens OX=9606 GN=ARHGDIA PE=1 SV=3 - [GDIR1_HUMAN]																																													11.8593	20.59	3
Q8IWS0-5	PHF6	Isoform 5 of PHD finger protein 6 OS=Homo sapiens OX=9606 GN=PHF6 - [PHF6_HUMAN]	0	4.83	2	3					6.11625	8.46	2	2																	0	7.55	2	2									5.32935	13.9	3	3
Q5RI15	COX20	Cytochrome c oxidase assembly protein COX20, mitochondrial OS=Homo sapiens OX=9606 GN=COX20 PE=1 SV=2 - [COX20_HUMAN]													8.82137	22.03	2	3					8.87692	22.03	2	3
Q92520	FAM3C	Protein FAM3C OS=Homo sapiens OX=9606 GN=FAM3C PE=1 SV=1 - [FAM3C_HUMAN]																	3.83597	9.69	2	2																									9.96004	18.06	3
Q13724-2	MOGS	Isoform 2 of Mannosyl-oligosaccharide glucosidase OS=Homo sapiens OX=9606 GN=MOGS - [MOGS_HUMAN]													4.76545	3.42	2	2	4.66926	2.6	2	3	10.0648	4.38	3	4	6.42375	5.2	3	3	7.57781	5.61	4	4	0	2.46	2	3					2.72428	2.6	2	2	6.94205	5.34	4
Q96AG3	SLC25A46	Solute carrier family 25 member 46 OS=Homo sapiens OX=9606 GN=SLC25A46 PE=1 SV=1 - [S2546_HUMAN]													15.3065	22.01	6	6																													4.45484	5.26	2
O43759-2	SYNGR1	Isoform 1B of Synaptogyrin-1 OS=Homo sapiens OX=9606 GN=SYNGR1 - [SNG1_HUMAN]													6.44709	12.57	2	2	6.21067	12.57	2	2	5.3578	12.57	2	2	5.37377	12.57	2	2	4.42659	12.57	2	2					15.8079	21.99	3	5	11.7067	12.57	2	4	16.5146	21.99	3
Q9Y3I0	RTCB	tRNA-splicing ligase RtcB homolog OS=Homo sapiens OX=9606 GN=RTCB PE=1 SV=1 - [RTCB_HUMAN]	17.9245	10.89	5	11					9.57848	9.7	4	5	13.5772	11.29	5	6	5.15207	6.14	3	3	2.54659	4.95	2	2	3.86869	4.55	2	2	4.75173	4.75	2	3					22.9821	9.11	4	9	15.3141	10.69	5	8	4.85898	3.96	2
Q07812-5	BAX	Isoform Epsilon of Apoptosis regulator BAX OS=Homo sapiens OX=9606 GN=BAX - [BAX_HUMAN]																																													5.93266	14.63	2
P38606-2	ATP6V1A	Isoform 2 of V-type proton ATPase catalytic subunit A OS=Homo sapiens OX=9606 GN=ATP6V1A - [VATA_HUMAN]													5.07021	5.65	2	2	7.56912	8.56	4	4	11.0611	5.99	3	4													10.3779	7.02	3	4	13.2269	12.84	6	7	18.2218	12.84	6
P20042	EIF2S2	Eukaryotic translation initiation factor 2 subunit 2 OS=Homo sapiens OX=9606 GN=EIF2S2 PE=1 SV=2 - [IF2B_HUMAN]																																									10.4275	12.61	4	5	20.0341	18.62	6
P51665	PSMD7	26S proteasome non-ATPase regulatory subunit 7 OS=Homo sapiens OX=9606 GN=PSMD7 PE=1 SV=2 - [PSMD7_HUMAN]																					5.38954	11.42	2	2					2.64512	11.42	2	2	7.16422	14.51	3	3					5.37647	11.42	2	2	8.35107	14.51	3
O43402	EMC8	ER membrane protein complex subunit 8 OS=Homo sapiens OX=9606 GN=EMC8 PE=1 SV=1 - [EMC8_HUMAN]																																													6.3775	12.38	2
P60468	SEC61B	Protein transport protein Sec61 subunit beta OS=Homo sapiens OX=9606 GN=SEC61B PE=1 SV=2 - [SC61B_HUMAN]													4.25045	21.88	2	2																													4.29872	21.88	2
Q96J42-2	TXNDC15	Isoform 2 of Thioredoxin domain-containing protein 15 OS=Homo sapiens OX=9606 GN=TXNDC15 - [TXD15_HUMAN]													4.62912	7.58	2	3	5.82802	11.08	2	2	10.0428	9.62	2	3
P53007	SLC25A1	Tricarboxylate transport protein, mitochondrial OS=Homo sapiens OX=9606 GN=SLC25A1 PE=1 SV=2 - [TXTP_HUMAN]	0	6.11	2	2					2.32817	6.11	2	3	30.9462	21.86	8	12	33.3584	17.68	5	15	22.9328	20.26	7	9	14.254	9.97	3	8	11.2565	9.97	3	7	17.2225	9.97	3	7	24.9247	9.97	3	10	10.7484	13.83	4	6	13.7884	13.83	4
Q9NSI2-2	FAM207A	Isoform B of Protein FAM207A OS=Homo sapiens OX=9606 GN=FAM207A - [F207A_HUMAN]									2.67342	12.56	2	2	7.02012	10.7	2	3
P00711	LALBA	cRAP LALBA_BOVIN Alpha-lactalbumin OS=Bos taurus GN=LALBA PE=1 SV=2
Q9H9S3-3	SEC61A2	Isoform 3 of Protein transport protein Sec61 subunit alpha isoform 2 OS=Homo sapiens OX=9606 GN=SEC61A2 - [S61A2_HUMAN]													94.1839	16.3	8	41	75.4709	18.94	8	30	77.8926	13.44	7	34	31.1106	10.57	6	13	37.0287	16.3	9	16	21.8431	8.81	6	11	89.9818	18.94	9	40	89.3937	18.94	9	43	76.7111	21.81	9
P49588	AARS	Alanine--tRNA ligase, cytoplasmic OS=Homo sapiens OX=9606 GN=AARS PE=1 SV=2 - [SYAC_HUMAN]									3.96853	2.38	2	2																					3.92537	2.38	2	2					42.912	17.67	14	18	32.9692	14.26	12
Q5TDH0-2	DDI2	Isoform 2 of Protein DDI1 homolog 2 OS=Homo sapiens OX=9606 GN=DDI2 - [DDI2_HUMAN]																																					8.74925	15.17	3	4	7.57965	18.01	3	3	9.28674	15.17	3
Q9H3U1-2	UNC45A	Isoform 2 of Protein unc-45 homolog A OS=Homo sapiens OX=9606 GN=UNC45A - [UN45A_HUMAN]																																					11.9603	5.81	6	6	22.9989	14.42	10	11	22.6883	11.3	9
Q9NZL4	HSPBP1	Hsp70-binding protein 1 OS=Homo sapiens OX=9606 GN=HSPBP1 PE=1 SV=2 - [HPBP1_HUMAN]																																					7.40053	13.37	3	3	14.6784	13.37	3	6	13.7752	18.94	5
Q14CN4	KRT72	Keratin, type II cytoskeletal 72 OS=Homo sapiens OX=9606 GN=KRT72 PE=1 SV=2 - [K2C72_HUMAN]	36.7031	6.65	3	21	113.042	8.61	5	58	92.4952	11.74	7	48	36.0562	6.65	3	16	41.13	6.65	4	18	40.024	7.05	5	17	5.68552	3.13	2	4	33.459	6.65	4	16	19.837	8.41	5	12	28.9411	8.41	5	15	31.2032	6.65	4	13	37.5404	6.65	4
Q9H813	TMEM206	Transmembrane protein 206 OS=Homo sapiens OX=9606 GN=TMEM206 PE=1 SV=1 - [TM206_HUMAN]													19.8547	21.71	5	7	5.21431	8.29	2	2	12.3905	12.86	3	4									1.94473	8.29	2	2					5.56126	8.29	2	2	6.45503	8.29	2
P20933	AGA	N(4)-(beta-N-acetylglucosaminyl)-L-asparaginase OS=Homo sapiens OX=9606 GN=AGA PE=1 SV=2 - [ASPG_HUMAN]																	7.91911	18.21	3	3	7.39744	12.43	2	2
P61009	SPCS3	Signal peptidase complex subunit 3 OS=Homo sapiens OX=9606 GN=SPCS3 PE=1 SV=1 - [SPCS3_HUMAN]													11.466	21.67	4	6	14.1889	21.67	4	7	14.5946	21.67	4	9													19.3887	15.56	3	10	20.6998	21.67	4	11	20.3661	21.67	4
P06737-2	PYGL	Isoform 2 of Glycogen phosphorylase, liver form OS=Homo sapiens OX=9606 GN=PYGL - [PYGL_HUMAN]																					13.7179	8.86	5	5																	18.2003	11.69	7	9	31.7415	16.11	11
P62899	RPL31	60S ribosomal protein L31 OS=Homo sapiens OX=9606 GN=RPL31 PE=1 SV=1 - [RL31_HUMAN]	4.32106	15.2	2	3																													5.40681	15.2	2	2					4.10013	13.6	2	2
Q8TBP6	SLC25A40	Solute carrier family 25 member 40 OS=Homo sapiens OX=9606 GN=SLC25A40 PE=1 SV=1 - [S2540_HUMAN]													11.399	13.61	4	4																									2.05808	6.21	2	2	6.43743	7.99	2
Q96QA5	GSDMA	Gasdermin-A OS=Homo sapiens OX=9606 GN=GSDMA PE=1 SV=4 - [GSDMA_HUMAN]					10.214	8.54	3	5	14.4297	15.96	5	6	11.1463	11.24	2	4					4.54611	7.87	2	2					5.01359	6.74	2	2													5.4219	8.09	2
Q15029-2	EFTUD2	Isoform 2 of 116 kDa U5 small nuclear ribonucleoprotein component OS=Homo sapiens OX=9606 GN=EFTUD2 - [U5S1_HUMAN]	6.26982	4.7	3	3					6.58561	4.91	4	4	13.4883	7.15	6	6					7.52872	2.99	3	3					7.33279	3.42	3	3	8.72086	4.8	4	4	15.4771	6.08	5	7	35.6335	14.94	12	15	44.5292	17.4	14
P01876	IGHA1	Immunoglobulin heavy constant alpha 1 OS=Homo sapiens OX=9606 GN=IGHA1 PE=1 SV=2 - [IGHA1_HUMAN]	2.2668	6.8	2	2	7.13085	9.07	2	3	16.4059	14.45	4	7	5.51011	7.08	2	2	35.6758	18.98	7	15	14.6146	14.45	4	5													20.2432	11.05	3	8	8.34629	11.05	3	3	12.5263	11.05	3
P56962	STX17	Syntaxin-17 OS=Homo sapiens OX=9606 GN=STX17 PE=1 SV=2 - [STX17_HUMAN]													10.9923	15.23	4	4	5.37756	8.61	3	3	6.80303	14.24	3	3													5.79487	11.59	2	2					9.96769	14.57	3
Q8NBP0	TTC13	Tetratricopeptide repeat protein 13 OS=Homo sapiens OX=9606 GN=TTC13 PE=2 SV=3 - [TTC13_HUMAN]													12.1454	8.02	6	7	9.95989	5.81	4	5	17.7791	11.05	8	9	0	2.56	2	2	8.09584	6.16	5	5	4.37387	5.47	4	5	4.41414	3.49	3	3					2.53399	2.09	2
Q9BZE1	MRPL37	39S ribosomal protein L37, mitochondrial OS=Homo sapiens OX=9606 GN=MRPL37 PE=1 SV=2 - [RM37_HUMAN]													13.1186	13.95	5	6	6.70306	9.22	4	4	5.07418	5.67	2	2	4.08414	7.33	3	3	2.51327	5.67	2	2					6.32502	7.57	3	3	14.3046	10.87	4	7	12.8087	9.22	3
P38159	RBMX	RNA-binding motif protein, X chromosome OS=Homo sapiens OX=9606 GN=RBMX PE=1 SV=3 - [RBMX_HUMAN]	6.40985	9.46	4	5					6.1236	8.7	3	3	5.42414	7.93	3	3																									4.31301	7.93	3	3	4.61582	7.93	3
Q8N5K1	CISD2	CDGSH iron-sulfur domain-containing protein 2 OS=Homo sapiens OX=9606 GN=CISD2 PE=1 SV=1 - [CISD2_HUMAN]													8.77855	21.48	3	4	2.68454	15.56	2	2									9.32686	15.56	2	4									10.2713	15.56	2	3	8.67478	15.56	2
P27482	CALML3	Calmodulin-like protein 3 OS=Homo sapiens OX=9606 GN=CALML3 PE=1 SV=2 - [CALL3_HUMAN]
P13010	XRCC5	X-ray repair cross-complementing protein 5 OS=Homo sapiens OX=9606 GN=XRCC5 PE=1 SV=3 - [XRCC5_HUMAN]									3.70082	2.6	2	2									6.08232	3.55	2	2									7.81455	3.69	3	3					31.3066	16.26	10	13	45.9669	19.13	11
P30048-2	PRDX3	Isoform 2 of Thioredoxin-dependent peroxide reductase, mitochondrial OS=Homo sapiens OX=9606 GN=PRDX3 - [PRDX3_HUMAN]																																									19.523	21.43	5	9	23.5614	21.43	5
P30084	ECHS1	Enoyl-CoA hydratase, mitochondrial OS=Homo sapiens OX=9606 GN=ECHS1 PE=1 SV=4 - [ECHM_HUMAN]																																									9.0594	18.28	3	3	10.9398	15.17	3
Q9BV86-2	NTMT1	Isoform 2 of N-terminal Xaa-Pro-Lys N-methyltransferase 1 OS=Homo sapiens OX=9606 GN=NTMT1 - [NTM1A_HUMAN]																																													8.91984	21.38	2
Q9Y385	UBE2J1	Ubiquitin-conjugating enzyme E2 J1 OS=Homo sapiens OX=9606 GN=UBE2J1 PE=1 SV=2 - [UB2J1_HUMAN]
Q16585-2	SGCB	Isoform 2 of Beta-sarcoglycan OS=Homo sapiens OX=9606 GN=SGCB - [SGCB_HUMAN]													10.3749	17.34	2	4	13.8889	20.97	3	7	6.62992	17.34	2	2
Q10471	GALNT2	Polypeptide N-acetylgalactosaminyltransferase 2 OS=Homo sapiens OX=9606 GN=GALNT2 PE=1 SV=1 - [GALT2_HUMAN]													15.5678	12.26	5	5					13.4397	7.36	3	4					6.40982	5.25	2	3	9.10895	6.83	3	4					9.39726	5.08	2	3	12.001	6.83	3
Q5VT66	MARC1	Mitochondrial amidoxime-reducing component 1 OS=Homo sapiens OX=9606 GN=MARC1 PE=1 SV=1 - [MARC1_HUMAN]													4.91441	7.42	2	2	4.11482	6.53	2	2	5.88043	9.5	3	3	4.37627	5.04	2	2									6.84607	7.42	2	3	9.77598	13.95	4	5	4.43256	9.5	3
Q15165-3	PON2	Isoform 3 of Serum paraoxonase/arylesterase 2 OS=Homo sapiens OX=9606 GN=PON2 - [PON2_HUMAN]													18.8729	14.33	4	7	10.334	11.7	2	4	15.6573	11.7	2	5																	6.64637	11.7	2	3
P28072	PSMB6	Proteasome subunit beta type-6 OS=Homo sapiens OX=9606 GN=PSMB6 PE=1 SV=4 - [PSB6_HUMAN]	1.84808	8.79	2	2					4.58205	13.39	3	3	4.75435	8.79	2	2	4.29347	8.79	2	2	6.65032	8.79	2	3	12.5035	12.97	3	6	15.1812	12.97	3	7	14.286	12.97	3	7	8.4551	12.97	3	4	14.0571	12.97	3	6	6.87414	12.97	3
P20674	COX5A	Cytochrome c oxidase subunit 5A, mitochondrial OS=Homo sapiens OX=9606 GN=COX5A PE=1 SV=2 - [COX5A_HUMAN]													8.01636	16	2	3					8.55045	16	2	3													7.66786	16	2	3	16.1362	16	2	6	23.9583	16	2
Q99459	CDC5L	Cell division cycle 5-like protein OS=Homo sapiens OX=9606 GN=CDC5L PE=1 SV=2 - [CDC5L_HUMAN]	10.058	7.61	3	4									4.54748	2.99	2	2																					7.47071	4.86	4	4	9.48339	4.99	4	4
Q9P2R7-2	SUCLA2	Isoform 2 of Succinate--CoA ligase [ADP-forming] subunit beta, mitochondrial OS=Homo sapiens OX=9606 GN=SUCLA2 - [SUCB1_HUMAN]																																									12.2445	12.7	4	5	19.6618	17.23	6
P36897	TGFBR1	TGF-beta receptor type-1 OS=Homo sapiens OX=9606 GN=TGFBR1 PE=1 SV=1 - [TGFR1_HUMAN]													0	9.74	3	3	5.47316	4.97	2	2	6.73274	10.14	3	3					3.17827	4.37	2	2									5.07206	4.37	2	2
Q13838	DDX39B	Spliceosome RNA helicase DDX39B OS=Homo sapiens OX=9606 GN=DDX39B PE=1 SV=1 - [DX39B_HUMAN]									6.67481	10.05	4	4									4.05514	5.14	2	2																	24.7483	17.29	6	10	21.9458	14.72	5
P61289	PSME3	Proteasome activator complex subunit 3 OS=Homo sapiens OX=9606 GN=PSME3 PE=1 SV=1 - [PSME3_HUMAN]																																									14.6424	15.35	4	5	16.0547	15.35	4
P31150	GDI1	Rab GDP dissociation inhibitor alpha OS=Homo sapiens OX=9606 GN=GDI1 PE=1 SV=2 - [GDIA_HUMAN]																																									25.8185	21.25	10	12	30.8032	15.88	7
P61326	MAGOH	Protein mago nashi homolog OS=Homo sapiens OX=9606 GN=MAGOH PE=1 SV=1 - [MGN_HUMAN]																																									4.93766	21.23	2	2
Q8WVV4	POF1B	Protein POF1B OS=Homo sapiens OX=9606 GN=POF1B PE=1 SV=3 - [POF1B_HUMAN]									17.7786	17.32	7	9					4.44234	3.57	2	2																					4.00406	3.57	2	3
Q7KZF4	SND1	Staphylococcal nuclease domain-containing protein 1 OS=Homo sapiens OX=9606 GN=SND1 PE=1 SV=1 - [SND1_HUMAN]																					2.4315	2.2	2	2													5.13711	3.19	2	2	46.5358	17.58	12	22	51.6417	16.92	13
Q9UGP8	SEC63	Translocation protein SEC63 homolog OS=Homo sapiens OX=9606 GN=SEC63 PE=1 SV=2 - [SEC63_HUMAN]													2.94916	5.26	2	2					5.34791	4.08	2	2					0	2.37	2	2	4.81512	4.08	2	2	9.82996	6.45	4	5	9.18928	7.5	4	4	21.3611	15.26	8
Q13445	TMED1	Transmembrane emp24 domain-containing protein 1 OS=Homo sapiens OX=9606 GN=TMED1 PE=1 SV=1 - [TMED1_HUMAN]																					3.55965	7.93	2	2
P98194-2	ATP2C1	Isoform 2 of Calcium-transporting ATPase type 2C member 1 OS=Homo sapiens OX=9606 GN=ATP2C1 - [AT2C1_HUMAN]													21.2479	12.61	7	8	16.5793	12.5	7	7	22.2108	10.59	6	7													22.7472	11.26	6	8	18.8243	11.37	6	6	19.3632	10.14	5
Q12906-7	ILF3	Isoform 7 of Interleukin enhancer-binding factor 3 OS=Homo sapiens OX=9606 GN=ILF3 - [ILF3_HUMAN]									4.62587	3.23	2	2									7.64344	3.12	2	3																	34.241	11.8	9	14	35.7105	15.37	8
Q93063	EXT2	Exostosin-2 OS=Homo sapiens OX=9606 GN=EXT2 PE=1 SV=1 - [EXT2_HUMAN]													22.134	12.81	8	11	16.964	10.45	7	8	21.2806	11.42	7	9	4.78164	3.34	2	2	5.15262	4.32	3	3	4.10245	3.34	2	2
Q3MHD2	LSM12	Protein LSM12 homolog OS=Homo sapiens OX=9606 GN=LSM12 PE=1 SV=2 - [LSM12_HUMAN]																	5.3968	13.85	2	2
O75298-3	RTN2	Isoform RTN2-C of Reticulon-2 OS=Homo sapiens OX=9606 GN=RTN2 - [RTN2_HUMAN]													5.00542	13.17	2	2					3.92317	8.29	2	2																	4.15354	13.17	2	2
Q9UIA9	XPO7	Exportin-7 OS=Homo sapiens OX=9606 GN=XPO7 PE=1 SV=3 - [XPO7_HUMAN]													38.3966	14.08	12	15	19.4782	8.1	9	10	27.5052	10.76	10	11													12.8382	4.23	4	5	11.9761	4.23	4	5	21.7851	7.82	7
P62266	RPS23	40S ribosomal protein S23 OS=Homo sapiens OX=9606 GN=RPS23 PE=1 SV=3 - [RS23_HUMAN]
Q9BRP1	PDCD2L	Programmed cell death protein 2-like OS=Homo sapiens OX=9606 GN=PDCD2L PE=1 SV=1 - [PDD2L_HUMAN]																																									4.21076	11.73	3	4	8.26439	14.25	3
Q96C36	PYCR2	Pyrroline-5-carboxylate reductase 2 OS=Homo sapiens OX=9606 GN=PYCR2 PE=1 SV=1 - [P5CR2_HUMAN]													5.64268	15	3	3					3.16531	10.94	2	2																	12.0941	11.56	3	5	23.1881	14.06	4
P60953	CDC42	Cell division control protein 42 homolog OS=Homo sapiens OX=9606 GN=CDC42 PE=1 SV=2 - [CDC42_HUMAN]																																	4.79931	10.99	2	2					6.90009	10.99	2	3	8.39815	10.99	2
Q96KA5-2	CLPTM1L	Isoform 2 of Cleft lip and palate transmembrane protein 1-like protein OS=Homo sapiens OX=9606 GN=CLPTM1L - [CLP1L_HUMAN]													23.6845	13.15	8	9	24.3291	11.75	7	10	27.1752	10.76	8	11	7.59905	4.58	2	4	16.1144	9.96	4	7	11.3787	7.37	4	5	25.6227	10.96	6	10	17.8603	12.35	6	7	38.4792	11.75	7
Q96CX2	KCTD12	BTB/POZ domain-containing protein KCTD12 OS=Homo sapiens OX=9606 GN=KCTD12 PE=1 SV=1 - [KCD12_HUMAN]																																									21.5982	20.92	6	8	17.8321	18.15	4
Q9P2W9	STX18	Syntaxin-18 OS=Homo sapiens OX=9606 GN=STX18 PE=1 SV=1 - [STX18_HUMAN]													4.41842	5.37	2	2	1.79886	5.37	2	2	6.69415	8.66	3	3																					9.38144	11.64	2
Q96CP6-2	GRAMD1A	Isoform 2 of Protein Aster-A OS=Homo sapiens OX=9606 GN=GRAMD1A - [ASTRA_HUMAN]													15.3163	10.94	5	5					9.95302	7.85	3	3	11.9078	9.54	4	5	17.6878	10.94	5	6	19.2777	11.64	5	7	7.68883	4.91	2	3
Q8IXI1	RHOT2	Mitochondrial Rho GTPase 2 OS=Homo sapiens OX=9606 GN=RHOT2 PE=1 SV=2 - [MIRO2_HUMAN]													17.5467	13.75	6	6	4.92229	4.69	2	2	10.5805	11.81	5	5					7.97853	10.68	4	4	8.35296	7.44	3	3	23.8996	12.94	5	9	27.0991	13.43	6	9	37.7976	13.11	5
Q9Y285	FARSA	Phenylalanine--tRNA ligase alpha subunit OS=Homo sapiens OX=9606 GN=FARSA PE=1 SV=3 - [SYFA_HUMAN]																									2.34609	5.12	2	2					4.18384	3.74	2	2	4.18921	5.91	3	3	13.1012	9.06	4	5	11.6466	11.61	5
Q8WUM4	PDCD6IP	Programmed cell death 6-interacting protein OS=Homo sapiens OX=9606 GN=PDCD6IP PE=1 SV=1 - [PDC6I_HUMAN]																					4.73422	2.19	2	2																	35.2081	14.86	11	16	55.277	20.85	17
Q9P0J0	NDUFA13	NADH dehydrogenase [ubiquinone] 1 alpha subcomplex subunit 13 OS=Homo sapiens OX=9606 GN=NDUFA13 PE=1 SV=3 - [NDUAD_HUMAN]																	5.35572	13.89	2	2	6.91184	20.83	3	3													5.27066	13.89	2	2	2.8715	13.89	2	2	6.9142	13.89	2
Q9UBU6	FAM8A1	Protein FAM8A1 OS=Homo sapiens OX=9606 GN=FAM8A1 PE=1 SV=1 - [FA8A1_HUMAN]																																					14.1684	7.51	2	6	10.3478	14.29	4	5	12.7324	10.17	3
P62851	RPS25	40S ribosomal protein S25 OS=Homo sapiens OX=9606 GN=RPS25 PE=1 SV=1 - [RS25_HUMAN]									3.92161	20.8	3	3																													3.90524	20.8	3	3	6.57595	20.8	3
Q15393	SF3B3	Splicing factor 3B subunit 3 OS=Homo sapiens OX=9606 GN=SF3B3 PE=1 SV=4 - [SF3B3_HUMAN]	8.24202	4.11	4	5					13.1176	6.49	7	7	12.4335	5.67	5	5	4.21888	2.38	3	3	8.16481	3.94	5	5	2.03196	1.73	2	2					2.6593	2.05	2	2	9.67932	4.44	4	5	41.2866	13.15	13	21	42.028	13.97	15
P16989-2	YBX3	Isoform 2 of Y-box-binding protein 3 OS=Homo sapiens OX=9606 GN=YBX3 - [YBOX3_HUMAN]	8.62229	8.25	2	4																													2.9404	8.25	2	2					10.5395	14.52	3	5	10.5141	14.52	3
Q8NF37	LPCAT1	Lysophosphatidylcholine acyltransferase 1 OS=Homo sapiens OX=9606 GN=LPCAT1 PE=1 SV=2 - [PCAT1_HUMAN]													22.6342	12.55	6	10	21.7001	13.3	5	10	22.3882	11.99	6	8	4.10993	3.75	2	2	10.6567	7.87	3	5	7.28671	3.75	2	3	27.6298	10.86	4	10	21.4042	12.55	5	9	17.1605	7.87	3
P48167-2	GLRB	Isoform 2 of Glycine receptor subunit beta OS=Homo sapiens OX=9606 GN=GLRB - [GLRB_HUMAN]													4.43052	8.91	2	2	5.30087	6.93	2	2	7.17063	11.55	3	3					3.74252	7.59	2	2
Q8TEM1	NUP210	Nuclear pore membrane glycoprotein 210 OS=Homo sapiens OX=9606 GN=NUP210 PE=1 SV=3 - [PO210_HUMAN]													67.9289	11.23	18	24	51.686	9.43	15	22	76.9132	13.57	21	29	64.4488	9.64	17	30	80.0277	12.35	21	35	70.8014	10.12	18	34	46.1504	6.73	11	17	51.0696	8.8	14	18	44.6117	8.16	13
P61962	DCAF7	DDB1- and CUL4-associated factor 7 OS=Homo sapiens OX=9606 GN=DCAF7 PE=1 SV=1 - [DCAF7_HUMAN]	3.34719	14.04	4	4																																									4.60129	7.6	2
P60891	PRPS1	Ribose-phosphate pyrophosphokinase 1 OS=Homo sapiens OX=9606 GN=PRPS1 PE=1 SV=2 - [PRPS1_HUMAN]									6.38757	10.38	3	4	9.87286	12.26	3	4					4.38155	7.86	2	2																	20.5744	12.26	4	8	22.6203	20.75	5
Q7Z7K0	CMC1	COX assembly mitochondrial protein homolog OS=Homo sapiens OX=9606 GN=CMC1 PE=1 SV=1 - [COXM1_HUMAN]
P62906	RPL10A	60S ribosomal protein L10a OS=Homo sapiens OX=9606 GN=RPL10A PE=1 SV=2 - [RL10A_HUMAN]									8.36036	17.05	3	3																													9.94167	20.28	4	5	12.0546	14.75	3
Q8NEW0	SLC30A7	Zinc transporter 7 OS=Homo sapiens OX=9606 GN=SLC30A7 PE=2 SV=1 - [ZNT7_HUMAN]													58.4302	18.35	7	23	38.5918	17.82	6	20	27.7378	14.89	5	11	7.20772	9.57	3	5	8.09902	9.57	3	5	7.34547	6.65	2	4	38.3031	14.89	5	17	27.5418	14.89	5	10	36.2801	14.89	5
Q9BVT8	TMUB1	Transmembrane and ubiquitin-like domain-containing protein 1 OS=Homo sapiens OX=9606 GN=TMUB1 PE=1 SV=1 - [TMUB1_HUMAN]																									3.31016	8.94	2	2	2.04913	8.94	2	2	3.61995	8.94	2	2									4.68169	8.94	2
P19387	POLR2C	DNA-directed RNA polymerase II subunit RPB3 OS=Homo sapiens OX=9606 GN=POLR2C PE=1 SV=2 - [RPB3_HUMAN]																																									5.11087	10.91	2	2	7.96992	10.91	2
P52789	HK2	Hexokinase-2 OS=Homo sapiens OX=9606 GN=HK2 PE=1 SV=2 - [HXK2_HUMAN]													9.9189	4.36	3	4	3.30058	2.84	2	2	2.27867	2.29	2	2													9.77211	6.87	5	6	11.2362	8.4	6	7	24.0835	12.21	10
P35080	PFN2	Profilin-2 OS=Homo sapiens OX=9606 GN=PFN2 PE=1 SV=3 - [PROF2_HUMAN]									5.33995	11.43	2	2																													12.7016	20.71	3	4	13.3285	20.71	3
Q01650	SLC7A5	Large neutral amino acids transporter small subunit 1 OS=Homo sapiens OX=9606 GN=SLC7A5 PE=1 SV=2 - [LAT1_HUMAN]													69.9013	11.44	6	19	59.7123	13.02	7	31	31.5088	14.79	7	19	31.3015	9.86	4	10	25.0725	11.64	5	9	21.9571	8.48	4	8	72.298	13.41	7	28	56.1751	20.51	8	20	61.1704	14.79	7
Q96QU8-2	XPO6	Isoform 2 of Exportin-6 OS=Homo sapiens OX=9606 GN=XPO6 - [XPO6_HUMAN]													56.9915	17.55	18	24	35.0961	14.04	13	15	39.8069	13.68	14	17													26.907	7.56	7	14	21.085	8.46	8	11	15.6435	5.58	5
P46778	RPL21	60S ribosomal protein L21 OS=Homo sapiens OX=9606 GN=RPL21 PE=1 SV=2 - [RL21_HUMAN]																																													7.26132	15.63	2
Q6Y7W6-4	GIGYF2	Isoform 3 of GRB10-interacting GYF protein 2 OS=Homo sapiens OX=9606 GN=GIGYF2 - [GGYF2_HUMAN]	43.7203	11.9	12	23					5.20934	1.94	2	2	52.6443	12.52	13	20	40.2556	12.05	12	15	6.10961	2.1	2	2	17.852	7.78	8	9									42.5126	10.96	11	16	20.3177	7.15	7	8	23.0342	8.79	8
P61353	RPL27	60S ribosomal protein L27 OS=Homo sapiens OX=9606 GN=RPL27 PE=1 SV=2 - [RL27_HUMAN]																	3.82896	12.5	2	2	6.68661	20.59	3	3																					8.1788	20.59	3
O43684-2	BUB3	Isoform 2 of Mitotic checkpoint protein BUB3 OS=Homo sapiens OX=9606 GN=BUB3 - [BUB3_HUMAN]	3.95336	7.06	2	2					2.17151	6.44	2	2					4.41641	7.06	2	2	5.01925	7.06	2	2	3.63765	8.28	2	2	4.24113	8.28	2	2	5.18882	8.28	2	2	4.70698	7.06	2	2	11.0082	15.34	4	5	12.939	18.4	5
Q12907	LMAN2	Vesicular integral-membrane protein VIP36 OS=Homo sapiens OX=9606 GN=LMAN2 PE=1 SV=1 - [LMAN2_HUMAN]													19.3498	20.51	6	7	9.1003	13.2	4	4	13.4773	17.13	4	4													4.11612	5.9	2	2	4.26279	5.9	2	2	9.40336	12.36	4
Q9GZP9	DERL2	Derlin-2 OS=Homo sapiens OX=9606 GN=DERL2 PE=1 SV=1 - [DERL2_HUMAN]													38.9566	7.95	2	17	29.1706	7.95	2	13	23.1222	7.95	2	11													31.8545	7.95	2	15	12.5135	7.95	2	8
Q5K4L6	SLC27A3	Solute carrier family 27 member 3 OS=Homo sapiens OX=9606 GN=SLC27A3 PE=2 SV=4 - [S27A3_HUMAN]													2.73322	3.37	2	2	4.41673	4.69	2	2					30.7833	8.2	5	13	37.9486	10.25	5	12	32.6622	10.25	5	11	28.5267	11.13	4	9	8.4107	8.05	3	3	13.4913	11.13	4
P05091	ALDH2	Aldehyde dehydrogenase, mitochondrial OS=Homo sapiens OX=9606 GN=ALDH2 PE=1 SV=2 - [ALDH2_HUMAN]																	4.6405	4.06	2	2																					14.3576	11.41	5	6	18.8045	16.83	7
Q06136	KDSR	3-ketodihydrosphingosine reductase OS=Homo sapiens OX=9606 GN=KDSR PE=1 SV=1 - [KDSR_HUMAN]													13.4606	12.35	3	5					10.7571	9.04	2	5													12.3342	8.13	2	4	17.2088	11.45	3	6	7.87638	9.04	2
Q9Y678	COPG1	Coatomer subunit gamma-1 OS=Homo sapiens OX=9606 GN=COPG1 PE=1 SV=1 - [COPG1_HUMAN]																																					5.15723	2.06	2	3	16.5888	10.18	6	9	21.0351	10.98	7
Q96T76-9	MMS19	Isoform 6 of MMS19 nucleotide excision repair protein homolog OS=Homo sapiens OX=9606 GN=MMS19 - [MMS19_HUMAN]													25.1675	11.25	8	9	29.3778	9.73	8	12	18.0379	8.11	7	9													15.751	7.4	6	7	13.8285	4.86	4	6	11.5058	5.78	4
P53999	SUB1	Activated RNA polymerase II transcriptional coactivator p15 OS=Homo sapiens OX=9606 GN=SUB1 PE=1 SV=3 - [TCP4_HUMAN]																																									11.5308	20.47	3	5	6.70721	20.47	3
Q8TCJ2	STT3B	Dolichyl-diphosphooligosaccharide--protein glycosyltransferase subunit STT3B OS=Homo sapiens OX=9606 GN=STT3B PE=1 SV=1 - [STT3B_HUMAN]													25.3491	7.51	6	10	14.835	6.54	6	8	28.8753	9.44	8	13	41.2067	12.83	11	18	43.8051	15.38	13	24	48.3145	15.38	14	25	22.981	6.42	5	10	14.0713	8.72	7	11	15.8714	6.42	4
Q9BRQ6	CHCHD6	MICOS complex subunit MIC25 OS=Homo sapiens OX=9606 GN=CHCHD6 PE=1 SV=1 - [MIC25_HUMAN]													4.85668	10.21	2	2																					7.38122	10.21	2	3
P26599	PTBP1	Polypyrimidine tract-binding protein 1 OS=Homo sapiens OX=9606 GN=PTBP1 PE=1 SV=1 - [PTBP1_HUMAN]																																									31.1868	14.31	5	11	20.293	8.85	4
Q9UKT7	FBXL3	F-box/LRR-repeat protein 3 OS=Homo sapiens OX=9606 GN=FBXL3 PE=1 SV=1 - [FBXL3_HUMAN]													18.0353	20.33	7	7	8.16869	8.64	4	4	6.45776	7.24	3	3
Q7L8L6	FASTKD5	FAST kinase domain-containing protein 5, mitochondrial OS=Homo sapiens OX=9606 GN=FASTKD5 PE=1 SV=1 - [FAKD5_HUMAN]													49.8072	18.98	11	18	10.3004	6.81	4	6	22.7269	13.61	7	9					2.00827	2.36	2	2	5.23647	4.84	3	3	2.08692	3.93	2	2	14.5025	8.38	5	6	25.6703	8.25	5
P28838-2	LAP3	Isoform 2 of Cytosol aminopeptidase OS=Homo sapiens OX=9606 GN=LAP3 - [AMPL_HUMAN]																																									22.4957	20.29	8	12	22.6901	14.96	6
Q9NZI8	IGF2BP1	Insulin-like growth factor 2 mRNA-binding protein 1 OS=Homo sapiens OX=9606 GN=IGF2BP1 PE=1 SV=2 - [IF2B1_HUMAN]																					5.11507	5.72	2	2									5.16676	4.33	2	2					22.8643	16.64	7	10	40.3606	18.2	8
P35658-2	NUP214	Isoform 2 of Nuclear pore complex protein Nup214 OS=Homo sapiens OX=9606 GN=NUP214 - [NU214_HUMAN]	32.3035	10.05	13	19									16.7742	4.95	6	6	2.46723	1.11	2	2					25.0981	5.77	8	12	9.58082	2.98	4	5	6.64866	1.73	3	3	19.564	3.37	5	8	9.9347	2.98	4	4	14.2587	3.03	5
P63208	SKP1	S-phase kinase-associated protein 1 OS=Homo sapiens OX=9606 GN=SKP1 PE=1 SV=2 - [SKP1_HUMAN]																																									2.07566	12.88	2	2	4.33738	12.88	2
P09622-2	DLD	Isoform 2 of Dihydrolipoyl dehydrogenase, mitochondrial OS=Homo sapiens OX=9606 GN=DLD - [DLDH_HUMAN]									7.90763	5.85	2	3																													15.6928	13.41	5	6	26.3543	16.34	6
Q96HD1	CRELD1	Cysteine-rich with EGF-like domain protein 1 OS=Homo sapiens OX=9606 GN=CRELD1 PE=1 SV=3 - [CREL1_HUMAN]													9.47059	8.81	3	5	5.00486	5	2	2	5.83659	5.95	2	2													7.98871	8.33	3	3
Q9BRN9	TM2D3	TM2 domain-containing protein 3 OS=Homo sapiens OX=9606 GN=TM2D3 PE=2 SV=2 - [TM2D3_HUMAN]																																					10.0922	8.1	2	5	4.28764	8.1	2	5	9.91648	8.1	2
O15371-2	EIF3D	Isoform 2 of Eukaryotic translation initiation factor 3 subunit D OS=Homo sapiens OX=9606 GN=EIF3D - [EIF3D_HUMAN]																																									14.6541	13.63	4	5	24.7171	16.23	5
Q9H4I3	TRABD	TraB domain-containing protein OS=Homo sapiens OX=9606 GN=TRABD PE=1 SV=1 - [TRABD_HUMAN]													13.1115	14.36	5	6	11.1307	11.7	4	6	8.96699	7.98	3	4					5.69377	7.71	3	4	6.74166	11.7	4	4	10.7578	7.71	3	7	10.5186	11.7	4	5	10.854	11.7	4
P31930	UQCRC1	Cytochrome b-c1 complex subunit 1, mitochondrial OS=Homo sapiens OX=9606 GN=UQCRC1 PE=1 SV=3 - [QCR1_HUMAN]													8.5086	8.54	3	3					4.79301	4.58	2	2													6.55395	6.04	3	4	15.1878	9.38	3	5	32.3564	15.42	6
Q9UM00-1	TMCO1	Isoform 3 of Calcium load-activated calcium channel OS=Homo sapiens OX=9606 GN=TMCO1 - [TMCO1_HUMAN]																																					7.65012	10.11	2	3	12.7243	18.62	4	5	13.9853	18.62	4
Q6YHU6-3	THADA	Isoform 3 of Thyroid adenoma-associated protein OS=Homo sapiens OX=9606 GN=THADA - [THADA_HUMAN]													68.8204	15.38	22	29	30.6431	8.46	13	14	39.8413	8.99	13	14	3.92425	1.06	2	2	6.72378	1.49	3	3					29.2549	6.97	11	12	10.9121	3.83	5	6	19.8085	5.32	8
Q9NQP4	PFDN4	Prefoldin subunit 4 OS=Homo sapiens OX=9606 GN=PFDN4 PE=1 SV=1 - [PFD4_HUMAN]
Q7Z3C6	ATG9A	Autophagy-related protein 9A OS=Homo sapiens OX=9606 GN=ATG9A PE=1 SV=3 - [ATG9A_HUMAN]													17.9401	8.46	5	7	12.1072	6.79	4	5	8.20929	5.84	3	3	3.24001	4.53	2	2									52.5594	12.87	10	21	34.0303	14.18	10	17	46.2446	16.57	10
P07910-2	HNRNPC	Isoform C1 of Heterogeneous nuclear ribonucleoproteins C1/C2 OS=Homo sapiens OX=9606 GN=HNRNPC - [HNRPC_HUMAN]																																									3.82583	7.17	2	2
P18206-2	VCL	Isoform 1 of Vinculin OS=Homo sapiens OX=9606 GN=VCL - [VINC_HUMAN]					3.38048	1.97	2	2	8.38742	4.13	4	4																													32.7645	12.29	11	14	26.0502	8.72	7
Q9Y4L5	RNF115	E3 ubiquitin-protein ligase RNF115 OS=Homo sapiens OX=9606 GN=RNF115 PE=1 SV=2 - [RN115_HUMAN]																																					2.0322	5.92	2	3					5.47404	9.87	2
Q7Z6Z7-2	HUWE1	Isoform 2 of E3 ubiquitin-protein ligase HUWE1 OS=Homo sapiens OX=9606 GN=HUWE1 - [HUWE1_HUMAN]																					5.26563	0.87	2	2	8.52252	0.78	2	3	5.68976	0.78	2	2	15.771	1.74	6	6	96.5384	7.92	22	36	95.0354	9.32	28	41	122.203	10.07	33
P08729	KRT7	Keratin, type II cytoskeletal 7 OS=Homo sapiens OX=9606 GN=KRT7 PE=1 SV=5 - [K2C7_HUMAN]	17.548	5.76	3	14	13.902	3.84	2	10	331.066	12.37	7	133	43.8071	6.82	4	18	23.2338	6.82	4	13	22.3083	7.25	5	11	6.5254	5.33	3	6	11.0681	3.84	2	8	15.5896	7.25	4	12	28.9541	8.96	5	17	30.7945	10.45	7	15	32.62	6.61	4
Q5C9Z4	NOM1	Nucleolar MIF4G domain-containing protein 1 OS=Homo sapiens OX=9606 GN=NOM1 PE=1 SV=1 - [NOM1_HUMAN]													7.41053	5.81	4	4	14.5713	7.79	6	7	9.05866	4.65	3	4													4.73157	2.56	2	2	4.20731	2.67	2	2	4.48484	2.56	2
P09669	COX6C	Cytochrome c oxidase subunit 6C OS=Homo sapiens OX=9606 GN=COX6C PE=1 SV=2 - [COX6C_HUMAN]													2.46954	20	2	2																													2.00478	20	2
Q9BV81	EMC6	ER membrane protein complex subunit 6 OS=Homo sapiens OX=9606 GN=EMC6 PE=1 SV=1 - [EMC6_HUMAN]													4.32518	20	2	2					5.18967	20	2	2	5.27591	20	2	2	5.18268	20	2	2	7.22192	20	2	3	9.57943	20	2	4	7.54974	20	2	3	10.9429	20	2
P62847-2	RPS24	Isoform 2 of 40S ribosomal protein S24 OS=Homo sapiens OX=9606 GN=RPS24 - [RS24_HUMAN]																					5.56402	20	2	2
Q969E2-2	SCAMP4	Isoform 2 of Secretory carrier-associated membrane protein 4 OS=Homo sapiens OX=9606 GN=SCAMP4 - [SCAM4_HUMAN]																																					8.01659	20	2	3	6.70739	20	2	2	8.56256	20	2
Q13835-2	PKP1	Isoform 1 of Plakophilin-1 OS=Homo sapiens OX=9606 GN=PKP1 - [PKP1_HUMAN]	3.69767	4.55	2	3	2.31837	5.37	4	4	18.7977	11.85	7	8					6.60924	3.58	3	3	8.05941	4.68	3	3					6.38844	4.68	3	3					12.5675	5.1	3	5	15.7101	8.13	5	6	10.285	3.58	2
P50897	PPT1	Palmitoyl-protein thioesterase 1 OS=Homo sapiens OX=9606 GN=PPT1 PE=1 SV=1 - [PPT1_HUMAN]													16.6452	16.67	4	4	12.2714	12.42	3	7	16.0206	12.42	3	4	5.62848	8.17	3	4	6.54366	7.84	2	3	7.04997	7.84	2	3	20.6962	9.8	3	8	11.7639	9.8	3	4	18.9293	9.8	3
P60033	CD81	CD81 antigen OS=Homo sapiens OX=9606 GN=CD81 PE=1 SV=1 - [CD81_HUMAN]																																									10.6393	9.75	2	3	13.056	13.14	3
P31025	LCN1	Lipocalin-1 OS=Homo sapiens OX=9606 GN=LCN1 PE=1 SV=1 - [LCN1_HUMAN]	3.79203	12.5	2	2					4.29014	12.5	2	2	4.77066	12.5	2	2	4.77501	12.5	2	2																	6.95147	12.5	2	4	4.49058	12.5	2	3	7.00743	12.5	2
Q5T9L3-2	WLS	Isoform 2 of Protein wntless homolog OS=Homo sapiens OX=9606 GN=WLS - [WLS_HUMAN]													34.0439	12.15	8	15	33.2026	5.71	4	16	37.4535	14.36	9	16	1.98633	3.13	2	3	6.18084	4.42	3	6	8.82284	8.29	5	5	14.2637	4.79	3	6	10.7016	6.08	4	5	9.31715	4.79	3
P02647	APOA1	Apolipoprotein A-I OS=Homo sapiens OX=9606 GN=APOA1 PE=1 SV=1 - [APOA1_HUMAN]																	14.9004	18.35	4	6
P49257	LMAN1	Protein ERGIC-53 OS=Homo sapiens OX=9606 GN=LMAN1 PE=1 SV=2 - [LMAN1_HUMAN]													11.5022	12.94	6	6					7.50664	7.25	3	3	7.59698	8.24	5	7	11.0272	8.24	5	10	11.1804	5.49	4	7	4.18734	3.73	2	2	4.26415	3.14	2	3	6.69549	4.31	2
Q9UH62	ARMCX3	Armadillo repeat-containing X-linked protein 3 OS=Homo sapiens OX=9606 GN=ARMCX3 PE=1 SV=1 - [ARMX3_HUMAN]																																					9.06266	10.03	3	4	15.4881	17.15	5	7	9.82307	12.66	4
Q15021	NCAPD2	Condensin complex subunit 1 OS=Homo sapiens OX=9606 GN=NCAPD2 PE=1 SV=3 - [CND1_HUMAN]													49.5215	10.99	13	17	32.8248	6.92	8	12	47.8107	10.92	12	18													20.6983	4.85	6	10	23.3222	5.42	5	8	28.1672	10.35	10
P25788-2	PSMA3	Isoform 2 of Proteasome subunit alpha type-3 OS=Homo sapiens OX=9606 GN=PSMA3 - [PSA3_HUMAN]									3.87	7.66	2	2	4.91986	8.47	2	2	6.76548	12.5	3	3	4.90784	8.47	2	2	5.00449	12.5	3	6	16.4982	12.5	3	7	16.481	12.5	3	7	15.0632	12.5	3	7	16.1178	12.5	3	7	16.4481	12.5	3
O75431-2	MTX2	Isoform 2 of Metaxin-2 OS=Homo sapiens OX=9606 GN=MTX2 - [MTX2_HUMAN]													7.83588	11.46	2	2					4.90459	11.46	2	2																					10.1353	11.86	2
P08670	VIM	Vimentin OS=Homo sapiens OX=9606 GN=VIM PE=1 SV=4 - [VIME_HUMAN]																																	9.62428	9.01	4	6	3.23744	5.58	3	4	8.68998	9.44	4	5
Q6RW13-2	AGTRAP	Isoform 2 of Type-1 angiotensin II receptor-associated protein OS=Homo sapiens OX=9606 GN=AGTRAP - [ATRAP_HUMAN]																																									5.07156	19.74	2	2	11.85	19.74	2
Q5BJH7-6	YIF1B	Isoform 6 of Protein YIF1B OS=Homo sapiens OX=9606 GN=YIF1B - [YIF1B_HUMAN]													10.8211	12.37	2	3					13.6074	12.37	2	5																	16.5237	19.4	4	6	21.4767	16.39	3
Q9HDC9	APMAP	Adipocyte plasma membrane-associated protein OS=Homo sapiens OX=9606 GN=APMAP PE=1 SV=2 - [APMAP_HUMAN]																	2.58771	4.33	2	2	5.075	4.57	2	2													4.25801	4.81	2	2	4.99848	5.53	3	4	4.88374	4.81	2
Q95460-3	MR1	Isoform 3 of Major histocompatibility complex class I-related gene protein OS=Homo sapiens OX=9606 GN=MR1 - [HMR1_HUMAN]													9.25788	19.68	4	4
Q9P2J5	LARS	Leucine--tRNA ligase, cytoplasmic OS=Homo sapiens OX=9606 GN=LARS PE=1 SV=2 - [SYLC_HUMAN]																	3.83319	1.53	2	2	4.77393	2.47	2	2																	20.013	7.4	7	9	33.5793	11.9	11
P15311	EZR	Ezrin OS=Homo sapiens OX=9606 GN=EZR PE=1 SV=4 - [EZRI_HUMAN]									10.8298	8.53	4	5									3.30976	2.73	2	2																	21.1093	11.95	7	10	27.1293	19.62	10
P15121	AKR1B1	Aldo-keto reductase family 1 member B1 OS=Homo sapiens OX=9606 GN=AKR1B1 PE=1 SV=3 - [ALDR_HUMAN]																																									12.0945	13.61	5	7	6.57264	9.49	3
P42166	TMPO	Lamina-associated polypeptide 2, isoform alpha OS=Homo sapiens OX=9606 GN=TMPO PE=1 SV=2 - [LAP2A_HUMAN]									8.36999	8.07	3	4	4.77646	4.32	2	2					4.07951	5.76	2	2	5.9485	6.63	3	4									6.93735	4.76	2	4	30.9539	19.6	8	12	31.8988	13.26	5
Q9BXW7-2	HDHD5	Isoform 1 of Haloacid dehalogenase-like hydrolase domain-containing 5 OS=Homo sapiens OX=9606 GN=HDHD5 - [HDHD5_HUMAN]													13.6857	9.16	3	5									6.96037	6.11	2	3					5.24209	6.11	2	2	12.1716	6.11	2	5	8.79529	6.11	2	3	10.3756	6.11	2
P78386	KRT85	cRAP KRT85_HUMAN Keratin, type II cuticular Hb5 OS=Homo sapiens GN=KRT85 PE=1 SV=1	2.84866	6.51	4	4					25.7611	14	7	14
P67870	CSNK2B	Casein kinase II subunit beta OS=Homo sapiens OX=9606 GN=CSNK2B PE=1 SV=1 - [CSK2B_HUMAN]	1.89297	8.84	2	3																																									6.43893	8.84	2
O00217	NDUFS8	NADH dehydrogenase [ubiquinone] iron-sulfur protein 8, mitochondrial OS=Homo sapiens OX=9606 GN=NDUFS8 PE=1 SV=1 - [NDUS8_HUMAN]													2.77092	13.81	2	2
P53618	COPB1	Coatomer subunit beta OS=Homo sapiens OX=9606 GN=COPB1 PE=1 SV=3 - [COPB_HUMAN]													20.814	11.23	7	7	14.9187	7.14	5	6	16.0595	6.3	4	6					8.15999	6.09	4	4	3.83838	2.73	2	2	14.8299	7.14	5	6	27.8264	9.97	7	10	41.1393	11.44	8
Q9H853	TUBA4B	Putative tubulin-like protein alpha-4B OS=Homo sapiens OX=9606 GN=TUBA4B PE=5 SV=2 - [TBA4B_HUMAN]													21.9278	10.79	2	8	21.5901	10.79	2	9	37.1911	10.79	2	12																	24.6647	10.79	2	10	10.0804	10.79	2
P61086	UBE2K	Ubiquitin-conjugating enzyme E2 K OS=Homo sapiens OX=9606 GN=UBE2K PE=1 SV=3 - [UBE2K_HUMAN]																																									7.91026	12	2	3	8.43001	19.5	3
O75533	SF3B1	Splicing factor 3B subunit 1 OS=Homo sapiens OX=9606 GN=SF3B1 PE=1 SV=3 - [SF3B1_HUMAN]	14.2985	7.21	6	7					6.75749	1.46	3	3					13.1152	3.91	3	5					6.96942	3.68	4	4					9.5114	4.68	3	3	15.5078	4.06	3	4	15.4133	5.67	6	7	36.7198	13.19	12
Q8TEQ8	PIGO	GPI ethanolamine phosphate transferase 3 OS=Homo sapiens OX=9606 GN=PIGO PE=1 SV=3 - [PIGO_HUMAN]													29.0759	7.53	7	12	24.6277	4.68	5	10	50.3284	10.65	10	19					10.2937	1.74	2	5					27.1418	3.21	3	11	17.7669	6.15	5	7	28.5368	5.6	5
Q86VI4-2	LAPTM4B	Isoform 2 of Lysosomal-associated transmembrane protein 4B OS=Homo sapiens OX=9606 GN=LAPTM4B - [LAP4B_HUMAN]																					8.4053	19.47	2	3
Q8WUY8	NAT14	N-acetyltransferase 14 OS=Homo sapiens OX=9606 GN=NAT14 PE=1 SV=1 - [NAT14_HUMAN]													2.02992	14.56	2	2	8.87517	19.42	3	4	9.0275	14.56	2	3																	8.07484	14.56	2	4
Q9BTE6	AARSD1	Alanyl-tRNA editing protein Aarsd1 OS=Homo sapiens OX=9606 GN=AARSD1 PE=1 SV=2 - [AASD1_HUMAN]																																					8.08888	5.58	2	3	4.38098	6.07	2	3	12.7671	12.14	3
P12081-3	HARS	Isoform 3 of Histidine--tRNA ligase, cytoplasmic OS=Homo sapiens OX=9606 GN=HARS - [SYHC_HUMAN]																																									15.2526	17.59	8	8	10.8788	11.14	5
Q9UGJ1-2	TUBGCP4	Isoform 2 of Gamma-tubulin complex component 4 OS=Homo sapiens OX=9606 GN=TUBGCP4 - [GCP4_HUMAN]													25.3259	11.56	6	9	18.2379	12.01	6	7	23.8218	11.56	5	9													17.3392	8.11	4	7	15.544	13.06	7	7	23.5916	13.06	7
P49419-4	ALDH7A1	Isoform 4 of Alpha-aminoadipic semialdehyde dehydrogenase OS=Homo sapiens OX=9606 GN=ALDH7A1 - [AL7A1_HUMAN]																																									26.7683	19.37	6	10	25.1096	17.26	5
Q14739	LBR	Delta(14)-sterol reductase OS=Homo sapiens OX=9606 GN=LBR PE=1 SV=2 - [LBR_HUMAN]													47.0547	11.38	8	20	24.1315	12.2	7	15	27.5496	12.03	7	11	1.96148	3.09	2	2	3.74647	5.53	4	5					26.3319	11.87	7	17	26.1528	12.2	7	11	34.4885	12.68	7
Q8N2K0	ABHD12	Lysophosphatidylserine lipase ABHD12 OS=Homo sapiens OX=9606 GN=ABHD12 PE=1 SV=2 - [ABD12_HUMAN]													10.3244	12.06	4	5									1.92821	4.77	2	3					4.11055	5.53	2	3	4.91017	5.53	2	2					7.23038	5.53	2
Q9BQ52-4	ELAC2	Isoform 4 of Zinc phosphodiesterase ELAC protein 2 OS=Homo sapiens OX=9606 GN=ELAC2 - [RNZ2_HUMAN]																					3.09245	2.8	2	2																	17.2293	13.87	7	7	14.888	10.43	6
P24278	ZBTB25	Zinc finger and BTB domain-containing protein 25 OS=Homo sapiens OX=9606 GN=ZBTB25 PE=1 SV=2 - [ZBT25_HUMAN]	7.24366	10.8	3	3					3.10315	10.34	2	2	2.16496	5.52	2	2
P39019	RPS19	40S ribosomal protein S19 OS=Homo sapiens OX=9606 GN=RPS19 PE=1 SV=2 - [RS19_HUMAN]																													4.08319	13.1	2	2													3.86247	12.41	2
Q15555-2	MAPRE2	Isoform 2 of Microtubule-associated protein RP/EB family member 2 OS=Homo sapiens OX=9606 GN=MAPRE2 - [MARE2_HUMAN]																																													5.32313	14.29	2
Q13547	HDAC1	Histone deacetylase 1 OS=Homo sapiens OX=9606 GN=HDAC1 PE=1 SV=1 - [HDAC1_HUMAN]	4.43888	4.98	2	2					6.81303	4.98	2	3	8.36781	13.69	4	4	2.30134	7.26	2	2	5.2287	4.98	2	2									2.51288	4.98	2	2	2.1732	4.98	2	2	12.6259	11	3	6	14.8159	13.49	4
Q9UKK6	NXT1	NTF2-related export protein 1 OS=Homo sapiens OX=9606 GN=NXT1 PE=1 SV=1 - [NXT1_HUMAN]
Q643R3	LPCAT4	Lysophospholipid acyltransferase LPCAT4 OS=Homo sapiens OX=9606 GN=LPCAT4 PE=1 SV=1 - [LPCT4_HUMAN]													11.1249	11.83	4	4																					11.9288	8.02	2	3	4.81869	8.02	2	2	5.86942	7.25	2
P48651	PTDSS1	Phosphatidylserine synthase 1 OS=Homo sapiens OX=9606 GN=PTDSS1 PE=1 SV=1 - [PTSS1_HUMAN]													24.0365	12.47	5	9	9.00961	4.65	2	4	14.6606	7.82	4	7					1.80498	6.55	2	3	5.21445	6.55	2	2	15.5745	8.88	4	8	7.85207	8.67	3	8	16.8336	8.88	4
Q8N0X7	SPART	Spartin OS=Homo sapiens OX=9606 GN=SPART PE=1 SV=1 - [SPART_HUMAN]													10.0074	5.26	3	4	8.57446	6.16	3	3									9.63264	6.16	3	4					14.2887	8.26	4	6	17.0896	11.56	6	7	11.354	7.36	4
P36578	RPL4	60S ribosomal protein L4 OS=Homo sapiens OX=9606 GN=RPL4 PE=1 SV=5 - [RL4_HUMAN]																																	4.75723	8.43	3	3	11.4316	6.56	3	5	24.1672	13.35	6	9	29.5412	17.33	7
Q14442	PIGH	Phosphatidylinositol N-acetylglucosaminyltransferase subunit H OS=Homo sapiens OX=9606 GN=PIGH PE=1 SV=1 - [PIGH_HUMAN]																	5.09608	10.11	2	2
P24539	ATP5PB	ATP synthase F(0) complex subunit B1, mitochondrial OS=Homo sapiens OX=9606 GN=ATP5PB PE=1 SV=2 - [AT5F1_HUMAN]													17.4285	12.5	3	6	14.878	13.67	3	7	20.1225	15.63	4	7													17.0578	13.67	3	9	17.3862	8.98	2	7	22.2594	13.67	3
Q10472	GALNT1	Polypeptide N-acetylgalactosaminyltransferase 1 OS=Homo sapiens OX=9606 GN=GALNT1 PE=1 SV=1 - [GALT1_HUMAN]													8.37441	9.12	4	4	7.33725	6.44	3	3	8.42777	7.33	3	3					1.98922	4.47	2	2	4.06371	3.94	2	2	5.49525	3.76	2	2	5.01796	3.76	2	2	7.79394	7.33	3
Q9BQT8-2	SLC25A21	Isoform 2 of Mitochondrial 2-oxodicarboxylate carrier OS=Homo sapiens OX=9606 GN=SLC25A21 - [ODC_HUMAN]													5.18728	15.77	4	4
Q8N7K0-2	ZNF433	Isoform 2 of Zinc finger protein 433 OS=Homo sapiens OX=9606 GN=ZNF433 - [ZN433_HUMAN]
O95674	CDS2	Phosphatidate cytidylyltransferase 2 OS=Homo sapiens OX=9606 GN=CDS2 PE=1 SV=1 - [CDS2_HUMAN]													50.2209	13.48	7	15	13.2492	13.48	4	5	10.3094	9.21	3	5	19.4956	12.58	4	7	11.6268	8.31	3	6	15.5621	6.07	2	6	62.2282	15.28	7	22	33.8198	19.1	8	15	53.6819	15.28	7
P35610	SOAT1	Sterol O-acyltransferase 1 OS=Homo sapiens OX=9606 GN=SOAT1 PE=1 SV=3 - [SOAT1_HUMAN]													9.68414	6.36	2	3	5.79841	6.36	2	2																	14.8498	6.36	3	5	21.5806	16.18	6	8	18.7411	6.36	2
P57678	GEMIN4	Gem-associated protein 4 OS=Homo sapiens OX=9606 GN=GEMIN4 PE=1 SV=2 - [GEMI4_HUMAN]													43.7698	16.16	14	19	20.9905	10.21	9	11	20.8565	10.02	8	9													21.8484	8.51	8	11	23.369	8.88	7	10	25.5791	7.28	7
Q8IWV8	UBR2	E3 ubiquitin-protein ligase UBR2 OS=Homo sapiens OX=9606 GN=UBR2 PE=1 SV=1 - [UBR2_HUMAN]																									49.1203	10.2	13	21	66.3011	12.82	19	30	53.785	11.34	15	26
Q6PI48	DARS2	Aspartate--tRNA ligase, mitochondrial OS=Homo sapiens OX=9606 GN=DARS2 PE=1 SV=1 - [SYDM_HUMAN]									2.95195	4.5	2	2	4.62039	5.89	3	3	8.6	7.44	4	4	4.17918	2.95	2	2					3.9028	4.19	3	3	6.4035	4.19	3	3	10.6424	6.05	3	4	18.033	13.33	8	9	21.4444	11.94	7
P56589	PEX3	Peroxisomal biogenesis factor 3 OS=Homo sapiens OX=9606 GN=PEX3 PE=1 SV=1 - [PEX3_HUMAN]													29.2215	16.89	4	8	10.6783	14.48	4	4	13.0484	14.21	4	5													9.66114	7.51	2	3	17.9187	16.89	4	6	22.9989	12.33	3
Q96GD4-3	AURKB	Isoform 3 of Aurora kinase B OS=Homo sapiens OX=9606 GN=AURKB - [AURKB_HUMAN]													4.65648	19.01	2	2					5.78729	19.01	2	2					4.18265	19.01	2	2
Q8NBQ5	HSD17B11	Estradiol 17-beta-dehydrogenase 11 OS=Homo sapiens OX=9606 GN=HSD17B11 PE=1 SV=3 - [DHB11_HUMAN]													9.32838	13.67	3	4	3.64609	8.67	2	2	6.57101	7.67	2	3													4.44216	11.33	3	3	12.8326	13.67	3	5	5.48219	10.33	3
Q9Y6K0	CEPT1	Choline/ethanolaminephosphotransferase 1 OS=Homo sapiens OX=9606 GN=CEPT1 PE=1 SV=1 - [CEPT1_HUMAN]													28.4214	12.5	4	10	8.60151	6.73	3	4	24.9358	12.5	4	9	3.95492	4.81	2	2	2.03975	4.09	2	2	5.62957	6.73	3	3	8.64785	4.09	2	4	16.9997	10.58	4	7	10.528	10.58	4
P04049	RAF1	RAF proto-oncogene serine/threonine-protein kinase OS=Homo sapiens OX=9606 GN=RAF1 PE=1 SV=1 - [RAF1_HUMAN]													5.15785	3.4	2	2					8.23427	6.94	3	3	6.00121	2.93	2	3	6.60374	4.78	3	3	5.99649	4.01	3	3									9.02374	6.64	3
Q9UHD1	CHORDC1	Cysteine and histidine-rich domain-containing protein 1 OS=Homo sapiens OX=9606 GN=CHORDC1 PE=1 SV=2 - [CHRD1_HUMAN]																																									15.7987	14.46	3	5	22.6617	18.98	4
Q14103-3	HNRNPD	Isoform 3 of Heterogeneous nuclear ribonucleoprotein D0 OS=Homo sapiens OX=9606 GN=HNRNPD - [HNRPD_HUMAN]									6.89189	5.23	2	3									6.02403	8.82	2	2																					9.61818	10.78	2
Q92621	NUP205	Nuclear pore complex protein Nup205 OS=Homo sapiens OX=9606 GN=NUP205 PE=1 SV=3 - [NU205_HUMAN]													69.9896	12.03	21	29	56.3405	9.99	19	26	64.4096	10.83	19	26	10.0046	1.24	2	4	15.8786	2.58	5	7	18.2957	2.78	5	9	50.0485	7.06	14	21	46.4211	10.59	20	23	39.219	7.5	16
Q8WWC4	MAIP1	m-AAA protease-interacting protein 1, mitochondrial OS=Homo sapiens OX=9606 GN=MAIP1 PE=1 SV=1 - [MAIP1_HUMAN]													12.2426	16.15	4	5	2.21789	7.56	2	2	5.61476	8.59	2	2									5.20956	6.53	2	2
P61019	RAB2A	Ras-related protein Rab-2A OS=Homo sapiens OX=9606 GN=RAB2A PE=1 SV=1 - [RAB2A_HUMAN]																																									9.60074	18.87	3	4
P05783	KRT18	Keratin, type I cytoskeletal 18 OS=Homo sapiens OX=9606 GN=KRT18 PE=1 SV=2 - [K1C18_HUMAN]	15.3752	7.44	2	13																					5.3938	3.49	2	3																	27.7801	7.44	2
Q99614	TTC1	Tetratricopeptide repeat protein 1 OS=Homo sapiens OX=9606 GN=TTC1 PE=1 SV=1 - [TTC1_HUMAN]																																									12.2072	10.27	2	6	12.0054	12.67	3
Q9Y5Y2	NUBP2	Cytosolic Fe-S cluster assembly factor NUBP2 OS=Homo sapiens OX=9606 GN=NUBP2 PE=1 SV=1 - [NUBP2_HUMAN]																																									13.184	18.82	3	5	12.0096	9.23	2
O94901-6	SUN1	Isoform 6 of SUN domain-containing protein 1 OS=Homo sapiens OX=9606 GN=SUN1 - [SUN1_HUMAN]													6.94965	4.11	3	3	13.5417	15.25	6	6	8.51094	7.62	5	5
P10909-4	CLU	Isoform 4 of Clusterin OS=Homo sapiens OX=9606 GN=CLU - [CLUS_HUMAN]					87.1239	16.59	5	41									8.74824	6.73	2	3													16.1733	18.75	6	9
P55769	SNU13	NHP2-like protein 1 OS=Homo sapiens OX=9606 GN=SNU13 PE=1 SV=3 - [NH2L1_HUMAN]
Q9BQE5	APOL2	Apolipoprotein L2 OS=Homo sapiens OX=9606 GN=APOL2 PE=1 SV=1 - [APOL2_HUMAN]																	2.43086	6.53	2	2					3.63287	5.64	2	2									10.2846	13.06	4	5	6.1541	8.9	3	3	7.07521	8.9	3
Q9NRG9	AAAS	Aladin OS=Homo sapiens OX=9606 GN=AAAS PE=1 SV=1 - [AAAS_HUMAN]													9.8284	10.99	4	4	5.54194	8.97	3	3	8.23916	8.42	3	3	7.37381	4.58	2	3	9.85157	8.61	4	5	11.6941	9.34	4	5	9.56637	6.78	3	4	11.0674	9.52	4	5	7.47526	4.58	2
Q8N5G2	MACO1	Macoilin OS=Homo sapiens OX=9606 GN=MACO1 PE=1 SV=1 - [MACOI_HUMAN]													4.44073	4.82	2	2	7.58891	6.63	3	3	6.99824	6.63	3	3	4.50421	2.71	2	2	4.77785	2.71	2	2	11.9512	7.08	4	5	5.28177	3.46	2	2	10.5389	6.93	5	6
Q99707	MTR	Methionine synthase OS=Homo sapiens OX=9606 GN=MTR PE=1 SV=2 - [METH_HUMAN]																					8.71603	2.85	3	3													30.6812	8.06	8	12	19.3675	5.53	5	7	28.2613	9.01	9
O75907	DGAT1	Diacylglycerol O-acyltransferase 1 OS=Homo sapiens OX=9606 GN=DGAT1 PE=1 SV=2 - [DGAT1_HUMAN]													9.36487	11.48	3	3
P62913-2	RPL11	Isoform 2 of 60S ribosomal protein L11 OS=Homo sapiens OX=9606 GN=RPL11 - [RL11_HUMAN]	8.98375	16.95	3	5					11.043	12.99	2	4					5.12582	12.99	2	2					6.18291	11.86	2	3	16.3312	16.95	3	6	16.054	16.95	3	8	6.60419	16.95	3	4	21.5292	18.64	4	7	19.5282	18.64	3
P62861	FAU	40S ribosomal protein S30 OS=Homo sapiens OX=9606 GN=FAU PE=1 SV=1 - [RS30_HUMAN]																					4.90408	18.64	2	2
Q9NP55-2	BPIFA1	Isoform 2 of BPI fold-containing family A member 1 OS=Homo sapiens OX=9606 GN=BPIFA1 - [BPIA1_HUMAN]																	7.56895	18.6	3	4
O00400	SLC33A1	Acetyl-coenzyme A transporter 1 OS=Homo sapiens OX=9606 GN=SLC33A1 PE=1 SV=1 - [ACATN_HUMAN]													27.6412	16.58	8	11	26.8284	14.21	8	11	28.5589	15.66	7	11	6.0857	4.19	2	2	2.60402	4.01	2	2	5.37099	4.19	2	2	29.5895	17.67	8	14	28.2907	16.58	8	13	28.3047	14.57	7
Q8N5B7-2	CERS5	Isoform 2 of Ceramide synthase 5 OS=Homo sapiens OX=9606 GN=CERS5 - [CERS5_HUMAN]													4.84542	5.39	3	4	12.2476	9.88	2	8	7.99261	13.17	3	4																	5.6845	4.19	2	3
P52569	SLC7A2	Cationic amino acid transporter 2 OS=Homo sapiens OX=9606 GN=SLC7A2 PE=1 SV=2 - [CTR2_HUMAN]													18.688	9.73	7	8	17.4065	8.81	6	7	22.7265	8.66	5	9													8.33597	5.78	3	4	5.58696	3.65	2	2	6.79678	4.71	3
P60660	MYL6	Myosin light polypeptide 6 OS=Homo sapiens OX=9606 GN=MYL6 PE=1 SV=2 - [MYL6_HUMAN]																																									4.22696	18.54	2	2
P31947-2	SFN	Isoform 2 of 14-3-3 protein sigma OS=Homo sapiens OX=9606 GN=SFN - [1433S_HUMAN]									3.61331	8.33	2	2					5.56135	7.41	2	4									2.81011	10.19	2	2					5.53782	7.41	2	3	15.1538	12.04	3	7	10.455	7.41	2
Q8NBS9	TXNDC5	Thioredoxin domain-containing protein 5 OS=Homo sapiens OX=9606 GN=TXNDC5 PE=1 SV=2 - [TXND5_HUMAN]																	10.4238	6.02	2	3	7.51185	9.72	3	3																	9.7389	6.02	2	3	29.9863	16.44	5
P49321-4	NASP	Isoform 4 of Nuclear autoantigenic sperm protein OS=Homo sapiens OX=9606 GN=NASP - [NASP_HUMAN]									4.1239	2.49	2	2																													25.8067	12.29	6	10	40.0394	15.61	7
Q969H8	MYDGF	Myeloid-derived growth factor OS=Homo sapiens OX=9606 GN=MYDGF PE=1 SV=1 - [MYDGF_HUMAN]																					5.53356	18.5	3	3																	7.49794	15.61	2	3	7.60622	15.61	2
Q92896	GLG1	Golgi apparatus protein 1 OS=Homo sapiens OX=9606 GN=GLG1 PE=1 SV=2 - [GSLG1_HUMAN]																									24.396	5.17	6	11	15.6331	3.73	4	7	31.6974	4.92	5	12
Q99470	SDF2	Stromal cell-derived factor 2 OS=Homo sapiens OX=9606 GN=SDF2 PE=1 SV=2 - [SDF2_HUMAN]
P06744	GPI	Glucose-6-phosphate isomerase OS=Homo sapiens OX=9606 GN=GPI PE=1 SV=4 - [G6PI_HUMAN]									9.28612	5.56	2	3									6.9091	7.17	3	3																	29.7406	15.95	6	11	21.7854	13.26	5
O95347	SMC2	Structural maintenance of chromosomes protein 2 OS=Homo sapiens OX=9606 GN=SMC2 PE=1 SV=2 - [SMC2_HUMAN]													19.6345	8.6	8	8	10.6712	4.26	5	5	19.5521	7.69	8	8													4.3928	2.01	2	2	13.5239	3.68	4	6	20.8112	8.52	9
Q92979	EMG1	Ribosomal RNA small subunit methyltransferase NEP1 OS=Homo sapiens OX=9606 GN=EMG1 PE=1 SV=4 - [NEP1_HUMAN]	4.13405	7.79	2	3					4.55345	10.25	2	2									4.97611	10.25	2	2																	3.85952	13.52	3	3
P30520	ADSS	Adenylosuccinate synthetase isozyme 2 OS=Homo sapiens OX=9606 GN=ADSS PE=1 SV=3 - [PURA2_HUMAN]																																									11.967	8.55	3	4	18.8339	15.35	5
Q8WUJ1-3	CYB5D2	Isoform 2 of Neuferricin OS=Homo sapiens OX=9606 GN=CYB5D2 - [NEUFC_HUMAN]
Q8WUK0	PTPMT1	Phosphatidylglycerophosphatase and protein-tyrosine phosphatase 1 OS=Homo sapiens OX=9606 GN=PTPMT1 PE=1 SV=1 - [PTPM1_HUMAN]																																					1.62467	7.96	2	2
O00567	NOP56	Nucleolar protein 56 OS=Homo sapiens OX=9606 GN=NOP56 PE=1 SV=4 - [NOP56_HUMAN]													6.98619	5.39	3	3	4.30171	3.7	2	2	6.95575	5.89	3	3	5.43067	4.38	3	3					3.63125	2.86	2	2	6.03872	5.39	3	3	9.37465	7.74	4	4	6.5562	5.22	3
Q6NZ67	MZT2B	Mitotic-spindle organizing protein 2B OS=Homo sapiens OX=9606 GN=MZT2B PE=1 SV=1 - [MZT2B_HUMAN]													2.34441	18.35	2	2
P09960	LTA4H	Leukotriene A-4 hydrolase OS=Homo sapiens OX=9606 GN=LTA4H PE=1 SV=2 - [LKHA4_HUMAN]																																									15.9442	16.2	7	7	23.7489	14.4	6
P62330	ARF6	ADP-ribosylation factor 6 OS=Homo sapiens OX=9606 GN=ARF6 PE=1 SV=2 - [ARF6_HUMAN]																																													6.28632	18.29	2
Q9H2H9	SLC38A1	Sodium-coupled neutral amino acid transporter 1 OS=Homo sapiens OX=9606 GN=SLC38A1 PE=1 SV=1 - [S38A1_HUMAN]													12.071	14.99	5	5	7.04998	7.19	4	4	6.4538	5.75	3	3	7.28689	3.9	2	4	5.31281	5.75	3	4					35.9008	8.83	5	18	19.616	7.39	4	10	24.3954	16.43	6
Q16555-2	DPYSL2	Isoform 2 of Dihydropyrimidinase-related protein 2 OS=Homo sapiens OX=9606 GN=DPYSL2 - [DPYL2_HUMAN]																																									9.46562	14.18	5	5	12.5604	15.3	6
Q13418-3	ILK	Isoform 3 of Integrin-linked protein kinase OS=Homo sapiens OX=9606 GN=ILK - [ILK_HUMAN]													8.8608	10.06	3	4	2.51467	6.6	2	2																									3.09329	10.06	3
P62879	GNB2	Guanine nucleotide-binding protein G(I)/G(S)/G(T) subunit beta-2 OS=Homo sapiens OX=9606 GN=GNB2 PE=1 SV=3 - [GBB2_HUMAN]																																									6.4208	8.53	2	2	7.5499	15.29	3
Q9H9E3	COG4	Conserved oligomeric Golgi complex subunit 4 OS=Homo sapiens OX=9606 GN=COG4 PE=1 SV=3 - [COG4_HUMAN]													14.6531	9.94	8	8	13.8048	9.55	7	7	4.22889	2.29	2	2													8.30804	5.1	4	4	0	4.33	4	4	6.33997	3.95	3
P21266	GSTM3	Glutathione S-transferase Mu 3 OS=Homo sapiens OX=9606 GN=GSTM3 PE=1 SV=3 - [GSTM3_HUMAN]																																									4.73599	9.33	2	2	6.9629	18.22	4
O15160	POLR1C	DNA-directed RNA polymerases I and III subunit RPAC1 OS=Homo sapiens OX=9606 GN=POLR1C PE=1 SV=1 - [RPAC1_HUMAN]	4.4462	8.38	2	2																																	2.64715	8.38	2	2	4.15114	8.38	2	2
Q13438-6	OS9	Isoform 6 of Protein OS-9 OS=Homo sapiens OX=9606 GN=OS9 - [OS9_HUMAN]													7.62592	5.89	3	3	14.502	12.5	3	5	19.1874	15	4	5													6.50819	11.07	2	2					7.4687	11.07	2
Q9H5Q4	TFB2M	Dimethyladenosine transferase 2, mitochondrial OS=Homo sapiens OX=9606 GN=TFB2M PE=1 SV=1 - [TFB2M_HUMAN]													5.07599	6.31	2	2																					6.00611	4.29	2	3					6.16319	6.82	3
P18031	PTPN1	Tyrosine-protein phosphatase non-receptor type 1 OS=Homo sapiens OX=9606 GN=PTPN1 PE=1 SV=1 - [PTN1_HUMAN]																													6.79988	8.05	3	3									13.2621	10.34	3	5
Q92900-2	UPF1	Isoform 2 of Regulator of nonsense transcripts 1 OS=Homo sapiens OX=9606 GN=UPF1 - [RENT1_HUMAN]																																					4.14631	1.7	2	2	19.1274	8.94	7	7	30.7109	9.75	7
P61313	RPL15	60S ribosomal protein L15 OS=Homo sapiens OX=9606 GN=RPL15 PE=1 SV=2 - [RL15_HUMAN]																																									10.2332	18.14	4	6	15.4909	18.14	4
P31942-2	HNRNPH3	Isoform 2 of Heterogeneous nuclear ribonucleoprotein H3 OS=Homo sapiens OX=9606 GN=HNRNPH3 - [HNRH3_HUMAN]	12.745	15.71	4	5					4.49413	8.76	2	2													4.11092	6.34	2	2									9.59642	10.57	3	4	13.3098	15.71	4	5	5.6286	6.34	2
Q9C0H2-2	TTYH3	Isoform 2 of Protein tweety homolog 3 OS=Homo sapiens OX=9606 GN=TTYH3 - [TTYH3_HUMAN]													20.6078	12.63	6	10	10.6346	7.94	4	5	14.8574	7.94	4	6													22.2594	9.98	5	9	25.2721	14.66	6	9	18.9666	9.98	5
P27544-2	CERS1	Isoform 2 of Ceramide synthase 1 OS=Homo sapiens OX=9606 GN=CERS1 - [CERS1_HUMAN]													20.1687	11.87	5	7	9.26642	8.61	4	5	10.7057	10.98	3	4	8.92345	8.01	3	4	4.35572	8.01	2	2	4.90974	8.01	2	2	17.3947	10.98	4	7	14.9482	10.98	4	7	18.8542	10.98	4
P30626-2	SRI	Isoform 2 of Sorcin OS=Homo sapiens OX=9606 GN=SRI - [SORCN_HUMAN]																																									5.08362	18.03	2	2
Q3KQZ1	SLC25A35	Solute carrier family 25 member 35 OS=Homo sapiens OX=9606 GN=SLC25A35 PE=2 SV=1 - [S2535_HUMAN]													3.5313	6.67	2	2																					4.58482	6.67	2	2
P07814	EPRS	Bifunctional glutamate/proline--tRNA ligase OS=Homo sapiens OX=9606 GN=EPRS PE=1 SV=5 - [SYEP_HUMAN]	1.74582	1.26	2	2					6.69304	3.11	5	5					6.4954	3.77	4	4	6.17367	2.31	4	4	4.02721	1.26	2	2					5.57848	1.85	3	3	12.5559	4.17	5	5	41.0336	10.65	13	19	70.8376	15.54	18
P07858	CTSB	Cathepsin B OS=Homo sapiens OX=9606 GN=CTSB PE=1 SV=3 - [CATB_HUMAN]													13.5006	11.5	4	5	5.65439	8.26	2	2	4.77753	8.26	2	2	7.99526	4.13	2	3	6.83259	4.13	2	3	1.98294	5.6	2	2	17.5034	6.49	3	7	13.3822	9.14	3	5	18.8057	11.5	4
O75976	CPD	Carboxypeptidase D OS=Homo sapiens OX=9606 GN=CPD PE=1 SV=2 - [CBPD_HUMAN]													40.0311	12.61	15	18	35.4767	13.7	17	20	35.0567	12.61	14	17					8.97441	3.77	4	5	10.1426	3.04	4	5					4.96707	1.88	2	2	12.4966	5.14	5
P33993	MCM7	DNA replication licensing factor MCM7 OS=Homo sapiens OX=9606 GN=MCM7 PE=1 SV=4 - [MCM7_HUMAN]																					8.69849	5.84	4	4																	13.7038	7.37	5	7	13.9349	9.32	6
O15127	SCAMP2	Secretory carrier-associated membrane protein 2 OS=Homo sapiens OX=9606 GN=SCAMP2 PE=1 SV=2 - [SCAM2_HUMAN]													29.6798	17.93	4	8	22.4287	13.68	3	6	16.2771	13.68	3	5																	12.9709	10.03	2	3	12.5284	10.03	2
Q14677	CLINT1	Clathrin interactor 1 OS=Homo sapiens OX=9606 GN=CLINT1 PE=1 SV=1 - [EPN4_HUMAN]	13.2512	11.68	5	6					5.61484	4.32	2	2	13.1531	7.52	4	4	8.059	7.2	3	3	5.33683	4	2	2	4.89454	4.64	2	2	5.35912	5.12	2	2	8.24044	8.64	4	4	25.5572	15.84	7	10	19.0141	9.12	4	6	21.9985	11.68	5
P51858	HDGF	Hepatoma-derived growth factor OS=Homo sapiens OX=9606 GN=HDGF PE=1 SV=1 - [HDGF_HUMAN]																																									7.19263	14.17	3	3	5.90018	11.25	3
Q9Y2R0	COA3	Cytochrome c oxidase assembly factor 3 homolog, mitochondrial OS=Homo sapiens OX=9606 GN=COA3 PE=1 SV=1 - [COA3_HUMAN]
O60934	NBN	Nibrin OS=Homo sapiens OX=9606 GN=NBN PE=1 SV=1 - [NBN_HUMAN]	12.1167	13.4	7	7									4.26939	3.05	2	2	4.57834	3.58	2	2					2.88259	4.77	3	3									7.72282	3.98	2	3
Q9C0E2	XPO4	Exportin-4 OS=Homo sapiens OX=9606 GN=XPO4 PE=1 SV=2 - [XPO4_HUMAN]													41.811	12.51	13	19	31.0271	12.6	11	12	22.0856	6.69	6	9													2.42008	2.17	2	2	1.70453	1.91	2	2	5.95174	2.35	3
Q15070-2	OXA1L	Isoform 2 of Mitochondrial inner membrane protein OXA1L OS=Homo sapiens OX=9606 GN=OXA1L - [OXA1L_HUMAN]													22.9179	13.13	7	11	12.8046	8.59	4	6	24.8727	14.08	7	12	5.96282	4.3	2	3	6.23696	4.3	2	3	9.32842	4.3	2	5	11.1382	6.44	4	7	7.07668	6.68	3	3	9.14231	6.68	3
P13747	HLA-E	HLA class I histocompatibility antigen, alpha chain E OS=Homo sapiens OX=9606 GN=HLA-E PE=1 SV=4 - [HLAE_HUMAN]													21.2767	11.73	3	7	20.0621	15.92	4	7	15.6028	11.73	3	5	11.7762	11.73	3	5	8.31933	9.5	3	5	9.10336	9.5	3	4	8.28662	7.54	2	3	8.89504	7.54	2	3	13.57	7.54	2
Q13098-5	GPS1	Isoform 4 of COP9 signalosome complex subunit 1 OS=Homo sapiens OX=9606 GN=GPS1 - [CSN1_HUMAN]																					2.02642	3.9	2	2																	8.69193	10.68	5	5	9.90361	15.2	5
P33240-2	CSTF2	Isoform 2 of Cleavage stimulation factor subunit 2 OS=Homo sapiens OX=9606 GN=CSTF2 - [CSTF2_HUMAN]																																									10.5876	10.36	4	4	13.972	15.89	7
Q7Z2W4	ZC3HAV1	Zinc finger CCCH-type antiviral protein 1 OS=Homo sapiens OX=9606 GN=ZC3HAV1 PE=1 SV=3 - [ZCCHV_HUMAN]																																					11.657	4.66	3	5	12.6433	8.31	4	5	17.6739	9.42	5
O75521-2	ECI2	Isoform 2 of Enoyl-CoA delta isomerase 2, mitochondrial OS=Homo sapiens OX=9606 GN=ECI2 - [ECI2_HUMAN]																					12.0822	13.09	3	4																	11.2511	11.98	2	3	13.4748	14.76	4
Q96I99	SUCLG2	Succinate--CoA ligase [GDP-forming] subunit beta, mitochondrial OS=Homo sapiens OX=9606 GN=SUCLG2 PE=1 SV=2 - [SUCB2_HUMAN]																					6.05223	7.87	2	2																	13.6515	13.43	4	5	18.6648	15.05	5
O95197-3	RTN3	Isoform 3 of Reticulon-3 OS=Homo sapiens OX=9606 GN=RTN3 - [RTN3_HUMAN]													20.417	8.47	2	8	18.417	8.05	2	8	22.3755	13.56	4	9	13.2026	8.05	2	5	20.1747	8.05	2	8	23.374	8.05	2	9	22.9871	8.05	2	10	20.0744	8.05	2	7	22.9214	8.05	2
Q9Y508-2	RNF114	Isoform 2 of E3 ubiquitin-protein ligase RNF114 OS=Homo sapiens OX=9606 GN=RNF114 - [RN114_HUMAN]																													2.73185	17.8	2	2
O60427	FADS1	Acyl-CoA (8-3)-desaturase OS=Homo sapiens OX=9606 GN=FADS1 PE=1 SV=3 - [FADS1_HUMAN]													11.9585	13.74	5	6	6.07714	11.49	5	6	12.9371	9.91	3	5	0	3.83	2	2	3.51703	5.63	3	3	3.62084	3.6	2	2					3.34936	3.6	2	2	6.32779	6.08	3
Q9Y696	CLIC4	Chloride intracellular channel protein 4 OS=Homo sapiens OX=9606 GN=CLIC4 PE=1 SV=4 - [CLIC4_HUMAN]																																									4.94217	11.07	2	3	2.90189	17.79	3
Q8TBR7-1	FAM57A	Isoform 1 of Protein FAM57A OS=Homo sapiens OX=9606 GN=FAM57A - [FA57A_HUMAN]													4.65112	8.89	2	2	3.62075	7.56	2	2	7.3499	8.89	2	3	10.9522	12.89	3	5					8.11128	11.56	3	6	8.64592	11.56	3	4	7.12688	8.89	2	3
P24534	EEF1B2	Elongation factor 1-beta OS=Homo sapiens OX=9606 GN=EEF1B2 PE=1 SV=3 - [EF1B_HUMAN]																	5.19033	9.78	2	2																									13.0935	13.78	2
O43852	CALU	Calumenin OS=Homo sapiens OX=9606 GN=CALU PE=1 SV=2 - [CALU_HUMAN]																	3.27223	6.35	2	2
Q5H9R7-6	PPP6R3	Isoform 6 of Serine/threonine-protein phosphatase 6 regulatory subunit 3 OS=Homo sapiens OX=9606 GN=PPP6R3 - [PP6R3_HUMAN]													9.31901	5.69	3	3																					15.5074	7.7	4	5	5.46143	4.27	2	2
O15355	PPM1G	Protein phosphatase 1G OS=Homo sapiens OX=9606 GN=PPM1G PE=1 SV=1 - [PPM1G_HUMAN]																																									10.0038	8.79	4	4	10.612	13.19	5
B9A064	IGLL5	Immunoglobulin lambda-like polypeptide 5 OS=Homo sapiens OX=9606 GN=IGLL5 PE=2 SV=2 - [IGLL5_HUMAN]									0	10.75	2	2
Q8IV08	PLD3	Phospholipase D3 OS=Homo sapiens OX=9606 GN=PLD3 PE=1 SV=1 - [PLD3_HUMAN]													19.9912	11.84	5	8	12.7583	7.55	4	7	15.4838	12.04	5	7	7.83513	3.67	2	4	5.93158	6.12	3	3	10.1137	8.16	3	6	3.62443	3.67	2	2	4.13109	4.08	2	2	5.83769	6.12	3
P12532	CKMT1A	Creatine kinase U-type, mitochondrial OS=Homo sapiens OX=9606 GN=CKMT1A PE=1 SV=1 - [KCRU_HUMAN]									2.0367	4.32	2	2									2.82682	5.76	2	2																					14.6754	11.75	4
O76024	WFS1	Wolframin OS=Homo sapiens OX=9606 GN=WFS1 PE=1 SV=2 - [WFS1_HUMAN]													28.6327	10.34	8	11	10.9018	4.83	4	5	17.2081	6.29	4	6	4.87214	2.7	2	2	7.1034	2.7	2	3	5.6549	2.7	2	2	9.19307	3.6	3	4	16.253	7.19	5	7	14.841	5.96	4
P30532	CHRNA5	Neuronal acetylcholine receptor subunit alpha-5 OS=Homo sapiens OX=9606 GN=CHRNA5 PE=1 SV=2 - [ACHA5_HUMAN]													7.97501	11.97	4	6	5.96415	6.62	3	3	9.35059	14.1	5	5									3.74832	4.27	2	2	4.38405	5.77	2	2	5.72015	6.84	2	3	9.69694	7.91	3
P02788-2	LTF	Isoform DeltaLf of Lactotransferrin OS=Homo sapiens OX=9606 GN=LTF - [TRFL_HUMAN]	1.93299	2.7	2	2													27.32	12.76	6	10																					4.88306	4.5	2	2	8.89087	8.71	5
P35637-2	FUS	Isoform Short of RNA-binding protein FUS OS=Homo sapiens OX=9606 GN=FUS - [FUS_HUMAN]	21.8284	5.71	3	9					5.25812	10.48	3	3	40.1038	15.05	8	15	6.38302	4.38	2	3	9.63673	7.24	2	3	8.8306	5.33	3	4	7.73119	3.05	2	3					22.368	7.05	4	8	17.2037	8	4	7	12.4842	11.24	4
Q15185-3	PTGES3	Isoform 3 of Prostaglandin E synthase 3 OS=Homo sapiens OX=9606 GN=PTGES3 - [TEBP_HUMAN]
Q6YN16-2	HSDL2	Isoform 2 of Hydroxysteroid dehydrogenase-like protein 2 OS=Homo sapiens OX=9606 GN=HSDL2 - [HSDL2_HUMAN]																																									7.67224	9.28	3	3	16.4877	13.91	4
P39687	ANP32A	Acidic leucine-rich nuclear phosphoprotein 32 family member A OS=Homo sapiens OX=9606 GN=ANP32A PE=1 SV=1 - [AN32A_HUMAN]																																									22.4299	15.26	6	10	31.0812	17.67	7
P49757-3	NUMB	Isoform 3 of Protein numb homolog OS=Homo sapiens OX=9606 GN=NUMB - [NUMB_HUMAN]	10.2436	8.75	5	6									4.2173	6.88	4	4	2.44958	4.38	3	3					2.07365	3.28	2	2									8.76272	5.47	3	4
Q6P1A2	LPCAT3	Lysophospholipid acyltransferase 5 OS=Homo sapiens OX=9606 GN=LPCAT3 PE=1 SV=1 - [MBOA5_HUMAN]													7.12049	6.37	3	4	7.08233	4.52	2	3	3.63893	3.9	2	2													10.2079	4.52	2	4	2.04583	4.72	2	2
Q9BWE0	REPIN1	Replication initiator 1 OS=Homo sapiens OX=9606 GN=REPIN1 PE=1 SV=1 - [REPI1_HUMAN]	10.3272	8.64	3	4					5.17437	8.64	4	4	2.92907	3.35	2	3																	2.34217	5.47	2	2	3.21269	5.47	2	2					6.44109	5.47	2
Q6UUV7-3	CRTC3	Isoform 3 of CREB-regulated transcription coactivator 3 OS=Homo sapiens OX=9606 GN=CRTC3 - [CRTC3_HUMAN]	7.04366	11	4	4									22.1635	13.27	5	8	5.40581	5.34	2	2																	4.91302	5.18	2	2	5.28387	5.34	2	2
Q10567-4	AP1B1	Isoform 4 of AP-1 complex subunit beta-1 OS=Homo sapiens OX=9606 GN=AP1B1 - [AP1B1_HUMAN]	20.219	8.16	7	11									17.5286	6.86	6	8	8.55143	4.24	4	4	5.52606	2.29	2	2	7.81469	3.26	3	4									17.8338	6.64	6	9	18.8904	8.27	7	8	13.2652	8.05	7
P46783	RPS10	40S ribosomal protein S10 OS=Homo sapiens OX=9606 GN=RPS10 PE=1 SV=1 - [RS10_HUMAN]	5.0562	17.58	3	3																	4.87389	12.12	2	2
P30876	POLR2B	DNA-directed RNA polymerase II subunit RPB2 OS=Homo sapiens OX=9606 GN=POLR2B PE=1 SV=1 - [RPB2_HUMAN]	5.42172	2.39	3	3									13.2043	4.6	4	5	7.24833	2.47	2	3	8.16612	3.49	3	4	4.12468	2.3	3	3	8.97529	2.81	3	4					12.9293	5.11	5	6	12.355	5.96	6	6	14.2521	4.94	4
P35579	MYH9	Myosin-9 OS=Homo sapiens OX=9606 GN=MYH9 PE=1 SV=4 - [MYH9_HUMAN]									24.7373	5.41	7	11									4.47746	1.38	2	3																	38.0045	9.03	14	16	52.6801	11.22	18
Q7Z3U7-2	MON2	Isoform 2 of Protein MON2 homolog OS=Homo sapiens OX=9606 GN=MON2 - [MON2_HUMAN]													50.3142	12.6	20	21	30.5082	6.33	10	15	22.6426	5.25	8	9	5.36433	1.91	3	3	6.24212	1.67	3	4	6.04091	1.73	3	3	10.7449	2.93	5	6	13.7337	3.16	6	7	11.9674	3.94	7
Q8WVP7	LMBR1	Limb region 1 protein homolog OS=Homo sapiens OX=9606 GN=LMBR1 PE=1 SV=1 - [LMBR1_HUMAN]													8.84186	6.33	4	6	5.29835	6.53	3	4	10.6368	4.9	3	4					3.90995	4.9	2	2					27.7936	4.9	3	11	13.2198	9.59	4	6	10.3098	4.69	2
O14744-5	PRMT5	Isoform 5 of Protein arginine N-methyltransferase 5 OS=Homo sapiens OX=9606 GN=PRMT5 - [ANM5_HUMAN]	4.79378	8.09	4	4									6.6439	4.38	2	3					6.17428	5.73	3	3													4.85417	6.41	2	2	20.2466	14.5	7	8	12.8103	10.96	5
Q86UL3	GPAT4	Glycerol-3-phosphate acyltransferase 4 OS=Homo sapiens OX=9606 GN=GPAT4 PE=1 SV=1 - [GPAT4_HUMAN]													15.2871	8.33	4	6					7.68653	4.82	2	3					12.5758	11.18	4	5					16.8415	7.89	3	6	18.1456	8.11	3	6	13.9453	8.11	3
P17050	NAGA	Alpha-N-acetylgalactosaminidase OS=Homo sapiens OX=9606 GN=NAGA PE=1 SV=2 - [NAGAB_HUMAN]													12.0813	12.41	4	4					8.21488	5.35	2	3
P04637-4	TP53	Isoform 4 of Cellular tumor antigen p53 OS=Homo sapiens OX=9606 GN=TP53 - [P53_HUMAN]	3.266	5.93	2	2																																	8.94525	7.06	2	4
O75718	CRTAP	Cartilage-associated protein OS=Homo sapiens OX=9606 GN=CRTAP PE=1 SV=1 - [CRTAP_HUMAN]
O94829	IPO13	Importin-13 OS=Homo sapiens OX=9606 GN=IPO13 PE=1 SV=3 - [IPO13_HUMAN]													21.9636	8.93	6	8	9.35869	6.85	5	5	30.8324	12.98	9	12	5.20192	2.6	2	2					7.65774	4.88	3	3	18.7673	6.02	4	6	11.1386	6.65	4	4	16.0886	7.58	5
Q9NRP0	OSTC	Oligosaccharyltransferase complex subunit OSTC OS=Homo sapiens OX=9606 GN=OSTC PE=1 SV=1 - [OSTC_HUMAN]																																					8.45503	9.4	2	5	8.28435	13.42	2	3	16.5236	13.42	2
Q9UHB9-2	SRP68	Isoform 2 of Signal recognition particle subunit SRP68 OS=Homo sapiens OX=9606 GN=SRP68 - [SRP68_HUMAN]																																					4.50322	3.52	2	2	4.95369	4.87	2	2	9.62973	7.21	4
O43709	BUD23	Probable 18S rRNA (guanine-N(7))-methyltransferase OS=Homo sapiens OX=9606 GN=BUD23 PE=1 SV=2 - [BUD23_HUMAN]	10.8491	17.44	3	4																																	8.00646	9.61	2	3
P51970	NDUFA8	NADH dehydrogenase [ubiquinone] 1 alpha subcomplex subunit 8 OS=Homo sapiens OX=9606 GN=NDUFA8 PE=1 SV=3 - [NDUA8_HUMAN]																	3.50659	8.72	2	2	4.08527	8.72	2	2																	1.87687	8.72	2	3
Q8N6T3-4	ARFGAP1	Isoform 4 of ADP-ribosylation factor GTPase-activating protein 1 OS=Homo sapiens OX=9606 GN=ARFGAP1 - [ARFG1_HUMAN]
O75792	RNASEH2A	Ribonuclease H2 subunit A OS=Homo sapiens OX=9606 GN=RNASEH2A PE=1 SV=2 - [RNH2A_HUMAN]																																					1.99297	6.02	2	2					7.52665	14.05	3
P30405	PPIF	Peptidyl-prolyl cis-trans isomerase F, mitochondrial OS=Homo sapiens OX=9606 GN=PPIF PE=1 SV=1 - [PPIF_HUMAN]
Q6NUM9	RETSAT	All-trans-retinol 13,14-reductase OS=Homo sapiens OX=9606 GN=RETSAT PE=1 SV=2 - [RETST_HUMAN]																									4.1035	5.41	2	2	9.06655	5.41	2	3	9.73611	7.38	3	4	9.81746	5.41	3	4	11.754	7.38	3	4	12.2908	7.87	4
Q00341	HDLBP	Vigilin OS=Homo sapiens OX=9606 GN=HDLBP PE=1 SV=2 - [VIGLN_HUMAN]																																									19.9707	5.91	8	9	31.0172	12.46	12
P35241	RDX	Radixin OS=Homo sapiens OX=9606 GN=RDX PE=1 SV=1 - [RADI_HUMAN]																					4.16457	3.09	2	2																	12.4423	7.55	4	5	23.7496	14.24	8
Q6NUS6	TCTN3	Tectonic-3 OS=Homo sapiens OX=9606 GN=TCTN3 PE=1 SV=2 - [TECT3_HUMAN]													35.3016	12.19	5	12	23.5283	10.21	4	8	35.7774	12.19	5	10	25.9358	9.39	4	11	30.0525	11.7	5	13	15.3497	9.39	4	9
Q96EU7	C1GALT1C1	C1GALT1-specific chaperone 1 OS=Homo sapiens OX=9606 GN=C1GALT1C1 PE=1 SV=1 - [C1GLC_HUMAN]													13.8438	13.52	3	4	10.608	13.21	3	5	12.7715	13.21	3	4
Q9Y5Y0	FLVCR1	Feline leukemia virus subgroup C receptor-related protein 1 OS=Homo sapiens OX=9606 GN=FLVCR1 PE=1 SV=1 - [FLVC1_HUMAN]													18.0742	11.89	4	6	14.6488	11.89	5	5	16.8773	11.89	4	5													28.6558	13.33	6	12	12.9457	9.91	4	5	12.9363	9.91	4
Q5VYK3	ECPAS	Proteasome adapter and scaffold protein ECM29 OS=Homo sapiens OX=9606 GN=ECPAS PE=1 SV=2 - [ECM29_HUMAN]													27.9177	8.24	13	13	29.3103	8.24	13	13	29.7184	7.26	11	13													4.9161	1.25	2	2	8.2486	2.01	3	3	14.0933	3.96	6
Q9H7F0	ATP13A3	Probable cation-transporting ATPase 13A3 OS=Homo sapiens OX=9606 GN=ATP13A3 PE=1 SV=4 - [AT133_HUMAN]													11.4869	5.22	5	5	4.14925	1.88	2	2	7.49601	3.59	3	3													49.3374	13.46	13	21	56.7391	11.91	12	22	95.2177	16.23	16
P52701	MSH6	DNA mismatch repair protein Msh6 OS=Homo sapiens OX=9606 GN=MSH6 PE=1 SV=2 - [MSH6_HUMAN]													49.8859	11.76	12	18	24.9047	11.32	12	14	22.39	8.46	8	8	2.94959	1.76	2	2									18.5599	5.74	7	9	19.0062	9.12	10	10	18.4557	5.74	6
Q99426	TBCB	Tubulin-folding cofactor B OS=Homo sapiens OX=9606 GN=TBCB PE=1 SV=2 - [TBCB_HUMAN]																																													9.11596	17.21	3
Q12841	FSTL1	Follistatin-related protein 1 OS=Homo sapiens OX=9606 GN=FSTL1 PE=1 SV=1 - [FSTL1_HUMAN]
Q969Y2-3	GTPBP3	Isoform 3 of tRNA modification GTPase GTPBP3, mitochondrial OS=Homo sapiens OX=9606 GN=GTPBP3 - [GTPB3_HUMAN]																																					4.85978	7.43	2	2					6.72181	9.34	3
Q86SK9-2	SCD5	Isoform 2 of Stearoyl-CoA desaturase 5 OS=Homo sapiens OX=9606 GN=SCD5 - [SCD5_HUMAN]																																					3.03414	11.72	2	3					4.71296	16.8	3
O15321-2	TM9SF1	Isoform 2 of Transmembrane 9 superfamily member 1 OS=Homo sapiens OX=9606 GN=TM9SF1 - [TM9S1_HUMAN]													7.48061	8.79	3	3	4.11042	4.7	2	2					4.05748	4.5	2	2					4.58992	4.5	2	2	19.5561	11.25	4	7	14.6068	9	3	5	14.7335	11.45	4
Q8N6M3	FITM2	Fat storage-inducing transmembrane protein 2 OS=Homo sapiens OX=9606 GN=FITM2 PE=1 SV=1 - [FITM2_HUMAN]													16.246	17.18	5	9	8.98872	7.63	3	4	7.69963	7.63	3	3													18.5634	11.07	2	7	24.9758	13.74	4	10	21.9789	11.45	3
O75390	CS	Citrate synthase, mitochondrial OS=Homo sapiens OX=9606 GN=CS PE=1 SV=2 - [CISY_HUMAN]																					5.17121	5.79	2	2																	20.6156	15.24	7	11	12.5788	7.73	3
P07741-2	APRT	Isoform 2 of Adenine phosphoribosyltransferase OS=Homo sapiens OX=9606 GN=APRT - [APT_HUMAN]																					4.59793	17.16	2	2																					4.94906	17.16	2
Q9NX58	LYAR	Cell growth-regulating nucleolar protein OS=Homo sapiens OX=9606 GN=LYAR PE=1 SV=2 - [LYAR_HUMAN]	9.97353	8.44	4	4									7.6209	11.87	3	3
O94973	AP2A2	AP-2 complex subunit alpha-2 OS=Homo sapiens OX=9606 GN=AP2A2 PE=1 SV=2 - [AP2A2_HUMAN]	18.098	9.8	8	12									8.99094	4.9	4	4	6.30349	3.19	3	4																					6.29925	3.19	3	3	6.57936	3.09	3
Q9NSD9	FARSB	Phenylalanine--tRNA ligase beta subunit OS=Homo sapiens OX=9606 GN=FARSB PE=1 SV=3 - [SYFB_HUMAN]									5.75197	4.75	3	3									4.31914	3.4	2	2																	17.0627	12.73	7	8	13.9602	8.32	5
P22307-6	SCP2	Isoform 6 of Non-specific lipid-transfer protein OS=Homo sapiens OX=9606 GN=SCP2 - [NLTP_HUMAN]																																													7.71371	17.14	3
P16435	POR	NADPH--cytochrome P450 reductase OS=Homo sapiens OX=9606 GN=POR PE=1 SV=2 - [NCPR_HUMAN]													4.04669	2.66	2	2																					17.6017	8.71	6	8	17.7154	12.85	7	8	26.0096	13.74	8
Q9UBB6-2	NCDN	Isoform 2 of Neurochondrin OS=Homo sapiens OX=9606 GN=NCDN - [NCDN_HUMAN]													30.9269	16.01	10	11	15.3883	11.1	6	10	12.4559	9.13	5	5													9.17971	6.74	4	4	15.5558	11.1	6	6	20.569	10.81	6
P27708	CAD	CAD protein OS=Homo sapiens OX=9606 GN=CAD PE=1 SV=3 - [PYR1_HUMAN]	1.80892	1.44	3	3					4.25567	0.85	2	2	14.2184	3.33	8	8	17.0567	3.73	8	8	20.2857	4.18	8	8	18.9339	3.55	7	8	15.4071	2.97	6	7	14.5891	4.45	9	9	29.461	5.44	10	12	36.935	8.18	15	17	59.0885	10.29	20
Q5SNT2	TMEM201	Transmembrane protein 201 OS=Homo sapiens OX=9606 GN=TMEM201 PE=1 SV=1 - [TM201_HUMAN]													14.9902	12.61	5	5	6.11919	4.8	2	2					5.54445	3.75	2	2	20.0274	10.21	5	8	12.4187	9.46	5	6	9.662	4.95	3	4					6.66028	6.31	3
Q92536	SLC7A6	Y+L amino acid transporter 2 OS=Homo sapiens OX=9606 GN=SLC7A6 PE=1 SV=3 - [YLAT2_HUMAN]													30.339	10.49	4	12	10.891	7.77	3	5	19.1317	13.59	4	12																	8.13603	7.77	3	5	4.95712	7.77	3
Q13428-3	TCOF1	Isoform 3 of Treacle protein OS=Homo sapiens OX=9606 GN=TCOF1 - [TCOF_HUMAN]	15.9666	6.65	7	8									9.77707	4.1	4	4									7.50887	4.23	4	4									30.7122	8.53	11	13	22.3954	6.04	7	8	33.9537	9.87	11
Q8IUX1-4	TMEM126B	Isoform 4 of Complex I assembly factor TMEM126B, mitochondrial OS=Homo sapiens OX=9606 GN=TMEM126B - [T126B_HUMAN]																	6.64804	10	2	2																	5.72541	10	2	2	2.75974	13.53	2	2
P30511	HLA-F	HLA class I histocompatibility antigen, alpha chain F OS=Homo sapiens OX=9606 GN=HLA-F PE=1 SV=3 - [HLAF_HUMAN]													28.9714	14.45	4	12	31.1524	12.72	3	16	20.1178	10.12	2	11					33.0138	12.72	3	16	25.6474	12.72	3	11	14.2442	10.12	2	7	6.95825	10.12	2	4
P40938-2	RFC3	Isoform 2 of Replication factor C subunit 3 OS=Homo sapiens OX=9606 GN=RFC3 - [RFC3_HUMAN]													8.51357	10.82	3	4	12.4317	17.05	5	7	9.42992	7.87	2	4
P31040-2	SDHA	Isoform 2 of Succinate dehydrogenase [ubiquinone] flavoprotein subunit, mitochondrial OS=Homo sapiens OX=9606 GN=SDHA - [SDHA_HUMAN]																	4.14799	3.08	2	2	4.78026	2.11	2	2									7.3456	6.33	3	3					14.2495	5.68	3	5	31.608	12.82	6
Q02543	RPL18A	60S ribosomal protein L18a OS=Homo sapiens OX=9606 GN=RPL18A PE=1 SV=2 - [RL18A_HUMAN]																																	13.1895	17.05	3	5									8.71983	9.09	2
O95721	SNAP29	Synaptosomal-associated protein 29 OS=Homo sapiens OX=9606 GN=SNAP29 PE=1 SV=1 - [SNP29_HUMAN]
O95490-2	ADGRL2	Isoform 2 of Adhesion G protein-coupled receptor L2 OS=Homo sapiens OX=9606 GN=ADGRL2 - [AGRL2_HUMAN]													30.0178	10.83	10	11	20.3716	5.63	5	8	30.0902	9.48	8	12	3.77735	1.85	2	2	4.25981	2.21	2	3	8.5037	2.85	3	4	13.0189	2.57	3	5	21.8526	5.13	6	8	22.4693	4.63	5
Q9HD20-2	ATP13A1	Isoform B of Manganese-transporting ATPase 13A1 OS=Homo sapiens OX=9606 GN=ATP13A1 - [AT131_HUMAN]													27.3664	10.22	10	12	22.6457	9.58	9	9	25.0224	8.66	7	8	16.2885	7	7	8	7.96955	5.99	6	6	9.36497	4.24	4	4	22.7792	7.92	8	11	8.89513	4.14	4	4	12.021	4.14	4
P36873	PPP1CC	Serine/threonine-protein phosphatase PP1-gamma catalytic subunit OS=Homo sapiens OX=9606 GN=PPP1CC PE=1 SV=1 - [PP1G_HUMAN]																					4.33741	6.19	2	2
Q00537	CDK17	Cyclin-dependent kinase 17 OS=Homo sapiens OX=9606 GN=CDK17 PE=1 SV=2 - [CDK17_HUMAN]	8.25396	8.8	3	3					8.63679	7.07	4	4	4.04482	3.63	2	2	6.65126	6.31	3	4					5.63821	3.63	2	3	4.62164	3.63	2	2					5.94923	3.63	2	3					6.78664	3.63	2
Q8TEX9	IPO4	Importin-4 OS=Homo sapiens OX=9606 GN=IPO4 PE=1 SV=2 - [IPO4_HUMAN]													6.46329	3.52	4	4	4.60545	1.76	2	2	2.18624	1.67	2	2													22.149	5.18	5	8	43.0156	11.38	10	15	31.9965	10.36	8
P13861-2	PRKAR2A	Isoform 2 of cAMP-dependent protein kinase type II-alpha regulatory subunit OS=Homo sapiens OX=9606 GN=PRKAR2A - [KAP2_HUMAN]																																									5.01154	11.26	3	4	12.8799	9.42	3
Q6UWP8-2	SBSN	Isoform 2 of Suprabasin OS=Homo sapiens OX=9606 GN=SBSN - [SBSN_HUMAN]
Q9NTJ3-2	SMC4	Isoform 2 of Structural maintenance of chromosomes protein 4 OS=Homo sapiens OX=9606 GN=SMC4 - [SMC4_HUMAN]													9.57384	4.63	5	5	11.7825	3.66	4	4	20.253	8.05	8	9																	17.7143	6.91	8	8	15.313	5.28	6
Q96JJ7	TMX3	Protein disulfide-isomerase TMX3 OS=Homo sapiens OX=9606 GN=TMX3 PE=1 SV=2 - [TMX3_HUMAN]													10.6552	15.2	4	5	7.39752	11.67	2	3	9.86908	15.2	4	4	4.95106	5.29	2	3									8.59839	8.81	4	7					6.45721	7.05	3
Q96F46-2	IL17RA	Isoform 2 of Interleukin-17 receptor A OS=Homo sapiens OX=9606 GN=IL17RA - [I17RA_HUMAN]													13.2848	7.09	4	5	4.10541	2.76	2	2	7.48174	4.09	3	4
Q9NWS8	RMND1	Required for meiotic nuclear division protein 1 homolog OS=Homo sapiens OX=9606 GN=RMND1 PE=1 SV=2 - [RMND1_HUMAN]													14.798	10.91	5	6	15.3526	10.24	4	6	8.37446	10.69	4	4													16.978	10.69	4	7	17.8789	12.92	5	6	24.0878	12.92	5
Q15286	RAB35	Ras-related protein Rab-35 OS=Homo sapiens OX=9606 GN=RAB35 PE=1 SV=1 - [RAB35_HUMAN]									7.60415	16.92	3	3	4.74083	10.95	2	2					4.52786	10.95	2	2													5.97135	10.95	2	3	11.496	16.92	3	5	9.29075	10.95	2
P19367-4	HK1	Isoform 4 of Hexokinase-1 OS=Homo sapiens OX=9606 GN=HK1 - [HXK1_HUMAN]													5.90152	5.75	4	4	3.85905	2.32	2	2	8.55467	3.43	3	3									3.52033	2.32	2	2	10.644	5.41	5	5	18.3475	8.29	7	8	25.1081	12.93	11
P54886-2	ALDH18A1	Isoform Short of Delta-1-pyrroline-5-carboxylate synthase OS=Homo sapiens OX=9606 GN=ALDH18A1 - [P5CS_HUMAN]									4.85053	3.78	3	3									11.5938	8.2	6	6	4.31339	2.77	2	2													21.9869	10.21	7	9	34.1228	12.86	10
O60506-3	SYNCRIP	Isoform 3 of Heterogeneous nuclear ribonucleoprotein Q OS=Homo sapiens OX=9606 GN=SYNCRIP - [HNRPQ_HUMAN]									6.10817	3.74	2	3																													18.24	11.03	7	8	25.8925	16.9	9
P46776	RPL27A	60S ribosomal protein L27a OS=Homo sapiens OX=9606 GN=RPL27A PE=1 SV=2 - [RL27A_HUMAN]																																									9.50297	16.89	3	4	6.91048	16.89	3
Q9UPQ9-1	TNRC6B	Isoform 2 of Trinucleotide repeat-containing gene 6B protein OS=Homo sapiens OX=9606 GN=TNRC6B - [TNR6B_HUMAN]	33.4525	10.68	11	17									25.8263	6.56	6	8																					34.7661	5.28	5	10
P05198	EIF2S1	Eukaryotic translation initiation factor 2 subunit 1 OS=Homo sapiens OX=9606 GN=EIF2S1 PE=1 SV=3 - [IF2A_HUMAN]																																									5.38673	6.98	2	2	4.48361	6.35	2
P56537-2	EIF6	Isoform 2 of Eukaryotic translation initiation factor 6 OS=Homo sapiens OX=9606 GN=EIF6 - [IF6_HUMAN]																																													7.05781	16.81	2
Q9Y224	RTRAF	RNA transcription, translation and transport factor protein OS=Homo sapiens OX=9606 GN=RTRAF PE=1 SV=1 - [RTRAF_HUMAN]	6.69976	13.11	2	2									7.92438	16.8	3	3					4.80031	10.25	2	2
P06732	CKM	cRAP KCRM_HUMAN Creatine kinase M-type OS=Homo sapiens GN=CKM PE=1 SV=2					31.0814	16.8	4	11
Q99733	NAP1L4	Nucleosome assembly protein 1-like 4 OS=Homo sapiens OX=9606 GN=NAP1L4 PE=1 SV=1 - [NP1L4_HUMAN]																																									5.38518	10.13	3	4	4.92547	6.67	2
O00273-2	DFFA	Isoform DFF35 of DNA fragmentation factor subunit alpha OS=Homo sapiens OX=9606 GN=DFFA - [DFFA_HUMAN]																																									9.66522	16.79	3	4	12.1388	9.33	2
Q92734-4	TFG	Isoform 4 of Protein TFG OS=Homo sapiens OX=9606 GN=TFG - [TFG_HUMAN]																																													15.7683	16.79	4
O95373	IPO7	Importin-7 OS=Homo sapiens OX=9606 GN=IPO7 PE=1 SV=1 - [IPO7_HUMAN]													22.8827	9.63	8	9	13.9912	5.97	5	5	13.4917	7.13	6	6					5.75579	2.79	2	2					30.6156	8.77	7	12	47.155	11.46	10	19	38.5089	9.63	7
Q9BWF3	RBM4	RNA-binding protein 4 OS=Homo sapiens OX=9606 GN=RBM4 PE=1 SV=1 - [RBM4_HUMAN]																																													12.8171	14.56	3
P27448-3	MARK3	Isoform 3 of MAP/microtubule affinity-regulating kinase 3 OS=Homo sapiens OX=9606 GN=MARK3 - [MARK3_HUMAN]	11.2716	6.72	4	4									13.0724	8.09	4	4																					5.90493	7	3	3
P49591	SARS	Serine--tRNA ligase, cytoplasmic OS=Homo sapiens OX=9606 GN=SARS PE=1 SV=3 - [SYSC_HUMAN]									6.31396	6.81	3	3									5.14715	4.28	2	2																	8.41722	8.75	4	4	10.7908	7.59	3
O00151	PDLIM1	PDZ and LIM domain protein 1 OS=Homo sapiens OX=9606 GN=PDLIM1 PE=1 SV=4 - [PDLI1_HUMAN]																																									5.70713	16.72	3	3	14.0824	13.37	2
Q68DH5	LMBRD2	LMBR1 domain-containing protein 2 OS=Homo sapiens OX=9606 GN=LMBRD2 PE=1 SV=1 - [LMBD2_HUMAN]													21.7124	11.22	7	9	6.19969	3.74	3	3	4.94536	3.88	2	2													6.31429	4.03	3	3
O15397	IPO8	Importin-8 OS=Homo sapiens OX=9606 GN=IPO8 PE=1 SV=2 - [IPO8_HUMAN]													49.3763	11.19	10	15	36.852	10.51	10	15	24.1822	9.45	8	9	5.76602	2.6	2	2	6.08579	2.41	2	2	5.71762	2.7	2	2	31.2636	8.29	7	11	22.4011	8.39	7	8	24.9537	6.85	6
Q9GZZ8	LACRT	Extracellular glycoprotein lacritin OS=Homo sapiens OX=9606 GN=LACRT PE=1 SV=1 - [LACRT_HUMAN]
Q9Y2X3	NOP58	Nucleolar protein 58 OS=Homo sapiens OX=9606 GN=NOP58 PE=1 SV=1 - [NOP58_HUMAN]													13.5435	9.64	4	5	12.4579	12.1	5	6	12.071	12.1	5	5					6.36644	7.37	3	4	4.31693	4.73	2	2	8.93122	6.99	3	4	8.3475	9.83	4	4	11.5428	9.26	4
Q86X29-6	LSR	Isoform 6 of Lipolysis-stimulated lipoprotein receptor OS=Homo sapiens OX=9606 GN=LSR - [LSR_HUMAN]													4.81003	5.88	2	2					7.52752	7.71	3	3	7.21059	4.46	2	3	4.74209	5.27	2	2	5.453	8.11	3	3
Q5JPH6	EARS2	Probable glutamate--tRNA ligase, mitochondrial OS=Homo sapiens OX=9606 GN=EARS2 PE=1 SV=2 - [SYEM_HUMAN]																	5.5913	4.4	2	2																	5.84654	8.6	4	4					4.97012	4.4	2
P11310	ACADM	Medium-chain specific acyl-CoA dehydrogenase, mitochondrial OS=Homo sapiens OX=9606 GN=ACADM PE=1 SV=1 - [ACADM_HUMAN]																																									15.4199	10.93	3	6	18.583	16.63	5
P19623	SRM	Spermidine synthase OS=Homo sapiens OX=9606 GN=SRM PE=1 SV=1 - [SPEE_HUMAN]																																									14.3825	10.6	2	4	14.3641	13.91	3
Q9BQA1-2	WDR77	Isoform 2 of Methylosome protein 50 OS=Homo sapiens OX=9606 GN=WDR77 - [MEP50_HUMAN]													4.25094	7.91	2	2	6.73167	7.91	2	3																					5.66169	12.23	3	3
Q96K19-2	RNF170	Isoform 2 of E3 ubiquitin-protein ligase RNF170 OS=Homo sapiens OX=9606 GN=RNF170 - [RN170_HUMAN]													17.196	15.25	4	8	15.3007	11.02	3	5	17.4379	15.25	4	5													11.7854	11.02	3	4	6.2187	7.2	2	3	10.4265	11.02	3
P61421	ATP6V0D1	V-type proton ATPase subunit d 1 OS=Homo sapiens OX=9606 GN=ATP6V0D1 PE=1 SV=1 - [VA0D1_HUMAN]													11.8893	8.83	2	4	3.02122	9.12	3	3																					3.66774	5.98	2	2	10.3396	16.52	5
P11802	CDK4	Cyclin-dependent kinase 4 OS=Homo sapiens OX=9606 GN=CDK4 PE=1 SV=2 - [CDK4_HUMAN]																																									8.52238	10.89	3	4	16.2296	16.5	4
Q68D91	MBLAC2	Metallo-beta-lactamase domain-containing protein 2 OS=Homo sapiens OX=9606 GN=MBLAC2 PE=1 SV=3 - [MBLC2_HUMAN]																																													8.11965	16.49	3
Q8NFV4-3	ABHD11	Isoform 3 of Protein ABHD11 OS=Homo sapiens OX=9606 GN=ABHD11 - [ABHDB_HUMAN]
Q07817-2	BCL2L1	Isoform Bcl-X(S) of Bcl-2-like protein 1 OS=Homo sapiens OX=9606 GN=BCL2L1 - [B2CL1_HUMAN]																																					2.11232	10.59	2	2	4.06486	11.18	2	2	5.88614	16.47	3
Q6UX07	DHRS13	Dehydrogenase/reductase SDR family member 13 OS=Homo sapiens OX=9606 GN=DHRS13 PE=2 SV=1 - [DHR13_HUMAN]													11.3729	14.32	5	5
Q9Y3D6	FIS1	Mitochondrial fission 1 protein OS=Homo sapiens OX=9606 GN=FIS1 PE=1 SV=2 - [FIS1_HUMAN]
P50416	CPT1A	Carnitine O-palmitoyltransferase 1, liver isoform OS=Homo sapiens OX=9606 GN=CPT1A PE=1 SV=2 - [CPT1A_HUMAN]													20.214	10.35	7	8	13.2331	6.21	4	5	18.9572	10.22	7	8	11.2736	6.21	4	5	7.34245	6.21	4	5	13.3751	7.76	5	7	22.4796	10.74	7	10	16.2954	7.63	5	6	19.1347	9.18	6
Q16658	FSCN1	Fascin OS=Homo sapiens OX=9606 GN=FSCN1 PE=1 SV=3 - [FSCN1_HUMAN]																																									10.733	11.16	4	5	16.5965	12.37	4
Q16543	CDC37	Hsp90 co-chaperone Cdc37 OS=Homo sapiens OX=9606 GN=CDC37 PE=1 SV=1 - [CDC37_HUMAN]																																									8.26449	11.11	4	4	16.6913	13.49	5
Q16718	NDUFA5	NADH dehydrogenase [ubiquinone] 1 alpha subcomplex subunit 5 OS=Homo sapiens OX=9606 GN=NDUFA5 PE=1 SV=3 - [NDUA5_HUMAN]																																													3.87693	16.38	2
Q8IY67-2	RAVER1	Isoform 2 of Ribonucleoprotein PTB-binding 1 OS=Homo sapiens OX=9606 GN=RAVER1 - [RAVR1_HUMAN]									9.39664	7.17	3	3	6.46843	4.47	2	2	5.48906	3.25	2	2					11.759	3.25	2	5					6.53222	3.25	2	3	14.1555	4.47	3	6	4.5252	3.25	2	2	13.2098	7.44	4
P62917	RPL8	60S ribosomal protein L8 OS=Homo sapiens OX=9606 GN=RPL8 PE=1 SV=2 - [RL8_HUMAN]									6.62412	8.95	2	3													5.04786	10.51	2	2	5.21277	10.51	2	2	2.48043	10.51	2	2					9.03531	8.95	2	4
P33991	MCM4	DNA replication licensing factor MCM4 OS=Homo sapiens OX=9606 GN=MCM4 PE=1 SV=5 - [MCM4_HUMAN]													6.66389	3.59	3	3					4.28671	1.97	2	2																	8.61566	3.82	2	3	25.6362	15.53	9
Q96MM7-2	HS6ST2	Isoform 2 of Heparan-sulfate 6-O-sulfotransferase 2 OS=Homo sapiens OX=9606 GN=HS6ST2 - [H6ST2_HUMAN]													7.84376	8.71	3	5	7.23968	8.5	4	4	7.7864	5.66	4	4					4.17497	5.01	2	2	5.60972	5.01	2	2
P18621	RPL17	60S ribosomal protein L17 OS=Homo sapiens OX=9606 GN=RPL17 PE=1 SV=3 - [RL17_HUMAN]									4.49912	13.04	2	2
Q9H3P7	ACBD3	Golgi resident protein GCP60 OS=Homo sapiens OX=9606 GN=ACBD3 PE=1 SV=4 - [GCP60_HUMAN]																																					10.3202	5.49	2	4	13.8556	13.26	4	5	6.2198	5.49	2
P21964-2	COMT	Isoform Soluble of Catechol O-methyltransferase OS=Homo sapiens OX=9606 GN=COMT - [COMT_HUMAN]																																									7.69451	12.67	2	3	12.6722	12.67	2
P22735	TGM1	Protein-glutamine gamma-glutamyltransferase K OS=Homo sapiens OX=9606 GN=TGM1 PE=1 SV=4 - [TGM1_HUMAN]	10.0818	7.22	5	6	5.87502	6.36	4	6	20.3395	11.02	7	9	15.3631	8.45	5	6	10.2784	8.69	6	6	9.21908	6	4	4													6.13706	3.92	3	3	4.86229	3.06	2	2	7.99078	5.02	3
O43292	GPAA1	Glycosylphosphatidylinositol anchor attachment 1 protein OS=Homo sapiens OX=9606 GN=GPAA1 PE=1 SV=3 - [GPAA1_HUMAN]													13.5279	7.57	4	5					11.7748	8.86	5	5	8.94005	4.99	3	4	5.25748	4.99	3	3	8.59365	4.99	3	4	15.8016	4.99	3	6	16.4974	5.8	3	7	17.7065	7.09	4
Q8WTV0-4	SCARB1	Isoform 4 of Scavenger receptor class B member 1 OS=Homo sapiens OX=9606 GN=SCARB1 - [SCRB1_HUMAN]													29.6206	14.14	6	11	15.3723	12.45	5	6	21.0971	9.92	4	6	6.47305	4.43	2	3	10.5181	10.76	5	6	10.4945	8.02	4	5	5.99376	6.12	3	3	6.53091	6.96	3	3
Q96A26	FAM162A	Protein FAM162A OS=Homo sapiens OX=9606 GN=FAM162A PE=1 SV=2 - [F162A_HUMAN]
Q7KZI7-12	MARK2	Isoform 12 of Serine/threonine-protein kinase MARK2 OS=Homo sapiens OX=9606 GN=MARK2 - [MARK2_HUMAN]	8.42222	10	5	5									10.8593	8.11	4	4
Q16186	ADRM1	Proteasomal ubiquitin receptor ADRM1 OS=Homo sapiens OX=9606 GN=ADRM1 PE=1 SV=2 - [ADRM1_HUMAN]																									12.0374	5.9	2	4	12.5979	9.83	3	6	20.3615	12.04	4	8	11.3718	5.9	2	5	25.9319	10.81	4	11	20.0747	10.81	4
Q96GX1	TCTN2	Tectonic-2 OS=Homo sapiens OX=9606 GN=TCTN2 PE=2 SV=1 - [TECT2_HUMAN]													16.1798	10.47	5	7					9.61095	7.6	3	3
O60749-2	SNX2	Isoform 2 of Sorting nexin-2 OS=Homo sapiens OX=9606 GN=SNX2 - [SNX2_HUMAN]																																									8.78388	12.69	4	4	7.95899	13.68	4
Q86Y07-5	VRK2	Isoform 5 of Serine/threonine-protein kinase VRK2 OS=Homo sapiens OX=9606 GN=VRK2 - [VRK2_HUMAN]													8.72638	7.07	2	5	5.25974	6.57	2	3	8.84233	10.1	3	3																	3.17869	6.57	2	2	5.43007	6.57	2
O75419-2	CDC45	Isoform 2 of Cell division control protein 45 homolog OS=Homo sapiens OX=9606 GN=CDC45 - [CDC45_HUMAN]													14.5214	12.31	5	7	5.7517	6.35	3	3	5.15999	4.04	2	2	4.21969	3.85	2	2	4.783	4.23	2	2	3.98629	3.85	2	2	9.83352	6.15	3	4	5.41232	4.23	2	2	7.52739	7.69	4
Q9NRZ5	AGPAT4	1-acyl-sn-glycerol-3-phosphate acyltransferase delta OS=Homo sapiens OX=9606 GN=AGPAT4 PE=1 SV=1 - [PLCD_HUMAN]													20.587	16.14	7	8	3.36017	6.35	2	2	11.5318	9.79	4	6																	2.30477	6.08	2	2	4.33922	6.35	2
O43760	SYNGR2	Synaptogyrin-2 OS=Homo sapiens OX=9606 GN=SYNGR2 PE=1 SV=1 - [SNG2_HUMAN]													6.75084	11.61	3	4	6.0704	11.61	3	4	7.36675	11.61	3	5									4.26756	8.04	2	2	12.521	16.07	4	6	8.81849	12.5	3	4	10.0696	16.07	4
P04745	AMY1A	cRAP AMY1_HUMAN Alpha-amylase 1 OS=Homo sapiens GN=AMY1A PE=1 SV=2																					4.40898	3.72	2	2													15.6824	13.7	6	10
P0DOX2		Immunoglobulin alpha-2 heavy chain OS=Homo sapiens OX=9606 PE=1 SV=2 - [IGA2_HUMAN]	2.09721	4.84	2	2													17.6115	12.75	6	9																	8.02773	4.84	2	4	5.03278	4.84	2	2	9.3784	8.57	3
P53701	HCCS	Cytochrome c-type heme lyase OS=Homo sapiens OX=9606 GN=HCCS PE=1 SV=1 - [CCHL_HUMAN]																																									3.36156	11.94	3	3	4.93093	9.7	2
Q15629-2	TRAM1	Isoform 2 of Translocating chain-associated membrane protein 1 OS=Homo sapiens OX=9606 GN=TRAM1 - [TRAM1_HUMAN]													83.4557	12.83	5	28	97.0371	9.91	4	33	68.3216	11.95	5	27					8.0661	6.71	2	4					74.0282	9.91	4	27	77.9096	13.99	5	27	92.6302	10.79	4
O95801	TTC4	Tetratricopeptide repeat protein 4 OS=Homo sapiens OX=9606 GN=TTC4 PE=1 SV=3 - [TTC4_HUMAN]																																									12.8952	11.11	4	5	3.51239	4.13	2
Q96LB3	IFT74	Intraflagellar transport protein 74 homolog OS=Homo sapiens OX=9606 GN=IFT74 PE=1 SV=1 - [IFT74_HUMAN]	6.56717	3.5	2	3									9.41285	10.17	4	4	10.8849	9.33	4	4																	5.25796	4.17	2	2	4.53231	4.83	2	2
P48556	PSMD8	26S proteasome non-ATPase regulatory subunit 8 OS=Homo sapiens OX=9606 GN=PSMD8 PE=1 SV=2 - [PSMD8_HUMAN]													8.42481	9.43	4	4	4.17707	7.14	3	3	6.04835	7.14	3	3	3.82572	4.86	2	2	1.96281	4.86	2	2	4.10118	4.86	2	2	6.58819	6.86	3	4	3.6923	4.57	2	2	4.01069	4.57	2
O95415	BRI3	Brain protein I3 OS=Homo sapiens OX=9606 GN=BRI3 PE=1 SV=1 - [BRI3_HUMAN]													13.5195	16	2	3
Q99805	TM9SF2	Transmembrane 9 superfamily member 2 OS=Homo sapiens OX=9606 GN=TM9SF2 PE=1 SV=1 - [TM9S2_HUMAN]													28.1511	13.73	6	9	16.7848	10.26	4	6	18.5695	12.37	5	7	0	3.02	2	2									14.7438	6.64	4	7	16.1405	11.31	5	7	17.062	10.26	5
O14929	HAT1	Histone acetyltransferase type B catalytic subunit OS=Homo sapiens OX=9606 GN=HAT1 PE=1 SV=1 - [HAT1_HUMAN]																					7.7501	10.5	3	3									4.48122	6.21	2	2					17.5345	15.99	5	7	12.6237	10.5	3
P11717	IGF2R	Cation-independent mannose-6-phosphate receptor OS=Homo sapiens OX=9606 GN=IGF2R PE=1 SV=3 - [MPRI_HUMAN]													33.9018	7.67	15	15	23.2889	5.22	10	12	34.248	6.95	13	14	14.287	2.37	5	6	10.8114	3.09	7	8	16.176	3.89	9	10	7.32462	1.45	3	3	8.98294	2.29	4	4	11.227	3.05	6
Q8N8L6	ARL10	ADP-ribosylation factor-like protein 10 OS=Homo sapiens OX=9606 GN=ARL10 PE=2 SV=1 - [ARL10_HUMAN]													5.06575	9.43	2	2	4.82701	9.43	2	2																	5.53183	9.43	2	2	15.5355	15.98	3	6	16.5407	15.98	3
P43243	MATR3	Matrin-3 OS=Homo sapiens OX=9606 GN=MATR3 PE=1 SV=2 - [MATR3_HUMAN]	10.3235	5.31	3	4					6.30894	3.78	2	2	13.4297	5.19	3	6	5.4759	3.66	2	2	11.2367	5.31	3	4					3.25302	3.19	2	2	4.10537	3.19	2	2	13.2102	5.31	3	5	22.652	10.74	5	7	22.0591	9.09	5
Q9Y3E0	GOLT1B	Vesicle transport protein GOT1B OS=Homo sapiens OX=9606 GN=GOLT1B PE=1 SV=1 - [GOT1B_HUMAN]													48.6976	15.94	3	18	55.1159	15.94	2	20	45.2944	15.94	2	14
O43172-2	PRPF4	Isoform 2 of U4/U6 small nuclear ribonucleoprotein Prp4 OS=Homo sapiens OX=9606 GN=PRPF4 - [PRP4_HUMAN]	5.06044	7.49	3	3									2.29001	4.22	2	2																					5.467	4.99	2	2
A0PK00	TMEM120B	Transmembrane protein 120B OS=Homo sapiens OX=9606 GN=TMEM120B PE=1 SV=1 - [T120B_HUMAN]													7.08153	8.85	2	3	5.17242	8.85	2	2													6.88024	7.96	2	3
Q8NBJ5	COLGALT1	Procollagen galactosyltransferase 1 OS=Homo sapiens OX=9606 GN=COLGALT1 PE=1 SV=1 - [GT251_HUMAN]													4.01089	2.89	2	2									3.67915	2.89	2	2	7.2161	4.18	3	4	9.28199	4.18	3	5
Q6NUQ1	RINT1	RAD50-interacting protein 1 OS=Homo sapiens OX=9606 GN=RINT1 PE=1 SV=1 - [RINT1_HUMAN]													18.6016	12.12	7	9	10.0185	6.57	4	6	8.65666	6.57	4	4													7.95683	6.19	4	5	7.01252	4.42	2	2	11.289	5.3	3
P23921	RRM1	Ribonucleoside-diphosphate reductase large subunit OS=Homo sapiens OX=9606 GN=RRM1 PE=1 SV=1 - [RIR1_HUMAN]																																									18.3365	9.47	6	7	15.9419	9.85	6
Q9GZU3	TMEM39B	Transmembrane protein 39B OS=Homo sapiens OX=9606 GN=TMEM39B PE=1 SV=1 - [TM39B_HUMAN]													22.1031	13.82	5	7	0	6.71	2	2	7.5096	7.32	2	3
Q08554-2	DSC1	Isoform 1B of Desmocollin-1 OS=Homo sapiens OX=9606 GN=DSC1 - [DSC1_HUMAN]	10.6408	3.33	2	5	26.5195	3.33	2	13	47.7136	13.45	10	21	15.9048	6.79	5	6	19.4445	6.07	4	8	16.6242	4.64	4	7					11.1502	5	3	4	13.5129	6.07	4	7	19.6613	6.07	4	7	16.2025	6.31	5	7	19.2869	6.07	4
Q9NVV5-4	AIG1	Isoform 4 of Androgen-induced gene 1 protein OS=Homo sapiens OX=9606 GN=AIG1 - [AIG1_HUMAN]													7.99769	11.84	2	3
Q99729-3	HNRNPAB	Isoform 3 of Heterogeneous nuclear ribonucleoprotein A/B OS=Homo sapiens OX=9606 GN=HNRNPAB - [ROAA_HUMAN]																																									14.3196	12.28	4	6	22.3103	12.28	4
P61158	ACTR3	Actin-related protein 3 OS=Homo sapiens OX=9606 GN=ACTR3 PE=1 SV=3 - [ARP3_HUMAN]																																									11.6808	13.4	5	5	7.03244	7.18	3
P27707	DCK	Deoxycytidine kinase OS=Homo sapiens OX=9606 GN=DCK PE=1 SV=1 - [DCK_HUMAN]
Q9H3G5	CPVL	Probable serine carboxypeptidase CPVL OS=Homo sapiens OX=9606 GN=CPVL PE=1 SV=2 - [CPVL_HUMAN]													13.3696	10.92	4	4	10.2549	8.4	4	6	12.9694	8.19	4	4													4.63222	4.41	2	2	9.21309	8.61	4	4	5.123	4.41	2
P49959-2	MRE11	Isoform 2 of Double-strand break repair protein MRE11 OS=Homo sapiens OX=9606 GN=MRE11 - [MRE11_HUMAN]	9.07463	8.38	5	6									7.33038	5.29	3	3	8.43897	5.88	4	4																	6.21361	2.65	2	3	2.1169	2.5	2	2	6.64819	4.56	3
Q5JTZ9	AARS2	Alanine--tRNA ligase, mitochondrial OS=Homo sapiens OX=9606 GN=AARS2 PE=1 SV=1 - [SYAM_HUMAN]													5.59234	2.34	2	2	4.4364	2.34	2	2																					14.5495	7.41	6	7	20.2275	8.32	7
Q92552	MRPS27	28S ribosomal protein S27, mitochondrial OS=Homo sapiens OX=9606 GN=MRPS27 PE=1 SV=3 - [RT27_HUMAN]													5.22747	8.45	2	2	3.87423	8.45	2	2																					13.4488	14.01	4	5	9.7467	10.14	3
Q8NCH0	CHST14	Carbohydrate sulfotransferase 14 OS=Homo sapiens OX=9606 GN=CHST14 PE=1 SV=2 - [CHSTE_HUMAN]													3.99259	4.79	2	2					4.00948	7.18	3	3					4.29456	4.79	2	2									6.61418	7.98	3	3
Q13310-2	PABPC4	Isoform 2 of Polyadenylate-binding protein 4 OS=Homo sapiens OX=9606 GN=PABPC4 - [PABP4_HUMAN]																					7.39041	6.81	3	3																	23.8013	12.84	7	11	28.6078	9.83	5
P41091	EIF2S3	Eukaryotic translation initiation factor 2 subunit 3 OS=Homo sapiens OX=9606 GN=EIF2S3 PE=1 SV=3 - [IF2G_HUMAN]																																									14.9603	13.35	5	6	14.3257	11.86	4
Q92692-2	NECTIN2	Isoform Alpha of Nectin-2 OS=Homo sapiens OX=9606 GN=NECTIN2 - [NECT2_HUMAN]													4.99971	7.52	2	2	1.83917	3.76	2	3									2.02962	4.8	2	2
Q9NR31	SAR1A	GTP-binding protein SAR1a OS=Homo sapiens OX=9606 GN=SAR1A PE=1 SV=1 - [SAR1A_HUMAN]																																									4.03111	11.62	2	2	6.69394	11.62	2
P23786	CPT2	Carnitine O-palmitoyltransferase 2, mitochondrial OS=Homo sapiens OX=9606 GN=CPT2 PE=1 SV=2 - [CPT2_HUMAN]																					3.94014	2.89	2	2																	6.52833	6.23	4	4	9.47802	10.18	5
P15374	UCHL3	Ubiquitin carboxyl-terminal hydrolase isozyme L3 OS=Homo sapiens OX=9606 GN=UCHL3 PE=1 SV=1 - [UCHL3_HUMAN]																																									4.46237	9.57	2	2	5.1463	10	2
Q08357	SLC20A2	Sodium-dependent phosphate transporter 2 OS=Homo sapiens OX=9606 GN=SLC20A2 PE=1 SV=1 - [S20A2_HUMAN]													23.725	10.28	3	6	8.94119	12.27	4	4	16.9717	11.81	4	5					4.5212	6.44	2	2													7.19749	7.98	2
P02666	CSN2	cRAP CASB_BOVIN Beta-casein OS=Bos taurus GN=CSN2 PE=1 SV=2									26.6688	15.63	2	8
P11172	UMPS	Uridine 5'-monophosphate synthase OS=Homo sapiens OX=9606 GN=UMPS PE=1 SV=1 - [UMPS_HUMAN]													8.70375	6.67	3	4					4.61698	4.38	2	2																	7.42036	7.29	4	4	13.5724	7.92	4
P27816	MAP4	Microtubule-associated protein 4 OS=Homo sapiens OX=9606 GN=MAP4 PE=1 SV=3 - [MAP4_HUMAN]																																	2.17937	2.08	2	2					33.8512	10.24	10	13	24.8487	10.68	9
Q7L0Y3	TRMT10C	tRNA methyltransferase 10 homolog C OS=Homo sapiens OX=9606 GN=TRMT10C PE=1 SV=2 - [TM10C_HUMAN]																																									4.42031	5.46	2	2	11.9229	15.63	5
Q9C0E8-2	LNPK	Isoform 2 of Endoplasmic reticulum junction formation protein lunapark OS=Homo sapiens OX=9606 GN=LNPK - [LNP_HUMAN]													6.51098	7.8	2	3	8.53011	6.15	2	4													5.06269	5.2	2	2	14.6553	8.27	3	6	9.40731	6.15	2	4	9.42031	8.98	4
Q9BVX2	TMEM106C	Transmembrane protein 106C OS=Homo sapiens OX=9606 GN=TMEM106C PE=1 SV=1 - [T106C_HUMAN]													14.5746	15.6	3	6	11.8252	10.8	2	6	10.3794	15.6	3	5	5.29435	10.8	2	2	6.07146	10.8	2	2	6.21487	10.8	2	3
O14681	EI24	Etoposide-induced protein 2.4 homolog OS=Homo sapiens OX=9606 GN=EI24 PE=1 SV=4 - [EI24_HUMAN]													13.8825	8.53	4	7	8.23141	9.12	3	5	8.54689	4.41	2	4					8.34154	7.06	2	4	4.63134	9.41	3	3	15.6814	7.06	2	6	24.8595	9.41	3	11	20.7679	10.29	3
Q8WXD5	GEMIN6	Gem-associated protein 6 OS=Homo sapiens OX=9606 GN=GEMIN6 PE=1 SV=1 - [GEMI6_HUMAN]
Q01813	PFKP	ATP-dependent 6-phosphofructokinase, platelet type OS=Homo sapiens OX=9606 GN=PFKP PE=1 SV=2 - [PFKAP_HUMAN]													6.16399	3.83	2	2	10.2813	3.57	2	3																	8.02453	3.57	2	3	13.8875	6.38	3	5	27.6913	10.46	6
O75251-2	NDUFS7	Isoform 2 of NADH dehydrogenase [ubiquinone] iron-sulfur protein 7, mitochondrial OS=Homo sapiens OX=9606 GN=NDUFS7 - [NDUS7_HUMAN]													11.5346	15.53	3	4					6.74903	11.17	2	2					8.37982	11.17	2	4					12.9517	11.17	2	4	16.4682	15.53	3	6	15.7516	11.17	2
Q96AA3	RFT1	Protein RFT1 homolog OS=Homo sapiens OX=9606 GN=RFT1 PE=1 SV=1 - [RFT1_HUMAN]													20.1316	11.28	7	10	14.4272	9.24	6	9	17.4028	12.01	7	9									7.77569	4.81	3	4	21.2532	9.61	6	11	22.985	8.5	6	10	13.8723	4.81	3
Q13308-2	PTK7	Isoform 2 of Inactive tyrosine-protein kinase 7 OS=Homo sapiens OX=9606 GN=PTK7 - [PTK7_HUMAN]													26.77	8.74	7	9	22.9309	9.03	8	10	12.4981	6.8	6	7	4.46482	2.33	2	2					3.63207	1.65	2	2
Q13247-3	SRSF6	Isoform SRP55-3 of Serine/arginine-rich splicing factor 6 OS=Homo sapiens OX=9606 GN=SRSF6 - [SRSF6_HUMAN]																																									12.8013	11.34	4	6	12.1385	15.52	5
O96008	TOMM40	Mitochondrial import receptor subunit TOM40 homolog OS=Homo sapiens OX=9606 GN=TOMM40 PE=1 SV=1 - [TOM40_HUMAN]																																									9.48379	11.63	3	3	8.65341	7.2	2
Q8TBF5	PIGX	Phosphatidylinositol-glycan biosynthesis class X protein OS=Homo sapiens OX=9606 GN=PIGX PE=2 SV=3 - [PIGX_HUMAN]													7.90712	11.63	3	3
Q16625-5	OCLN	Isoform 5 of Occludin OS=Homo sapiens OX=9606 GN=OCLN - [OCLN_HUMAN]													7.20231	11.5	3	3																					2.53722	10	2	2
Q14574-2	DSC3	Isoform 3B of Desmocollin-3 OS=Homo sapiens OX=9606 GN=DSC3 - [DSC3_HUMAN]									16.3397	6.2	5	7	11.1476	4.77	4	5	4.18539	4.53	3	3	13.5657	3.46	3	5	4.16398	5.84	4	4	6.79881	3.93	3	4	11.7659	6.2	4	6					5.03002	2.98	2	2	6.78896	4.53	3
P47756-2	CAPZB	Isoform 2 of F-actin-capping protein subunit beta OS=Homo sapiens OX=9606 GN=CAPZB - [CAPZB_HUMAN]									4.70083	8.82	2	2																					3.52566	8.82	2	2					14.9447	15.44	4	8	12.4978	12.5	3
Q7L5N7	LPCAT2	Lysophosphatidylcholine acyltransferase 2 OS=Homo sapiens OX=9606 GN=LPCAT2 PE=1 SV=1 - [PCAT2_HUMAN]													10.0216	7.54	4	5	4.65636	5.15	3	3	8.62574	9.01	4	5					3.61797	3.13	2	3	4.01676	4.23	2	2	9.86278	7.72	4	5	7.22221	6.99	3	3	14.3952	11.03	5
Q9H0P0-3	NT5C3A	Isoform 4 of Cytosolic 5'-nucleotidase 3A OS=Homo sapiens OX=9606 GN=NT5C3A - [5NT3A_HUMAN]																	2.17894	10.88	2	2	5.8537	9.82	2	2
Q08J23-2	NSUN2	Isoform 2 of tRNA (cytosine(34)-C(5))-methyltransferase OS=Homo sapiens OX=9606 GN=NSUN2 - [NSUN2_HUMAN]																																									10.8313	8.06	5	5	17.7218	10.52	5
P07477	PRSS1	Trypsin-1 OS=Homo sapiens OX=9606 GN=PRSS1 PE=1 SV=1 - [TRY1_HUMAN]					21.9897	7.29	2	14	46.2691	12.15	2	15	15.7765	12.15	2	5
Q92688-2	ANP32B	Isoform 2 of Acidic leucine-rich nuclear phosphoprotein 32 family member B OS=Homo sapiens OX=9606 GN=ANP32B - [AN32B_HUMAN]																																									10.9005	9.74	3	5	17.9129	11.28	3
P53680-2	AP2S1	Isoform 2 of AP-2 complex subunit sigma OS=Homo sapiens OX=9606 GN=AP2S1 - [AP2S1_HUMAN]
Q96GA3	LTV1	Protein LTV1 homolog OS=Homo sapiens OX=9606 GN=LTV1 PE=1 SV=1 - [LTV1_HUMAN]	17.5863	7.79	4	7									20.5082	13.26	6	9	9.47873	8	4	4					5.05633	5.26	2	3									15.9954	7.58	3	6	5.34554	5.26	2	3	8.14934	7.58	3
P53794	SLC5A3	Sodium/myo-inositol cotransporter OS=Homo sapiens OX=9606 GN=SLC5A3 PE=1 SV=2 - [SC5A3_HUMAN]													8.09886	5.29	3	3																					6.82291	3.06	2	3					2.08803	3.06	2
O43761	SYNGR3	Synaptogyrin-3 OS=Homo sapiens OX=9606 GN=SYNGR3 PE=1 SV=2 - [SNG3_HUMAN]																									6.18875	11.79	2	3									9.23441	11.79	2	5
P40429	RPL13A	60S ribosomal protein L13a OS=Homo sapiens OX=9606 GN=RPL13A PE=1 SV=2 - [RL13A_HUMAN]																																									8.97509	15.27	3	5
Q16630-3	CPSF6	Isoform 3 of Cleavage and polyadenylation specificity factor subunit 6 OS=Homo sapiens OX=9606 GN=CPSF6 - [CPSF6_HUMAN]																																									6.81789	9.41	3	3	7.52845	7.74	3
Q9H2U2	PPA2	Inorganic pyrophosphatase 2, mitochondrial OS=Homo sapiens OX=9606 GN=PPA2 PE=1 SV=2 - [IPYR2_HUMAN]																																									13.2387	11.38	4	7	14.8858	10.78	3
P19388	POLR2E	DNA-directed RNA polymerases I, II, and III subunit RPABC1 OS=Homo sapiens OX=9606 GN=POLR2E PE=1 SV=4 - [RPAB1_HUMAN]
Q5T7M9	DIPK1A	Divergent protein kinase domain 1A OS=Homo sapiens OX=9606 GN=DIPK1A PE=2 SV=1 - [DIK1A_HUMAN]													5.89096	8.18	3	3	5.40355	5.14	2	2	10.0683	9.81	4	4
O60568	PLOD3	Multifunctional procollagen lysine hydroxylase and glycosyltransferase LH3 OS=Homo sapiens OX=9606 GN=PLOD3 PE=1 SV=1 - [PLOD3_HUMAN]													5.79397	5.28	3	3	4.58666	4.07	2	2	9.99895	6.91	4	5					7.86687	5.42	3	3	8.05431	4.88	3	4					6.65145	5.42	3	4	8.7473	5.42	3
Q04637-6	EIF4G1	Isoform E of Eukaryotic translation initiation factor 4 gamma 1 OS=Homo sapiens OX=9606 GN=EIF4G1 - [IF4G1_HUMAN]																																									27.5942	10.48	10	14	35.1978	12.12	11
P49736	MCM2	DNA replication licensing factor MCM2 OS=Homo sapiens OX=9606 GN=MCM2 PE=1 SV=4 - [MCM2_HUMAN]																																									35.5924	13.72	9	13	25.0651	11.17	7
Q8NI60-3	COQ8A	Isoform 3 of Atypical kinase COQ8A, mitochondrial OS=Homo sapiens OX=9606 GN=COQ8A - [COQ8A_HUMAN]													11.8857	7.39	4	5	9.1807	8.91	5	6	11.909	12.27	6	6					8.3647	3.36	2	4					14.1081	7.39	4	6	11.0004	7.56	4	6	9.92476	5.71	3
O15287	FANCG	Fanconi anemia group G protein OS=Homo sapiens OX=9606 GN=FANCG PE=1 SV=1 - [FANCG_HUMAN]													11.3109	13.99	7	7					6.11296	5.79	3	3																	3.66222	4.18	3	3	3.05765	3.05	2
Q9UPN7	PPP6R1	Serine/threonine-protein phosphatase 6 regulatory subunit 1 OS=Homo sapiens OX=9606 GN=PPP6R1 PE=1 SV=5 - [PP6R1_HUMAN]																																					16.3895	8.4	4	7	6.95738	5.45	3	3	17.9554	9.99	6
O76021	RSL1D1	Ribosomal L1 domain-containing protein 1 OS=Homo sapiens OX=9606 GN=RSL1D1 PE=1 SV=3 - [RL1D1_HUMAN]																																									15.5045	12.65	5	6	10.0035	10.61	5
O60291-4	MGRN1	Isoform 4 of E3 ubiquitin-protein ligase MGRN1 OS=Homo sapiens OX=9606 GN=MGRN1 - [MGRN1_HUMAN]													7.07198	9.81	3	3	2.4794	6.42	2	2																	4.34146	4.91	2	2
P30837	ALDH1B1	Aldehyde dehydrogenase X, mitochondrial OS=Homo sapiens OX=9606 GN=ALDH1B1 PE=1 SV=3 - [AL1B1_HUMAN]													9.58415	7.35	3	4	7.15102	6.19	3	3	10.4645	9.09	4	4													5.81818	4.26	2	2	13.9959	8.12	4	7	13.1856	6	3
P23381	WARS	Tryptophan--tRNA ligase, cytoplasmic OS=Homo sapiens OX=9606 GN=WARS PE=1 SV=2 - [SYWC_HUMAN]																																									21.7681	12.74	4	7	23.3674	15.07	5
Q12904	AIMP1	Aminoacyl tRNA synthase complex-interacting multifunctional protein 1 OS=Homo sapiens OX=9606 GN=AIMP1 PE=1 SV=2 - [AIMP1_HUMAN]																					5.7598	11.22	2	2																	6.02065	9.62	2	3	4.72534	10.9	2
Q86XI2	NCAPG2	Condensin-2 complex subunit G2 OS=Homo sapiens OX=9606 GN=NCAPG2 PE=1 SV=1 - [CNDG2_HUMAN]													21.0951	8.22	8	8	21.894	8.22	9	10	20.3307	7.79	8	8													9.14167	2.89	3	4	7.66367	3.5	4	4	8.43288	2.89	4
O94925-3	GLS	Isoform 3 of Glutaminase kidney isoform, mitochondrial OS=Homo sapiens OX=9606 GN=GLS - [GLSK_HUMAN]																																									8.86608	11.2	5	5	8.52673	9.53	5
O43813	LANCL1	Glutathione S-transferase LANCL1 OS=Homo sapiens OX=9606 GN=LANCL1 PE=1 SV=1 - [LANC1_HUMAN]									3.88674	5.01	2	2																													3.81312	5.01	2	2	6.44524	9.77	4
Q5T749	KPRP	Keratinocyte proline-rich protein OS=Homo sapiens OX=9606 GN=KPRP PE=1 SV=1 - [KPRP_HUMAN]									14.7235	11.57	4	6
P50213	IDH3A	Isocitrate dehydrogenase [NAD] subunit alpha, mitochondrial OS=Homo sapiens OX=9606 GN=IDH3A PE=1 SV=1 - [IDH3A_HUMAN]																																									10.6403	12.02	5	5	7.68889	6.56	3
Q96G23	CERS2	Ceramide synthase 2 OS=Homo sapiens OX=9606 GN=CERS2 PE=1 SV=1 - [CERS2_HUMAN]													10.0884	8.68	3	4					10.35	8.68	3	4																	11.6532	5.79	2	5	11.5506	8.68	3
Q86XT9	TMEM219	Insulin-like growth factor-binding protein 3 receptor OS=Homo sapiens OX=9606 GN=TMEM219 PE=1 SV=1 - [TM219_HUMAN]																	4.87182	9.58	2	2																	4.31669	10.83	2	2
O95772-2	STARD3NL	Isoform 2 of STARD3 N-terminal-like protein OS=Homo sapiens OX=9606 GN=STARD3NL - [STR3N_HUMAN]													4.31784	10.13	2	2									5.7357	9.25	2	3					4.19351	9.25	2	2	6.3284	9.25	2	3	2.5849	9.25	2	2	6.83447	9.25	2
Q12874	SF3A3	Splicing factor 3A subunit 3 OS=Homo sapiens OX=9606 GN=SF3A3 PE=1 SV=1 - [SF3A3_HUMAN]																																									9.48511	8.58	3	4	10.5558	14.97	5
Q96HE7	ERO1A	ERO1-like protein alpha OS=Homo sapiens OX=9606 GN=ERO1A PE=1 SV=2 - [ERO1A_HUMAN]													4.75618	5.34	2	2	4.78299	5.34	2	2	8.17792	7.48	3	3																	2.30712	6.62	2	2
Q4ZIN3-2	TMEM259	Isoform 2 of Membralin OS=Homo sapiens OX=9606 GN=TMEM259 - [MBRL_HUMAN]													11.3747	12.99	4	4					2.93709	9.8	3	3																	4.4173	6.37	2	2
Q32P28	P3H1	Prolyl 3-hydroxylase 1 OS=Homo sapiens OX=9606 GN=P3H1 PE=1 SV=2 - [P3H1_HUMAN]													7.65696	6.39	4	4					7.98182	5.03	3	3					7.60166	4.76	3	3	4.25069	2.99	2	2	7.37454	4.76	3	3	8.81191	5.43	3	3	7.78723	3.67	2
Q15392-2	DHCR24	Isoform 2 of Delta(24)-sterol reductase OS=Homo sapiens OX=9606 GN=DHCR24 - [DHC24_HUMAN]													35.5482	11.58	8	14	27.7467	10.32	5	11	53.7989	11.37	7	20	19.0903	9.89	5	9	19.3969	6.53	4	9	15.6164	10.11	5	9	51.1255	12.21	7	20	44.8351	11.16	7	16	63.423	14.11	8
P27635	RPL10	60S ribosomal protein L10 OS=Homo sapiens OX=9606 GN=RPL10 PE=1 SV=4 - [RL10_HUMAN]																					6.86619	6.54	2	2									2.10418	10.28	2	2					2.16524	10.28	2	2	5.91547	6.54	2
Q9UHI6	DDX20	Probable ATP-dependent RNA helicase DDX20 OS=Homo sapiens OX=9606 GN=DDX20 PE=1 SV=2 - [DDX20_HUMAN]													25.2456	10.8	6	11	11.5026	4.85	3	8	15.6641	8.74	5	6									4.34103	3.4	2	2	24.9722	6.07	4	10	19.3539	6.92	4	7	12.616	3.4	2
O75155-2	CAND2	Isoform 2 of Cullin-associated NEDD8-dissociated protein 2 OS=Homo sapiens OX=9606 GN=CAND2 - [CAND2_HUMAN]													21.0713	8.49	7	8	25.4208	9.83	8	10	17.9388	7.95	6	7													5.67633	3.93	4	4	15.7716	2.77	3	7	19.1239	3.66	4
Q8NE86-3	MCU	Isoform 3 of Calcium uniporter protein, mitochondrial OS=Homo sapiens OX=9606 GN=MCU - [MCU_HUMAN]													8.14885	11.59	3	3	4.64739	8.28	2	2																	6.20414	6.29	2	3	10.4629	11.26	3	4	8.94017	8.28	2
O75027	ABCB7	ATP-binding cassette sub-family B member 7, mitochondrial OS=Homo sapiens OX=9606 GN=ABCB7 PE=1 SV=2 - [ABCB7_HUMAN]													28.0568	9.71	6	8	26.1277	11.3	7	9	28.602	10.9	7	10																	20.4855	9.31	5	7
Q9UHI8	ADAMTS1	A disintegrin and metalloproteinase with thrombospondin motifs 1 OS=Homo sapiens OX=9606 GN=ADAMTS1 PE=1 SV=4 - [ATS1_HUMAN]																	2.96658	3.21	2	2
Q14671-2	PUM1	Isoform 2 of Pumilio homolog 1 OS=Homo sapiens OX=9606 GN=PUM1 - [PUM1_HUMAN]																	6.58965	3.53	3	3									1.88073	2.58	2	3	5.95283	2.75	2	2	14.7623	5.77	5	6	21.8352	7.31	6	8	23.5775	7.66	6
Q9H4B7	TUBB1	Tubulin beta-1 chain OS=Homo sapiens OX=9606 GN=TUBB1 PE=1 SV=1 - [TBB1_HUMAN]	12.1654	4.43	2	6					32.804	4.66	4	15	165.649	9.98	6	66	111.908	6.65	4	51	133.778	6.65	5	56	58.5339	6.65	4	29	72.4539	6.65	4	31	66.1153	6.65	4	30	140.362	6.65	4	59	143.181	9.76	6	60	168.63	6.65	4
P09972	ALDOC	Fructose-bisphosphate aldolase C OS=Homo sapiens OX=9606 GN=ALDOC PE=1 SV=2 - [ALDOC_HUMAN]									16.7779	14.01	2	7																																	37.707	7.14	2
Q8IYS2	KIAA2013	Uncharacterized protein KIAA2013 OS=Homo sapiens OX=9606 GN=KIAA2013 PE=1 SV=1 - [K2013_HUMAN]													10.4668	8.68	4	4	13.7301	8.68	4	5	13.0704	7.26	3	5	6.62918	6.62	3	3	4.67907	4.1	2	2	4.98127	5.36	3	3	28.9318	7.89	4	10	25.8173	14.83	6	13	23.8264	9.94	5
Q8TEA8	DTD1	D-aminoacyl-tRNA deacylase 1 OS=Homo sapiens OX=9606 GN=DTD1 PE=1 SV=2 - [DTD1_HUMAN]																					4.96261	14.83	2	2																	5.73292	14.83	2	2
Q6AI08	HEATR6	HEAT repeat-containing protein 6 OS=Homo sapiens OX=9606 GN=HEATR6 PE=1 SV=1 - [HEAT6_HUMAN]													14.7672	9.14	7	11	13.8728	7.79	6	6	11.4475	4.57	4	5	7.761	3.39	3	3	6.50637	3.39	3	3	4.16139	2.37	2	2	7.37898	3.39	3	3	5.39013	4.4	4	4	7.11765	3.3	3
Q12893	TMEM115	Transmembrane protein 115 OS=Homo sapiens OX=9606 GN=TMEM115 PE=1 SV=1 - [TM115_HUMAN]													11.632	6.84	2	3	5.48098	11.68	2	2																	10.3344	11.68	2	3	14.9807	11.97	3	5	10.4111	11.68	2
Q96N66-2	MBOAT7	Isoform 2 of Lysophospholipid acyltransferase 7 OS=Homo sapiens OX=9606 GN=MBOAT7 - [MBOA7_HUMAN]													24.6443	11.28	4	8	33.1096	11.78	6	11	16.1433	11.28	4	5	7.93186	10.28	3	3					4.82068	6.02	2	2	37.4692	14.54	6	14	23.0661	14.54	6	9	30.5583	13.28	4
Q9H9A6	LRRC40	Leucine-rich repeat-containing protein 40 OS=Homo sapiens OX=9606 GN=LRRC40 PE=1 SV=1 - [LRC40_HUMAN]																																									7.77244	6.64	3	3	11.5905	9.97	6
P02668	CSN3	cRAP CASK_BOVIN Kappa-casein OS=Bos taurus GN=CSN3 PE=1 SV=1													6.66739	14.74	2	2					4.54934	14.74	2	2
P08240	SRPRA	Signal recognition particle receptor subunit alpha OS=Homo sapiens OX=9606 GN=SRPRA PE=1 SV=2 - [SRPRA_HUMAN]													5.20491	4.23	2	2																	8.05637	3.45	2	4					5.48485	5.33	3	3	12.2921	7.84	5
P17693-5	HLA-G	Isoform 5 of HLA class I histocompatibility antigen, alpha chain G OS=Homo sapiens OX=9606 GN=HLA-G - [HLAG_HUMAN]																									12.3226	11.6	2	6									8.51065	7.21	2	3
P49821-2	NDUFV1	Isoform 2 of NADH dehydrogenase [ubiquinone] flavoprotein 1, mitochondrial OS=Homo sapiens OX=9606 GN=NDUFV1 - [NDUV1_HUMAN]																																					7.09054	6.15	3	3	9.05577	10.33	4	4	9.12269	10.99	4
Q86WX3	RPS19BP1	Active regulator of SIRT1 OS=Homo sapiens OX=9606 GN=RPS19BP1 PE=1 SV=1 - [AROS_HUMAN]	0	14.71	2	2
P51397	DAP	Death-associated protein 1 OS=Homo sapiens OX=9606 GN=DAP PE=1 SV=3 - [DAP1_HUMAN]
Q9UK99-2	FBXO3	Isoform 2 of F-box only protein 3 OS=Homo sapiens OX=9606 GN=FBXO3 - [FBX3_HUMAN]	8.32608	6.99	2	3					7.20763	9.4	2	2									8.14058	6.99	2	3
P02545-2	LMNA	Isoform C of Prelamin-A/C OS=Homo sapiens OX=9606 GN=LMNA - [LMNA_HUMAN]									5.71066	5.07	3	3					5.69687	3.85	2	2					2.52753	4.2	2	2					6.06929	5.59	3	3	5.08546	5.59	3	3	3.51833	4.2	2	2	12.8058	9.44	5
Q4VCS5	AMOT	Angiomotin OS=Homo sapiens OX=9606 GN=AMOT PE=1 SV=1 - [AMOT_HUMAN]	1.74225	5.07	4	4									5.26071	2.77	2	2													4.61318	3.23	2	2	10.9968	6.09	4	4	12.546	5.63	5	5	13.1262	6.09	4	4	25.9479	7.66	6
P10155-3	RO60	Isoform 3 of 60 kDa SS-A/Ro ribonucleoprotein OS=Homo sapiens OX=9606 GN=RO60 - [RO60_HUMAN]													8.05591	7.53	3	3	3.08664	7.53	3	3	10.1932	7.53	3	5													10.9206	6.76	3	6	16.2171	12.93	6	7	13.0202	8.88	4
Q9NZL9-3	MAT2B	Isoform 3 of Methionine adenosyltransferase 2 subunit beta OS=Homo sapiens OX=9606 GN=MAT2B - [MAT2B_HUMAN]																																													6.31333	14.67	2
Q14554	PDIA5	Protein disulfide-isomerase A5 OS=Homo sapiens OX=9606 GN=PDIA5 PE=1 SV=1 - [PDIA5_HUMAN]	7.28148	10.6	5	5									3.94863	3.66	2	2					2.26882	3.85	2	2	4.52756	3.66	2	2	3.92279	3.66	2	2	6.77504	6.17	3	3									2.73573	3.28	2
O43347	MSI1	RNA-binding protein Musashi homolog 1 OS=Homo sapiens OX=9606 GN=MSI1 PE=1 SV=1 - [MSI1H_HUMAN]													4.00266	5.52	2	2
Q9NYU1	UGGT2	UDP-glucose:glycoprotein glucosyltransferase 2 OS=Homo sapiens OX=9606 GN=UGGT2 PE=1 SV=4 - [UGGG2_HUMAN]													9.77919	3.96	5	6	13.6771	4.42	7	8	15.3168	5.01	7	9	4.37603	1.25	2	3					4.84158	1.39	2	2	4.40244	1.39	2	2
Q13126-7	MTAP	Isoform 7 of S-methyl-5'-thioadenosine phosphorylase OS=Homo sapiens OX=9606 GN=MTAP - [MTAP_HUMAN]																																													7.46246	14.64	3
Q08431-3	MFGE8	Isoform 3 of Lactadherin OS=Homo sapiens OX=9606 GN=MFGE8 - [MFGM_HUMAN]													6.04917	11.64	3	3					4.13854	6.87	2	2
Q9Y2L1	DIS3	Exosome complex exonuclease RRP44 OS=Homo sapiens OX=9606 GN=DIS3 PE=1 SV=2 - [RRP44_HUMAN]																																									7.8345	5.74	4	5	16.7279	9.6	7
Q9BXJ8-2	TMEM120A	Isoform 2 of Transmembrane protein 120A OS=Homo sapiens OX=9606 GN=TMEM120A - [T120A_HUMAN]													4.90867	5.9	2	2	4.76898	6.21	2	3																					6.93446	6.52	2	3
Q96NC0	ZMAT2	Zinc finger matrin-type protein 2 OS=Homo sapiens OX=9606 GN=ZMAT2 PE=1 SV=1 - [ZMAT2_HUMAN]	7.39837	14.57	3	4
O14524-2	NEMP1	Isoform 2 of Nuclear envelope integral membrane protein 1 OS=Homo sapiens OX=9606 GN=NEMP1 - [NEMP1_HUMAN]													12.7652	6.2	3	4	15.2948	9.97	3	6	17.0064	9.16	4	6	0	5.93	2	2	7.39688	8.89	3	4	3.83198	5.93	2	2	10.8059	5.93	2	4
Q9NP72	RAB18	Ras-related protein Rab-18 OS=Homo sapiens OX=9606 GN=RAB18 PE=1 SV=1 - [RAB18_HUMAN]																																													4.94569	14.56	2
Q99442	SEC62	Translocation protein SEC62 OS=Homo sapiens OX=9606 GN=SEC62 PE=1 SV=1 - [SEC62_HUMAN]													12.4323	9.52	4	5	9.7941	9.77	5	5	19.3093	13.53	7	8	6.41219	7.27	3	3	4.59457	5.26	2	2					15.4293	6.52	3	7	8.29767	6.52	3	4	6.83661	6.52	3
P10768	ESD	S-formylglutathione hydrolase OS=Homo sapiens OX=9606 GN=ESD PE=1 SV=2 - [ESTD_HUMAN]																																									6.6545	11.35	3	4	8.97021	14.54	4
O75131	CPNE3	Copine-3 OS=Homo sapiens OX=9606 GN=CPNE3 PE=1 SV=1 - [CPNE3_HUMAN]									3.24489	6.15	2	2																													3.74823	3.91	2	2	7.519	6.33	3
Q96J01	THOC3	THO complex subunit 3 OS=Homo sapiens OX=9606 GN=THOC3 PE=1 SV=1 - [THOC3_HUMAN]																													5.20244	6.27	2	2
Q9NQ84	GPRC5C	G-protein coupled receptor family C group 5 member C OS=Homo sapiens OX=9606 GN=GPRC5C PE=1 SV=2 - [GPC5C_HUMAN]																	5.83503	5.9	2	2	4.43227	5.9	2	2													6.49648	5.9	2	3	4.63791	5.44	2	2	7.65241	8.84	3
Q6P1J9	CDC73	Parafibromin OS=Homo sapiens OX=9606 GN=CDC73 PE=1 SV=1 - [CDC73_HUMAN]																																									4.20226	3.58	2	2
P08621-2	SNRNP70	Isoform 2 of U1 small nuclear ribonucleoprotein 70 kDa OS=Homo sapiens OX=9606 GN=SNRNP70 - [RU17_HUMAN]													4.47615	7.94	3	3	4.38486	9.58	5	5																	4.23329	4.67	2	2	4.14097	3.74	2	2	4.37457	4.67	2
P45974-2	USP5	Isoform Short of Ubiquitin carboxyl-terminal hydrolase 5 OS=Homo sapiens OX=9606 GN=USP5 - [UBP5_HUMAN]																																					26.3244	5.15	3	9	16.3227	9.58	6	7	31.1979	11.5	7
P01009-2	SERPINA1	Isoform 2 of Alpha-1-antitrypsin OS=Homo sapiens OX=9606 GN=SERPINA1 - [A1AT_HUMAN]																	8.21264	11.7	3	3
Q9Y5A7-2	NUB1	Isoform 2 of NEDD8 ultimate buster 1 OS=Homo sapiens OX=9606 GN=NUB1 - [NUB1_HUMAN]																																					4.99136	5.66	2	4	7.99463	5.66	2	2	12.1121	7.65	3
Q9Y490	TLN1	Talin-1 OS=Homo sapiens OX=9606 GN=TLN1 PE=1 SV=3 - [TLN1_HUMAN]																																									59.0709	11.57	20	21	61.4005	10.39	19
Q99519	NEU1	Sialidase-1 OS=Homo sapiens OX=9606 GN=NEU1 PE=1 SV=1 - [NEUR1_HUMAN]													2.16468	5.06	2	2	6.67146	11.81	3	3
Q96DR5	BPIFA2	BPI fold-containing family A member 2 OS=Homo sapiens OX=9606 GN=BPIFA2 PE=1 SV=2 - [BPIA2_HUMAN]																					3.84463	6.43	2	3
Q7Z3Z0	KRT25	Keratin, type I cytoskeletal 25 OS=Homo sapiens OX=9606 GN=KRT25 PE=1 SV=1 - [K1C25_HUMAN]	202.741	4	2	122	256.673	6.44	3	155	180.232	4	2	99	137.41	4	2	70	123.037	6.67	3	82	100.974	4	2	52	42.5217	4	2	32	96.5936	4	2	59	94.795	5.56	3	56	133.033	5.56	3	76	128.95	4	2	73	137.003	4	2
Q02750-2	MAP2K1	Isoform 2 of Dual specificity mitogen-activated protein kinase kinase 1 OS=Homo sapiens OX=9606 GN=MAP2K1 - [MP2K1_HUMAN]													2.61155	6.27	2	2
Q15054-3	POLD3	Isoform 3 of DNA polymerase delta subunit 3 OS=Homo sapiens OX=9606 GN=POLD3 - [DPOD3_HUMAN]																																									2.55577	7.5	2	2	8.51878	10.83	3
O00541-2	PES1	Isoform 2 of Pescadillo homolog OS=Homo sapiens OX=9606 GN=PES1 - [PESC_HUMAN]	6.29748	8.23	5	5									8.18835	6	4	4									4.73414	6.69	3	3									9.65456	6	3	4					4.38713	3.26	2
Q13443	ADAM9	Disintegrin and metalloproteinase domain-containing protein 9 OS=Homo sapiens OX=9606 GN=ADAM9 PE=1 SV=1 - [ADAM9_HUMAN]
P42224	STAT1	Signal transducer and activator of transcription 1-alpha/beta OS=Homo sapiens OX=9606 GN=STAT1 PE=1 SV=2 - [STAT1_HUMAN]																																									7.95219	8.4	5	5	7.8034	5.6	3
Q96K37	SLC35E1	Solute carrier family 35 member E1 OS=Homo sapiens OX=9606 GN=SLC35E1 PE=1 SV=2 - [S35E1_HUMAN]													23.4699	11.71	5	13	10.6576	8.54	4	7	24.9336	11.71	5	10	6.4637	3.41	2	3					4.16215	3.41	2	2	9.40297	3.41	2	4
P43034	PAFAH1B1	Platelet-activating factor acetylhydrolase IB subunit alpha OS=Homo sapiens OX=9606 GN=PAFAH1B1 PE=1 SV=2 - [LIS1_HUMAN]																																									9.4494	14.39	5	7	9.83523	11.22	4
Q14498-3	RBM39	Isoform 3 of RNA-binding protein 39 OS=Homo sapiens OX=9606 GN=RBM39 - [RBM39_HUMAN]													9.71856	7.09	3	4	4.17847	4.13	2	2	7.70808	7.09	3	3									7.53583	7.48	3	3	7.94233	5.31	2	3	5.9144	5.31	2	2	8.99494	7.48	3
Q9Y282	ERGIC3	Endoplasmic reticulum-Golgi intermediate compartment protein 3 OS=Homo sapiens OX=9606 GN=ERGIC3 PE=1 SV=1 - [ERGI3_HUMAN]													10.9744	10.97	4	5	10.3107	8.62	4	5	16.0242	10.97	5	7	6.19457	4.7	2	4									3.50279	4.7	2	3	8.48462	9.66	4	5	6.77072	6.79	3
P25116	F2R	Proteinase-activated receptor 1 OS=Homo sapiens OX=9606 GN=F2R PE=1 SV=2 - [PAR1_HUMAN]													10.9342	9.88	3	4	14.0601	14.35	5	8	8.5749	9.88	3	3													27.4739	9.88	3	11	10.59	9.88	4	4	6.43503	5.65	2
Q86V85	GPR180	Integral membrane protein GPR180 OS=Homo sapiens OX=9606 GN=GPR180 PE=2 SV=1 - [GP180_HUMAN]													26.1782	11.82	5	9	15.7642	5.68	2	5	18.3687	6.36	3	6	14.471	5.68	2	7	14.8549	8.64	3	6	15.6913	5.68	2	5	28.6394	5.68	2	9	16.9208	7.5	3	7	18.5009	7.5	3
P84098	RPL19	60S ribosomal protein L19 OS=Homo sapiens OX=9606 GN=RPL19 PE=1 SV=1 - [RL19_HUMAN]									3.83405	5.61	2	2									3.625	5.61	2	2																					14.5653	13.27	2
O43819	SCO2	Protein SCO2 homolog, mitochondrial OS=Homo sapiens OX=9606 GN=SCO2 PE=1 SV=3 - [SCO2_HUMAN]													7.80298	7.52	3	4	4.57834	4.14	2	2	2.29469	4.14	2	2	6.28333	4.14	2	3													4.3476	10.53	2	2	6.41699	10.9	2
Q9Y3Q3	TMED3	Transmembrane emp24 domain-containing protein 3 OS=Homo sapiens OX=9606 GN=TMED3 PE=1 SV=1 - [TMED3_HUMAN]													11.6814	14.29	4	6	7.16236	13.82	3	4	7.4202	10.14	2	3
O94822	LTN1	E3 ubiquitin-protein ligase listerin OS=Homo sapiens OX=9606 GN=LTN1 PE=1 SV=6 - [LTN1_HUMAN]													64.2919	10.59	16	27	18.2766	6.63	8	11	21.403	5.61	7	9	2.20665	1.19	2	2									20.8366	3.91	6	9	24.6708	6.12	8	11	23.2018	6.57	9
Q8TBM8	DNAJB14	DnaJ homolog subfamily B member 14 OS=Homo sapiens OX=9606 GN=DNAJB14 PE=1 SV=1 - [DJB14_HUMAN]																																	4.57294	6.33	2	2	4.38137	5.8	2	2	4.60268	14.25	4	4
O00154-2	ACOT7	Isoform 2 of Cytosolic acyl coenzyme A thioester hydrolase OS=Homo sapiens OX=9606 GN=ACOT7 - [BACH_HUMAN]																																													7.62163	14.23	3
Q5JSZ5	PRRC2B	Protein PRRC2B OS=Homo sapiens OX=9606 GN=PRRC2B PE=1 SV=2 - [PRC2B_HUMAN]	46.4385	11.4	19	28					2.17028	2.29	3	3	7.18246	1.62	3	4	6.35228	1.62	3	3					8.77728	2.87	5	8									23.1977	3.86	7	10
Q7L576	CYFIP1	Cytoplasmic FMR1-interacting protein 1 OS=Homo sapiens OX=9606 GN=CYFIP1 PE=1 SV=1 - [CYFP1_HUMAN]													18.0039	7.02	8	8	12.5559	5.75	6	6	8.96982	5.27	5	5													14.6806	4.71	5	7	11.0665	4.55	5	5	17.7866	5.59	6
Q9NUQ9	FAM49B	Protein FAM49B OS=Homo sapiens OX=9606 GN=FAM49B PE=1 SV=1 - [FA49B_HUMAN]																																													10.3213	14.2	3
Q9NXB9	ELOVL2	Elongation of very long chain fatty acids protein 2 OS=Homo sapiens OX=9606 GN=ELOVL2 PE=1 SV=2 - [ELOV2_HUMAN]																	4.24065	8.11	2	3																	11.4324	8.11	2	6
P04920-2	SLC4A2	Isoform B1 of Anion exchange protein 2 OS=Homo sapiens OX=9606 GN=SLC4A2 - [B3A2_HUMAN]													11.4369	5.13	3	5	13.536	6.19	5	5	11.1767	4.97	3	3																	3.45755	2.2	2	2	7.39398	2.69	2
Q9UI10-3	EIF2B4	Isoform 3 of Translation initiation factor eIF-2B subunit delta OS=Homo sapiens OX=9606 GN=EIF2B4 - [EI2BD_HUMAN]																	4.28604	5.17	2	2																	4.9539	9	3	3	5.20656	8.62	3	3	4.5473	4.79	2
Q7Z3Y8	KRT27	Keratin, type I cytoskeletal 27 OS=Homo sapiens OX=9606 GN=KRT27 PE=1 SV=2 - [K1C27_HUMAN]	202.741	3.92	2	122	282.647	10.46	5	168	180.232	3.92	2	99	137.41	3.92	2	70	123.037	6.54	3	82	100.974	3.92	2	52	42.5217	3.92	2	32	96.5936	3.92	2	59	98.5875	8.06	4	57	135.963	8.06	4	77	128.95	3.92	2	73	137.003	3.92	2
O76094	SRP72	Signal recognition particle subunit SRP72 OS=Homo sapiens OX=9606 GN=SRP72 PE=1 SV=3 - [SRP72_HUMAN]																																					4.64284	4.17	2	2	8.36338	6.11	3	4	16.2117	10.88	7
P20337	RAB3B	Ras-related protein Rab-3B OS=Homo sapiens OX=9606 GN=RAB3B PE=1 SV=2 - [RAB3B_HUMAN]																																									6.90938	8.68	2	3	7.27642	8.68	2
P23246	SFPQ	Splicing factor, proline- and glutamine-rich OS=Homo sapiens OX=9606 GN=SFPQ PE=1 SV=2 - [SFPQ_HUMAN]	3.66617	3.25	2	2					4.64538	2.69	2	2	4.54563	3.54	2	2					7.94408	3.96	3	3									7.39172	4.81	3	3	4.16829	3.25	2	2	16.502	5.94	4	7	13.259	6.51	4
Q9ULV4	CORO1C	Coronin-1C OS=Homo sapiens OX=9606 GN=CORO1C PE=1 SV=1 - [COR1C_HUMAN]																																									11.5354	14.14	6	6	8.04958	4.22	2
Q6NXT4-4	SLC30A6	Isoform 4 of Zinc transporter 6 OS=Homo sapiens OX=9606 GN=SLC30A6 - [ZNT6_HUMAN]													8.62655	12.04	3	3					11.6157	9.49	2	3																	5.6128	9.49	2	2	5.81733	9.49	2
P04181	OAT	Ornithine aminotransferase, mitochondrial OS=Homo sapiens OX=9606 GN=OAT PE=1 SV=1 - [OAT_HUMAN]																																									13.9526	13.44	5	6	20.0826	14.12	6
Q8TB37	NUBPL	Iron-sulfur protein NUBPL OS=Homo sapiens OX=9606 GN=NUBPL PE=1 SV=3 - [NUBPL_HUMAN]																					5.10518	7.84	2	2
Q06210-2	GFPT1	Isoform 2 of Glutamine--fructose-6-phosphate aminotransferase [isomerizing] 1 OS=Homo sapiens OX=9606 GN=GFPT1 - [GFPT1_HUMAN]																																	2.21004	3.08	2	2	5.9816	4.85	2	2	12.7743	9.99	5	5	15.1943	10.13	5
Q9BTT0-3	ANP32E	Isoform 3 of Acidic leucine-rich nuclear phosphoprotein 32 family member E OS=Homo sapiens OX=9606 GN=ANP32E - [AN32E_HUMAN]	3.88648	14.09	2	2
E5RIL1	UPK3BL2	Uroplakin-3b-like protein 2 OS=Homo sapiens OX=9606 GN=UPK3BL2 PE=3 SV=2 - [UPKL2_HUMAN]																									4.81335	11.03	2	2
O43390	HNRNPR	Heterogeneous nuclear ribonucleoprotein R OS=Homo sapiens OX=9606 GN=HNRNPR PE=1 SV=1 - [HNRPR_HUMAN]									1.92184	3.32	2	2																													18.9017	12.01	8	10	24.4246	12.32	8
Q8TCT6	SPPL3	Signal peptide peptidase-like 3 OS=Homo sapiens OX=9606 GN=SPPL3 PE=1 SV=2 - [SPPL3_HUMAN]													15.3335	14.06	4	6	11.2671	14.06	4	5	2.3295	5.47	2	2													8.69506	10.68	3	4	1.81757	6.77	2	2	8.93136	10.68	3
P60763	RAC3	Ras-related C3 botulinum toxin substrate 3 OS=Homo sapiens OX=9606 GN=RAC3 PE=1 SV=1 - [RAC3_HUMAN]																																									5.91454	14.06	3	4	9.71872	14.06	3
Q9NSB4	KRT82	cRAP KRT82_HUMAN Keratin, type II cuticular Hb2 OS=Homo sapiens GN=KRT82 PE=3 SV=3	1.86259	3.12	2	7					24.0589	3.9	3	20									11.217	3.7	3	6
P04062-4	GBA	Isoform 4 of Lysosomal acid glucosylceramidase OS=Homo sapiens OX=9606 GN=GBA - [GLCM_HUMAN]																	8.44843	11.14	5	5	7.3325	8.02	3	3																	4.08732	5.12	2	2	4.42909	5.12	2
Q9H857-2	NT5DC2	Isoform 2 of 5'-nucleotidase domain-containing protein 2 OS=Homo sapiens OX=9606 GN=NT5DC2 - [NT5D2_HUMAN]													8.84429	7.18	4	4					10.1173	10.41	5	6									4.63382	3.59	2	2					7.51564	10.23	6	6	2.25056	3.59	2
P63092-3	GNAS	Isoform 3 of Guanine nucleotide-binding protein G(s) subunit alpha isoforms short OS=Homo sapiens OX=9606 GN=GNAS - [GNAS2_HUMAN]																																													12.0655	13.98	4
Q8IUF8-2	RIOX2	Isoform 2 of Ribosomal oxygenase 2 OS=Homo sapiens OX=9606 GN=RIOX2 - [RIOX2_HUMAN]																																									2.13819	10.71	2	2	4.38427	8.21	2
O14979-3	HNRNPDL	Isoform 3 of Heterogeneous nuclear ribonucleoprotein D-like OS=Homo sapiens OX=9606 GN=HNRNPDL - [HNRDL_HUMAN]
Q6UB35	MTHFD1L	Monofunctional C1-tetrahydrofolate synthase, mitochondrial OS=Homo sapiens OX=9606 GN=MTHFD1L PE=1 SV=1 - [C1TM_HUMAN]																																									20.0729	11.76	9	10	17.6039	7.67	7
Q9NXS2-3	QPCTL	Isoform 2 of Glutaminyl-peptide cyclotransferase-like protein OS=Homo sapiens OX=9606 GN=QPCTL - [QPCTL_HUMAN]																					9.05872	10.07	4	4									6.2068	6.6	2	3
Q9H1A3-2	METTL9	Isoform 2 of Methyltransferase-like protein 9 OS=Homo sapiens OX=9606 GN=METTL9 - [METL9_HUMAN]													4.7422	6.94	2	2	6.67283	9.78	3	3																					4.8517	6.94	2	2
O60779	SLC19A2	Thiamine transporter 1 OS=Homo sapiens OX=9606 GN=SLC19A2 PE=1 SV=2 - [S19A2_HUMAN]													23.4223	11.07	3	7	15.2075	8.85	3	5	22.957	11.67	3	9													24.169	13.88	4	8	33.9731	13.88	5	16	38.8093	13.88	5
Q6P9H4	CNKSR3	Connector enhancer of kinase suppressor of ras 3 OS=Homo sapiens OX=9606 GN=CNKSR3 PE=1 SV=1 - [CNKR3_HUMAN]	7.81967	8.83	3	3									7.72871	7.39	3	3
Q9UBE0	SAE1	SUMO-activating enzyme subunit 1 OS=Homo sapiens OX=9606 GN=SAE1 PE=1 SV=1 - [SAE1_HUMAN]																																									6.40019	5.49	2	3	9.49428	13.87	4
P21283	ATP6V1C1	V-type proton ATPase subunit C 1 OS=Homo sapiens OX=9606 GN=ATP6V1C1 PE=1 SV=4 - [VATC1_HUMAN]																																									4.71955	9.16	3	3	9.17158	11.78	4
O75915	ARL6IP5	PRA1 family protein 3 OS=Homo sapiens OX=9606 GN=ARL6IP5 PE=1 SV=1 - [PRAF3_HUMAN]													4.98217	9.57	2	2	5.89067	9.57	2	3	4.6934	9.57	2	2
Q96EQ0	SGTB	Small glutamine-rich tetratricopeptide repeat-containing protein beta OS=Homo sapiens OX=9606 GN=SGTB PE=1 SV=1 - [SGTB_HUMAN]
Q6DN90-2	IQSEC1	Isoform 2 of IQ motif and SEC7 domain-containing protein 1 OS=Homo sapiens OX=9606 GN=IQSEC1 - [IQEC1_HUMAN]									4.01264	3.09	3	3	14.5285	7.85	6	6	4.64413	3.69	3	3	4.12043	2.14	2	2
Q15041-2	ARL6IP1	Isoform 2 of ADP-ribosylation factor-like protein 6-interacting protein 1 OS=Homo sapiens OX=9606 GN=ARL6IP1 - [AR6P1_HUMAN]																					4.86664	13.79	2	2
Q15388	TOMM20	Mitochondrial import receptor subunit TOM20 homolog OS=Homo sapiens OX=9606 GN=TOMM20 PE=1 SV=1 - [TOM20_HUMAN]
Q8NG27-3	PJA1	Isoform 3 of E3 ubiquitin-protein ligase Praja-1 OS=Homo sapiens OX=9606 GN=PJA1 - [PJA1_HUMAN]																																					7.34882	7.31	3	3	4.57663	4.25	2	2	6.23015	4.25	2
Q9UPY5	SLC7A11	Cystine/glutamate transporter OS=Homo sapiens OX=9606 GN=SLC7A11 PE=1 SV=1 - [XCT_HUMAN]																					2.5198	3.59	2	3																	7.92952	5.19	2	3	8.52926	7.98	4
Q14566	MCM6	DNA replication licensing factor MCM6 OS=Homo sapiens OX=9606 GN=MCM6 PE=1 SV=1 - [MCM6_HUMAN]																																									16.1545	8.65	5	6	26.3657	12.79	9
Q7RTS9	DYM	Dymeclin OS=Homo sapiens OX=9606 GN=DYM PE=1 SV=1 - [DYM_HUMAN]													16.4851	10.16	7	8	34.0657	10.91	8	15	21.0871	12.56	9	9													41.0382	13.75	10	24	32.7481	10.91	8	18	25.2304	10.91	8
Q9NUL3-4	STAU2	Isoform 4 of Double-stranded RNA-binding protein Staufen homolog 2 OS=Homo sapiens OX=9606 GN=STAU2 - [STAU2_HUMAN]																																									8.81354	6.53	2	5	11.7954	6.53	2
Q15043-2	SLC39A14	Isoform 2 of Zinc transporter ZIP14 OS=Homo sapiens OX=9606 GN=SLC39A14 - [S39AE_HUMAN]													18.4315	9.36	3	6	13.1383	9.36	3	5	18.2794	13.72	4	5																	17.5446	6.86	2	5	24.9098	11.23	3
Q15005	SPCS2	Signal peptidase complex subunit 2 OS=Homo sapiens OX=9606 GN=SPCS2 PE=1 SV=3 - [SPCS2_HUMAN]																					8.13247	13.27	3	3													3.83183	12.83	2	2	15.3088	13.27	3	5	23.8079	13.72	4
O14735-3	CDIPT	Isoform 3 of CDP-diacylglycerol--inositol 3-phosphatidyltransferase OS=Homo sapiens OX=9606 GN=CDIPT - [CDIPT_HUMAN]													6.87633	12.5	2	3	4.57912	12.5	2	2	7.92715	12.5	2	3	10.2064	12.5	2	6	4.0259	12.5	2	2					16.2691	12.5	2	7	6.89714	12.5	2	3	13.3904	12.5	2
Q9NRZ7-2	AGPAT3	Isoform 2 of 1-acyl-sn-glycerol-3-phosphate acyltransferase gamma OS=Homo sapiens OX=9606 GN=AGPAT3 - [PLCC_HUMAN]													9.89718	7.64	3	3					7.48399	7.64	3	3													12.3483	12.1	4	7					10.8549	12.1	4
Q96IW7	SEC22A	Vesicle-trafficking protein SEC22a OS=Homo sapiens OX=9606 GN=SEC22A PE=1 SV=1 - [SC22A_HUMAN]																	10.8855	13.36	3	4	9.04194	13.68	3	3
Q9NPJ3-2	ACOT13	Isoform 2 of Acyl-coenzyme A thioesterase 13 OS=Homo sapiens OX=9606 GN=ACOT13 - [ACO13_HUMAN]																																									4.79465	13.68	2	2
P31153	MAT2A	S-adenosylmethionine synthase isoform type-2 OS=Homo sapiens OX=9606 GN=MAT2A PE=1 SV=1 - [METK2_HUMAN]									3.94406	7.59	2	2																													6.59139	10.89	3	3	12.9613	10.38	3
Q9HCU5	PREB	Prolactin regulatory element-binding protein OS=Homo sapiens OX=9606 GN=PREB PE=1 SV=2 - [PREB_HUMAN]													5.55023	7.19	2	2									7.24677	7.19	2	3	6.85027	7.19	2	3					14.9081	7.19	2	5	5.86016	7.19	2	2	8.82884	7.19	2
Q9UI42-2	CPA4	Isoform 2 of Carboxypeptidase A4 OS=Homo sapiens OX=9606 GN=CPA4 - [CBPA4_HUMAN]									5.3485	10.31	3	3					0	4.64	2	2
Q16576	RBBP7	Histone-binding protein RBBP7 OS=Homo sapiens OX=9606 GN=RBBP7 PE=1 SV=1 - [RBBP7_HUMAN]																					6.47281	5.88	3	3													2.2203	4.24	2	2	7.50138	9.18	4	4	6.16174	9.18	4
Q14008-2	CKAP5	Isoform 2 of Cytoskeleton-associated protein 5 OS=Homo sapiens OX=9606 GN=CKAP5 - [CKAP5_HUMAN]																																					6.72074	1.57	3	3	30.6603	7.66	11	12	36.1707	8.32	13
P49768-2	PSEN1	Isoform 2 of Presenilin-1 OS=Homo sapiens OX=9606 GN=PSEN1 - [PSN1_HUMAN]													8.40236	10.15	3	3					3.96042	6.05	2	2																	14.4553	11.66	3	5
Q5T750	XP32	Skin-specific protein 32 OS=Homo sapiens OX=9606 GN=XP32 PE=1 SV=1 - [XP32_HUMAN]									6.787	7.2	2	3
P13164	IFITM1	Interferon-induced transmembrane protein 1 OS=Homo sapiens OX=9606 GN=IFITM1 PE=1 SV=3 - [IFM1_HUMAN]													32.5583	13.6	2	8					18.6192	13.6	2	6
Q9Y266	NUDC	Nuclear migration protein nudC OS=Homo sapiens OX=9606 GN=NUDC PE=1 SV=1 - [NUDC_HUMAN]																					4.6229	6.04	2	2													4.65268	6.04	2	2	13.4472	9.97	4	6	8.84731	6.34	3
Q12797	ASPH	Aspartyl/asparaginyl beta-hydroxylase OS=Homo sapiens OX=9606 GN=ASPH PE=1 SV=3 - [ASPH_HUMAN]																													5.63244	6.2	2	2	4.86617	6.2	2	2					9.56972	7.39	3	3	12.2113	6.33	3
P78318	IGBP1	Immunoglobulin-binding protein 1 OS=Homo sapiens OX=9606 GN=IGBP1 PE=1 SV=1 - [IGBP1_HUMAN]																	5.12438	7.08	2	2
O15118	NPC1	NPC intracellular cholesterol transporter 1 OS=Homo sapiens OX=9606 GN=NPC1 PE=1 SV=2 - [NPC1_HUMAN]													49.1371	10.17	11	18	27.2599	6.1	7	11	23.1673	4.54	5	9					8.98838	1.49	2	4	8.36993	2.11	3	5	25.3633	4.54	5	10	14.2154	4.15	5	7	35.5204	7.59	8
Q9HD23	MRS2	Magnesium transporter MRS2 homolog, mitochondrial OS=Homo sapiens OX=9606 GN=MRS2 PE=1 SV=1 - [MRS2_HUMAN]													4.76488	7	3	3																					6.76013	8.58	3	4	7.62504	10.84	4	4	11.6314	8.8	3
Q02878	RPL6	60S ribosomal protein L6 OS=Homo sapiens OX=9606 GN=RPL6 PE=1 SV=3 - [RL6_HUMAN]																																									3.87976	6.25	2	3	4.45172	6.25	2
P43897	TSFM	Elongation factor Ts, mitochondrial OS=Homo sapiens OX=9606 GN=TSFM PE=1 SV=2 - [EFTS_HUMAN]																																									7.19153	6.46	2	3	10.4244	13.54	4
Q5I7T1	ALG10B	Putative Dol-P-Glc:Glc(2)Man(9)GlcNAc(2)-PP-Dol alpha-1,2-glucosyltransferase OS=Homo sapiens OX=9606 GN=ALG10B PE=1 SV=2 - [AG10B_HUMAN]													5.29313	6.34	3	3					5.13031	6.34	3	3													4.49919	6.13	3	4	17.814	6.98	3	7	12.0741	6.34	3
Q5BKT4	ALG10	Dol-P-Glc:Glc(2)Man(9)GlcNAc(2)-PP-Dol alpha-1,2-glucosyltransferase OS=Homo sapiens OX=9606 GN=ALG10 PE=2 SV=1 - [AG10A_HUMAN]													8.95116	8.46	4	5	1.84106	3.59	2	2	5.13031	6.34	3	3													2.26039	6.13	3	4	21.115	6.98	3	9	18.0702	8.46	4
O14908	GIPC1	PDZ domain-containing protein GIPC1 OS=Homo sapiens OX=9606 GN=GIPC1 PE=1 SV=2 - [GIPC1_HUMAN]																																									4.53767	9.01	2	2
O43734-5	TRAF3IP2	Isoform 5 of Adapter protein CIKS OS=Homo sapiens OX=9606 GN=TRAF3IP2 - [CIKS_HUMAN]	5.05357	6.38	2	2									6.79419	6.38	2	2	6.6549	6.38	2	2																					7.48368	7.98	3	3	7.49951	7.98	3
P30154	PPP2R1B	Serine/threonine-protein phosphatase 2A 65 kDa regulatory subunit A beta isoform OS=Homo sapiens OX=9606 GN=PPP2R1B PE=1 SV=3 - [2AAB_HUMAN]																	4.62038	5.66	3	3	4.55528	5.16	3	3																	10.0224	6.99	3	5	6.58825	3.83	2
Q96GQ5	C16orf58	RUS1 family protein C16orf58 OS=Homo sapiens OX=9606 GN=C16orf58 PE=1 SV=2 - [RUS1_HUMAN]													4.39773	4.7	2	2	9.77011	9.83	4	4	4.51536	5.13	2	2													6.49956	6.2	3	3					4.48573	4.7	2
Q9BZF1-3	OSBPL8	Isoform 3 of Oxysterol-binding protein-related protein 8 OS=Homo sapiens OX=9606 GN=OSBPL8 - [OSBL8_HUMAN]																																					2.74247	3.9	2	2	5.71132	3.66	2	2	8.78203	5.31	3
Q9H6Y7	RNF167	E3 ubiquitin-protein ligase RNF167 OS=Homo sapiens OX=9606 GN=RNF167 PE=1 SV=1 - [RN167_HUMAN]													9.24409	11.43	3	3	11.054	13.43	3	4	6.93127	10.57	2	3
O94766	B3GAT3	Galactosylgalactosylxylosylprotein 3-beta-glucuronosyltransferase 3 OS=Homo sapiens OX=9606 GN=B3GAT3 PE=1 SV=2 - [B3GA3_HUMAN]													4.6714	8.06	3	3	11.4382	10.75	4	6	9.20677	8.66	3	4	8.55698	8.66	3	4					8.31506	11.34	4	5	23.171	11.34	4	10	14.913	8.66	3	8	9.57581	5.67	2
Q15363	TMED2	Transmembrane emp24 domain-containing protein 2 OS=Homo sapiens OX=9606 GN=TMED2 PE=1 SV=1 - [TMED2_HUMAN]																	2.59201	13.43	3	3
O76031	CLPX	ATP-dependent Clp protease ATP-binding subunit clpX-like, mitochondrial OS=Homo sapiens OX=9606 GN=CLPX PE=1 SV=2 - [CLPX_HUMAN]																																									10.0527	7.74	4	4	7.67892	5.85	3
P04279	SEMG1	Semenogelin-1 OS=Homo sapiens OX=9606 GN=SEMG1 PE=1 SV=2 - [SEMG1_HUMAN]																	2.1355	7.36	2	2
Q01130-2	SRSF2	Isoform 2 of Serine/arginine-rich splicing factor 2 OS=Homo sapiens OX=9606 GN=SRSF2 - [SRSF2_HUMAN]																																									7.93717	11.96	2	3	15.0781	13.4	3
P21333-2	FLNA	Isoform 2 of Filamin-A OS=Homo sapiens OX=9606 GN=FLNA - [FLNA_HUMAN]																					8.47326	1.74	3	3																	48.0276	9.89	17	20	61.266	9.85	16
Q8NDZ6-2	TMEM161B	Isoform 2 of Transmembrane protein 161B OS=Homo sapiens OX=9606 GN=TMEM161B - [T161B_HUMAN]																					1.72998	6.51	2	2													6.69116	6.84	2	3					4.16414	6.84	2
P10644-2	PRKAR1A	Isoform 2 of cAMP-dependent protein kinase type I-alpha regulatory subunit OS=Homo sapiens OX=9606 GN=PRKAR1A - [KAP0_HUMAN]																																									8.44784	8.31	2	3	10.9506	8.31	2
Q9UL25	RAB21	Ras-related protein Rab-21 OS=Homo sapiens OX=9606 GN=RAB21 PE=1 SV=3 - [RAB21_HUMAN]																																									8.07925	13.33	2	3
P28068	HLA-DMB	HLA class II histocompatibility antigen, DM beta chain OS=Homo sapiens OX=9606 GN=HLA-DMB PE=1 SV=1 - [DMB_HUMAN]
Q8IW75	SERPINA12	Serpin A12 OS=Homo sapiens OX=9606 GN=SERPINA12 PE=1 SV=1 - [SPA12_HUMAN]									8.65213	9.18	4	4
Q9UGV2-3	NDRG3	Isoform 3 of Protein NDRG3 OS=Homo sapiens OX=9606 GN=NDRG3 - [NDRG3_HUMAN]																																									3.17168	13.29	2	2
Q9Y312	AAR2	Protein AAR2 homolog OS=Homo sapiens OX=9606 GN=AAR2 PE=1 SV=2 - [AAR2_HUMAN]													23.1079	9.11	2	7	6.28237	13.28	3	3	19.7768	13.28	3	7
O43660-2	PLRG1	Isoform 2 of Pleiotropic regulator 1 OS=Homo sapiens OX=9606 GN=PLRG1 - [PLRG1_HUMAN]	3.18259	4.55	2	2									11.5886	11.09	5	5	2.1465	3.76	2	2
Q92791	P3H4	Endoplasmic reticulum protein SC65 OS=Homo sapiens OX=9606 GN=P3H4 PE=1 SV=1 - [SC65_HUMAN]													1.61086	3.43	2	2	2.1139	3.43	2	2	4.76606	4.35	2	2
O43615	TIMM44	Mitochondrial import inner membrane translocase subunit TIM44 OS=Homo sapiens OX=9606 GN=TIMM44 PE=1 SV=2 - [TIM44_HUMAN]																					4.67182	5.53	2	2																	5.15613	5.75	2	2	13.1739	10.62	4
Q9Y673-2	ALG5	Isoform 2 of Dolichyl-phosphate beta-glucosyltransferase OS=Homo sapiens OX=9606 GN=ALG5 - [ALG5_HUMAN]																					9.02417	13.27	3	3
Q13505-3	MTX1	Isoform 3 of Metaxin-1 OS=Homo sapiens OX=9606 GN=MTX1 - [MTX1_HUMAN]													3.87706	11.04	3	3	3.90569	8.2	3	3																					5.7554	8.2	3	3	3.9403	5.99	2
P36507	MAP2K2	Dual specificity mitogen-activated protein kinase kinase 2 OS=Homo sapiens OX=9606 GN=MAP2K2 PE=1 SV=1 - [MP2K2_HUMAN]																																													6.67039	7.75	3
P68431	HIST1H3A	Histone H3.1 OS=Homo sapiens OX=9606 GN=HIST1H3A PE=1 SV=2 - [H31_HUMAN]	1.77159	10.29	2	3					1.71078	8.09	2	2									4.39796	13.24	2	2
Q5H8A4-2	PIGG	Isoform 2 of GPI ethanolamine phosphate transferase 2 OS=Homo sapiens OX=9606 GN=PIGG - [PIGG_HUMAN]													43.7705	9.44	7	16	29.2155	7.9	7	11	20.3632	6.97	5	6													25.5132	4.82	4	9	17.0867	6.67	5	8	34.6205	7.49	8
O14683	TP53I11	Tumor protein p53-inducible protein 11 OS=Homo sapiens OX=9606 GN=TP53I11 PE=1 SV=2 - [P5I11_HUMAN]													4.9931	13.23	2	2
P52429	DGKE	Diacylglycerol kinase epsilon OS=Homo sapiens OX=9606 GN=DGKE PE=1 SV=1 - [DGKE_HUMAN]																																					4.47913	2.12	2	2
Q99755-4	PIP5K1A	Isoform 4 of Phosphatidylinositol 4-phosphate 5-kinase type-1 alpha OS=Homo sapiens OX=9606 GN=PIP5K1A - [PI51A_HUMAN]	1.91747	6.32	3	3									7.4883	7.66	3	3																					4.29897	4.21	2	2
Q8N5J2	MINDY1	Ubiquitin carboxyl-terminal hydrolase MINDY-1 OS=Homo sapiens OX=9606 GN=MINDY1 PE=1 SV=2 - [MINY1_HUMAN]																																													9.82892	6.61	2
Q2TAA5	ALG11	GDP-Man:Man(3)GlcNAc(2)-PP-Dol alpha-1,2-mannosyltransferase OS=Homo sapiens OX=9606 GN=ALG11 PE=1 SV=2 - [ALG11_HUMAN]																									18.054	7.52	3	6	14.7896	5.69	2	6	13.8667	4.67	2	7
Q16698-2	DECR1	Isoform 2 of 2,4-dienoyl-CoA reductase, mitochondrial OS=Homo sapiens OX=9606 GN=DECR1 - [DECR_HUMAN]																	1.97595	5.21	2	2
O95822	MLYCD	Malonyl-CoA decarboxylase, mitochondrial OS=Homo sapiens OX=9606 GN=MLYCD PE=1 SV=3 - [DCMC_HUMAN]	3.97016	6.09	2	2													4.28699	5.07	2	2
Q5T1Q4-2	SLC35F1	Isoform 2 of Solute carrier family 35 member F1 OS=Homo sapiens OX=9606 GN=SLC35F1 - [S35F1_HUMAN]																																													6.21823	13.18	2
Q13444-8	ADAM15	Isoform 8 of Disintegrin and metalloproteinase domain-containing protein 15 OS=Homo sapiens OX=9606 GN=ADAM15 - [ADA15_HUMAN]													10.5026	6.27	4	6	11.5379	9.91	6	7	15.5214	8.66	5	6	10.1246	5.77	4	4	4.59371	2.89	2	2	5.01732	5.52	3	3	4.94786	3.14	2	2	4.86372	3.14	2	2	10.9807	6.52	4
Q9BQ70	TCF25	Transcription factor 25 OS=Homo sapiens OX=9606 GN=TCF25 PE=1 SV=1 - [TCF25_HUMAN]																																					3.12423	4.44	3	3
P52948-6	NUP98	Isoform 6 of Nuclear pore complex protein Nup98-Nup96 OS=Homo sapiens OX=9606 GN=NUP98 - [NUP98_HUMAN]	22.2149	4.08	6	12					16.4963	3.97	4	6	25.6822	7.35	9	11	13.7158	4.26	5	6	5.19708	2.45	3	3	29.9258	3.56	5	13	9.09089	2.1	3	4	13.4228	3.15	4	6	30.5359	3.73	5	13	7.97315	2.86	4	5	8.48228	3.15	4
Q8WV83-2	SLC35F5	Isoform 2 of Solute carrier family 35 member F5 OS=Homo sapiens OX=9606 GN=SLC35F5 - [S35F5_HUMAN]
O60716-13	CTNND1	Isoform 2A of Catenin delta-1 OS=Homo sapiens OX=9606 GN=CTNND1 - [CTND1_HUMAN]	6.05054	3.98	3	3													5.17273	2.62	2	2																	5.41738	2.73	2	2	6.92776	3.64	3	3	11.9945	7.17	4
P38435	GGCX	Vitamin K-dependent gamma-carboxylase OS=Homo sapiens OX=9606 GN=GGCX PE=1 SV=2 - [VKGC_HUMAN]													26.4697	10.42	7	9	18.6557	8.18	6	8	21.5012	9.76	7	9													19.5955	6.46	5	9	20.6399	10.69	7	10	26.225	10.29	7
O75616	ERAL1	GTPase Era, mitochondrial OS=Homo sapiens OX=9606 GN=ERAL1 PE=1 SV=2 - [ERAL1_HUMAN]																	0	3.89	2	2																					6.56725	8.92	3	3	5.49979	6.18	2
Q6FI81-3	CIAPIN1	Isoform 3 of Anamorsin OS=Homo sapiens OX=9606 GN=CIAPIN1 - [CPIN1_HUMAN]																																									4.76436	8.03	2	2	7.77881	13.04	3
P23634-5	ATP2B4	Isoform ZK of Plasma membrane calcium-transporting ATPase 4 OS=Homo sapiens OX=9606 GN=ATP2B4 - [AT2B4_HUMAN]													29.5304	5.7	5	9	18.1612	4.1	4	7	15.4566	4.63	3	5													31.9797	7.4	6	14	15.2871	5.61	4	7	28.8276	5.7	5
P51570	GALK1	Galactokinase OS=Homo sapiens OX=9606 GN=GALK1 PE=1 SV=1 - [GALK1_HUMAN]																																					4.50036	5.61	2	2	7.64968	7.91	2	3
P09936	UCHL1	Ubiquitin carboxyl-terminal hydrolase isozyme L1 OS=Homo sapiens OX=9606 GN=UCHL1 PE=1 SV=2 - [UCHL1_HUMAN]																																									4.84884	13	3	3	6.92504	13	3
Q6PIU2	NCEH1	Neutral cholesterol ester hydrolase 1 OS=Homo sapiens OX=9606 GN=NCEH1 PE=1 SV=3 - [NCEH1_HUMAN]													18.7572	12.99	4	7					13.108	12.99	4	5
Q9UJ14	GGT7	Glutathione hydrolase 7 OS=Homo sapiens OX=9606 GN=GGT7 PE=1 SV=2 - [GGT7_HUMAN]													7.29268	9.06	4	4	6.02761	4.23	2	2													4.73006	5.14	3	3					5.97611	5.89	2	2
Q9NPL8	TIMMDC1	Complex I assembly factor TIMMDC1, mitochondrial OS=Homo sapiens OX=9606 GN=TIMMDC1 PE=1 SV=2 - [TIDC1_HUMAN]																									5.32401	6.32	2	2
P20719	HOXA5	Homeobox protein Hox-A5 OS=Homo sapiens OX=9606 GN=HOXA5 PE=1 SV=2 - [HXA5_HUMAN]	4.95897	12.96	2	2									9.11833	12.96	2	3
Q99798	ACO2	Aconitate hydratase, mitochondrial OS=Homo sapiens OX=9606 GN=ACO2 PE=1 SV=2 - [ACON_HUMAN]																																									10.9463	8.85	5	5	13.2793	8.21	4
Q99808	SLC29A1	Equilibrative nucleoside transporter 1 OS=Homo sapiens OX=9606 GN=SLC29A1 PE=1 SV=3 - [S29A1_HUMAN]													2.45968	8.33	2	3																					8.18031	7.68	2	3	10.4891	9.87	3	4	11.5117	10.75	4
Q96MV1	TMEM56	Transmembrane protein 56 OS=Homo sapiens OX=9606 GN=TMEM56 PE=1 SV=1 - [TMM56_HUMAN]													14.6482	9.51	3	6	9.88428	8.37	2	4
Q9H300	PARL	Presenilins-associated rhomboid-like protein, mitochondrial OS=Homo sapiens OX=9606 GN=PARL PE=1 SV=2 - [PARL_HUMAN]													1.86089	4.75	2	2	3.93654	4.75	2	2	4.97853	8.18	2	2
Q5SRE5	NUP188	Nucleoporin NUP188 homolog OS=Homo sapiens OX=9606 GN=NUP188 PE=1 SV=1 - [NU188_HUMAN]													21.8152	6.92	10	10	25.3836	7.15	10	11	28.6271	7.2	10	12	5.92862	1.77	2	2	5.2464	2.23	3	3	4.08103	2.06	3	3	9.20649	2.97	4	4	20.3005	3.66	5	7	19.2377	4.52	6
P41252	IARS	Isoleucine--tRNA ligase, cytoplasmic OS=Homo sapiens OX=9606 GN=IARS PE=1 SV=2 - [SYIC_HUMAN]																					5.70715	1.66	2	2									5.69615	2.61	3	3					22.7753	8.8	8	11	26.8353	8.48	8
Q6UXH1-4	CRELD2	Isoform 4 of Cysteine-rich with EGF-like domain protein 2 OS=Homo sapiens OX=9606 GN=CRELD2 - [CREL2_HUMAN]
Q7Z3B4-3	NUP54	Isoform 3 of Nucleoporin p54 OS=Homo sapiens OX=9606 GN=NUP54 - [NUP54_HUMAN]													4.11295	4.58	2	2																									4.43745	6.32	2	2	5.54428	6.32	2
Q9NSY1-2	BMP2K	Isoform 2 of BMP-2-inducible protein kinase OS=Homo sapiens OX=9606 GN=BMP2K - [BMP2K_HUMAN]	12.3071	10.57	3	4									5.28885	7.25	2	2
Q6ZNB6	NFXL1	NF-X1-type zinc finger protein NFXL1 OS=Homo sapiens OX=9606 GN=NFXL1 PE=1 SV=2 - [NFXL1_HUMAN]													4.57397	4.17	2	3	0	1.76	2	2																	5.90562	5.6	3	3	6.19799	3.84	2	2	10.0907	3.84	2
P08962-3	CD63	Isoform 3 of CD63 antigen OS=Homo sapiens OX=9606 GN=CD63 - [CD63_HUMAN]													9.33793	7.69	2	4
Q15003	NCAPH	Condensin complex subunit 2 OS=Homo sapiens OX=9606 GN=NCAPH PE=1 SV=3 - [CND2_HUMAN]													9.6167	6.21	4	4	11.2209	7.42	5	6	10.8734	6.61	4	4																					8.22405	6.21	4
A6NHL2-2	TUBAL3	Isoform 2 of Tubulin alpha chain-like 3 OS=Homo sapiens OX=9606 GN=TUBAL3 - [TBAL3_HUMAN]									13.1499	4.93	2	6	59.3719	10.59	5	27	30.15	9.11	4	22	58.4783	9.11	4	26	18.4687	3.94	2	11	15.0072	3.94	2	10	24.1943	3.94	2	13	22.9412	3.94	2	13	20.6157	3.94	2	11	21.1869	3.94	2
O60830	TIMM17B	Mitochondrial import inner membrane translocase subunit Tim17-B OS=Homo sapiens OX=9606 GN=TIMM17B PE=1 SV=1 - [TI17B_HUMAN]																													2.38033	12.79	2	3					2.54704	12.79	2	3
Q2TAY7-2	SMU1	Isoform 2 of WD40 repeat-containing protein SMU1 OS=Homo sapiens OX=9606 GN=SMU1 - [SMU1_HUMAN]	4.819	6.82	2	2																																					5.02902	7.95	2	3	10.3206	10.51	3
P48029	SLC6A8	Sodium- and chloride-dependent creatine transporter 1 OS=Homo sapiens OX=9606 GN=SLC6A8 PE=1 SV=1 - [SC6A8_HUMAN]													15.266	6.14	3	5	15.4268	9.76	5	6	17.3695	8.35	5	6													9.70497	5.67	4	4	11.4594	7.87	4	4
Q9BY77-2	POLDIP3	Isoform 2 of Polymerase delta-interacting protein 3 OS=Homo sapiens OX=9606 GN=POLDIP3 - [PDIP3_HUMAN]
Q9NUJ1	ABHD10	Mycophenolic acid acyl-glucuronide esterase, mitochondrial OS=Homo sapiens OX=9606 GN=ABHD10 PE=1 SV=1 - [ABHDA_HUMAN]																																													11.3948	12.75	3
Q16836	HADH	Hydroxyacyl-coenzyme A dehydrogenase, mitochondrial OS=Homo sapiens OX=9606 GN=HADH PE=1 SV=3 - [HCDH_HUMAN]																																									13.1275	9.87	3	6	12.7915	10.19	3
Q9BSR8	YIPF4	Protein YIPF4 OS=Homo sapiens OX=9606 GN=YIPF4 PE=1 SV=1 - [YIPF4_HUMAN]													7.45045	12.7	3	3	2.41764	7.38	2	2
O15121	DEGS1	Sphingolipid delta(4)-desaturase DES1 OS=Homo sapiens OX=9606 GN=DEGS1 PE=1 SV=1 - [DEGS1_HUMAN]													30.5372	12.69	3	9	9.97004	12.69	3	5	22.2423	12.69	3	7																					15.0155	12.69	3
Q9Y3P4	RHBDD3	Rhomboid domain-containing protein 3 OS=Homo sapiens OX=9606 GN=RHBDD3 PE=2 SV=1 - [RHBD3_HUMAN]																																									10.7774	5.96	2	5	11.5391	8.29	3
O94898	LRIG2	Leucine-rich repeats and immunoglobulin-like domains protein 2 OS=Homo sapiens OX=9606 GN=LRIG2 PE=2 SV=3 - [LRIG2_HUMAN]													18.5665	7.23	6	7	18.0721	6.1	5	7	16.4018	7.7	6	7									4.24423	2.63	2	2
P00738-2	HP	Isoform 2 of Haptoglobin OS=Homo sapiens OX=9606 GN=HP - [HPT_HUMAN]																	6.64094	8.93	3	3
Q92522	H1FX	Histone H1x OS=Homo sapiens OX=9606 GN=H1FX PE=1 SV=1 - [H1X_HUMAN]																																									5.09136	12.68	2	2
O43529	CHST10	Carbohydrate sulfotransferase 10 OS=Homo sapiens OX=9606 GN=CHST10 PE=1 SV=1 - [CHSTA_HUMAN]													8.58307	12.64	4	4	4.61989	5.9	2	2	4.63993	5.9	2	2
O00425-2	IGF2BP3	Isoform 2 of Insulin-like growth factor 2 mRNA-binding protein 3 OS=Homo sapiens OX=9606 GN=IGF2BP3 - [IF2B3_HUMAN]																																													4.92974	12.63	2
O95864	FADS2	Acyl-CoA 6-desaturase OS=Homo sapiens OX=9606 GN=FADS2 PE=1 SV=1 - [FADS2_HUMAN]													8.85962	10.59	4	4	8.6418	9.01	3	4	9.25385	10.59	4	4
Q9Y289	SLC5A6	Sodium-dependent multivitamin transporter OS=Homo sapiens OX=9606 GN=SLC5A6 PE=2 SV=2 - [SC5A6_HUMAN]													21.2829	9.92	4	8	7.51761	3.78	2	4	18.3904	7.87	3	6					4.6765	3.78	2	2	6.16013	6.14	2	3	16.8141	7.87	3	7	14.569	8.19	3	5
Q9NVA2	SEPT11	Septin-11 OS=Homo sapiens OX=9606 GN=SEPT11 PE=1 SV=3 - [SEP11_HUMAN]																																									5.50765	5.59	3	3	6.61466	9.09	3
P15927	RPA2	Replication protein A 32 kDa subunit OS=Homo sapiens OX=9606 GN=RPA2 PE=1 SV=1 - [RFA2_HUMAN]																																									9.60222	12.59	2	5	5.19432	12.59	2
Q16880	UGT8	2-hydroxyacylsphingosine 1-beta-galactosyltransferase OS=Homo sapiens OX=9606 GN=UGT8 PE=2 SV=2 - [CGT_HUMAN]													12.5758	9.43	5	5	7.7803	8.32	5	5	8.49432	7.39	4	4													3.60695	2.77	2	2					3.72941	2.77	2
Q9NSE4	IARS2	Isoleucine--tRNA ligase, mitochondrial OS=Homo sapiens OX=9606 GN=IARS2 PE=1 SV=2 - [SYIM_HUMAN]													6.03151	3.46	3	3	12.0778	5.93	5	5	14.801	5.53	4	5	5.16463	2.17	2	2									7.52078	3.26	3	3	13.5715	5.73	5	6	25.017	8.1	7
Q9H2C2	ARV1	Protein ARV1 OS=Homo sapiens OX=9606 GN=ARV1 PE=1 SV=1 - [ARV1_HUMAN]													21.8148	9.96	2	5	5.71113	9.96	2	2	10.8261	9.96	2	3
Q13423	NNT	NAD(P) transhydrogenase, mitochondrial OS=Homo sapiens OX=9606 GN=NNT PE=1 SV=3 - [NNTM_HUMAN]													4.63003	3.31	3	3	3.51433	3.41	3	3	7.40244	3.41	3	3																	6.65463	4.33	4	4	12.4713	5.62	5
O96000-2	NDUFB10	Isoform 2 of NADH dehydrogenase [ubiquinone] 1 beta subcomplex subunit 10 OS=Homo sapiens OX=9606 GN=NDUFB10 - [NDUBA_HUMAN]																																					5.69502	12.5	2	2					6.82463	12.5	2
P09132	SRP19	Signal recognition particle 19 kDa protein OS=Homo sapiens OX=9606 GN=SRP19 PE=1 SV=3 - [SRP19_HUMAN]
Q16795	NDUFA9	NADH dehydrogenase [ubiquinone] 1 alpha subcomplex subunit 9, mitochondrial OS=Homo sapiens OX=9606 GN=NDUFA9 PE=1 SV=2 - [NDUA9_HUMAN]																					7.07565	9.02	3	3																	4.0283	5.31	2	2	5.39804	3.45	2
P32929-2	CTH	Isoform 2 of Cystathionine gamma-lyase OS=Homo sapiens OX=9606 GN=CTH - [CGL_HUMAN]																					4.43653	6.93	2	2																	5.72043	5.54	2	2	4.7878	5.54	2
O43395	PRPF3	U4/U6 small nuclear ribonucleoprotein Prp3 OS=Homo sapiens OX=9606 GN=PRPF3 PE=1 SV=2 - [PRPF3_HUMAN]	2.48386	3.22	2	2																																					10.6009	9.37	4	4	17.0857	12.45	6
P20339-2	RAB5A	Isoform 2 of Ras-related protein Rab-5A OS=Homo sapiens OX=9606 GN=RAB5A - [RAB5A_HUMAN]																																									5.55673	12.44	2	2
P78344-2	EIF4G2	Isoform 2 of Eukaryotic translation initiation factor 4 gamma 2 OS=Homo sapiens OX=9606 GN=EIF4G2 - [IF4G2_HUMAN]																																	3.57521	4.37	3	3					14.5307	5.98	4	6	18.507	8.98	6
Q52LJ0-1	FAM98B	Isoform 1 of Protein FAM98B OS=Homo sapiens OX=9606 GN=FAM98B - [FA98B_HUMAN]	9.95519	7.58	2	5									11.5964	12.42	3	4	9.21682	12.42	3	3	6.78317	8.79	2	2					2.73687	7.58	2	2					13.2649	7.58	2	4	5.14559	7.58	2	2	4.93848	7.58	2
Q9HDC5	JPH1	Junctophilin-1 OS=Homo sapiens OX=9606 GN=JPH1 PE=1 SV=2 - [JPH1_HUMAN]													4.42963	4.08	2	2																					9.72887	5.45	3	4
Q6NXR4	TTI2	TELO2-interacting protein 2 OS=Homo sapiens OX=9606 GN=TTI2 PE=1 SV=1 - [TTI2_HUMAN]																																					4.73483	6.89	2	2
Q14CZ7	FASTKD3	FAST kinase domain-containing protein 3, mitochondrial OS=Homo sapiens OX=9606 GN=FASTKD3 PE=1 SV=2 - [FAKD3_HUMAN]													11.8006	9.52	6	6	8.80724	3.47	2	4	8.2529	5.74	4	4
O60831	PRAF2	PRA1 family protein 2 OS=Homo sapiens OX=9606 GN=PRAF2 PE=1 SV=1 - [PRAF2_HUMAN]																	5.10172	12.36	2	2	5.07112	12.36	2	2
O95429-2	BAG4	Isoform 2 of BAG family molecular chaperone regulator 4 OS=Homo sapiens OX=9606 GN=BAG4 - [BAG4_HUMAN]																																					5.41004	7.13	2	2					5.61163	7.6	2
P62249	RPS16	40S ribosomal protein S16 OS=Homo sapiens OX=9606 GN=RPS16 PE=1 SV=2 - [RS16_HUMAN]																					3.63679	12.33	2	2
P11177-2	PDHB	Isoform 2 of Pyruvate dehydrogenase E1 component subunit beta, mitochondrial OS=Homo sapiens OX=9606 GN=PDHB - [ODPB_HUMAN]													2.14858	5.57	2	2	1.75755	5.57	2	2	2.01776	5.57	2	2					5.51577	6.74	2	2	3.92625	5.57	2	2					6.14254	8.8	3	4	4.79545	6.45	2
Q7Z7H5-2	TMED4	Isoform 2 of Transmembrane emp24 domain-containing protein 4 OS=Homo sapiens OX=9606 GN=TMED4 - [TMED4_HUMAN]																	4.14083	12.32	2	2
Q09028-4	RBBP4	Isoform 4 of Histone-binding protein RBBP4 OS=Homo sapiens OX=9606 GN=RBBP4 - [RBBP4_HUMAN]																					4.14299	3.85	2	2																	5.2593	10.51	4	4	4.24361	7.44	3
Q96PM5-3	RCHY1	Isoform 3 of RING finger and CHY zinc finger domain-containing protein 1 OS=Homo sapiens OX=9606 GN=RCHY1 - [ZN363_HUMAN]
Q9NRC1-7	ST7	Isoform 7 of Suppressor of tumorigenicity 7 protein OS=Homo sapiens OX=9606 GN=ST7 - [ST7_HUMAN]													5.45136	8.02	3	3	4.20878	7.52	3	3	7.5717	8.52	3	3	1.61973	4.26	2	2	3.83734	4.26	2	2	5.98149	5.01	2	3	6.35185	7.52	3	3	3.93294	4.26	2	2	2.20481	4.26	2
P19105	MYL12A	Myosin regulatory light chain 12A OS=Homo sapiens OX=9606 GN=MYL12A PE=1 SV=2 - [ML12A_HUMAN]																																									7.48125	12.28	2	3
Q96QD8	SLC38A2	Sodium-coupled neutral amino acid transporter 2 OS=Homo sapiens OX=9606 GN=SLC38A2 PE=1 SV=2 - [S38A2_HUMAN]													16.6478	12.25	3	4					11.3972	9.09	2	3													18.926	8.1	2	6	18.6093	12.25	3	6	28.6339	12.25	3
Q8NBN3	TMEM87A	Transmembrane protein 87A OS=Homo sapiens OX=9606 GN=TMEM87A PE=1 SV=3 - [TM87A_HUMAN]																	1.64425	3.24	2	2																	8.58247	5.23	3	4	6.33145	5.23	3	3	9.64074	5.23	3
P62837	UBE2D2	Ubiquitin-conjugating enzyme E2 D2 OS=Homo sapiens OX=9606 GN=UBE2D2 PE=1 SV=1 - [UB2D2_HUMAN]																																									3.69182	12.24	2	2	4.39377	12.24	2
P61077	UBE2D3	Ubiquitin-conjugating enzyme E2 D3 OS=Homo sapiens OX=9606 GN=UBE2D3 PE=1 SV=1 - [UB2D3_HUMAN]																																									3.61597	12.24	2	2	4.56381	12.24	2
Q13283	G3BP1	Ras GTPase-activating protein-binding protein 1 OS=Homo sapiens OX=9606 GN=G3BP1 PE=1 SV=1 - [G3BP1_HUMAN]																																									9.23028	5.79	2	5	5.43786	4.94	2
Q9Y375	NDUFAF1	Complex I intermediate-associated protein 30, mitochondrial OS=Homo sapiens OX=9606 GN=NDUFAF1 PE=1 SV=2 - [CIA30_HUMAN]																																													6.54205	9.48	2
P09543-2	CNP	Isoform CNPI of 2',3'-cyclic-nucleotide 3'-phosphodiesterase OS=Homo sapiens OX=9606 GN=CNP - [CN37_HUMAN]																																													4.27823	4.49	2
Q9Y6C9	MTCH2	Mitochondrial carrier homolog 2 OS=Homo sapiens OX=9606 GN=MTCH2 PE=1 SV=1 - [MTCH2_HUMAN]													6.2712	9.24	3	3					1.71739	5.28	2	2																	1.83684	5.28	2	2	4.04353	6.6	2
Q969Z0	TBRG4	FAST kinase domain-containing protein 4 OS=Homo sapiens OX=9606 GN=TBRG4 PE=1 SV=1 - [FAKD4_HUMAN]													10.7464	6.81	4	4	5.45861	3.49	2	2	8.63901	6.66	4	4													8.86526	5.86	4	4	11.3698	7.29	5	6	13.7205	5.71	5
Q9Y2T2	AP3M1	AP-3 complex subunit mu-1 OS=Homo sapiens OX=9606 GN=AP3M1 PE=1 SV=1 - [AP3M1_HUMAN]																					7.91494	10.29	3	3																					2.307	7.18	3
A3KMH1-3	VWA8	Isoform 3 of von Willebrand factor A domain-containing protein 8 OS=Homo sapiens OX=9606 GN=VWA8 - [VWA8_HUMAN]	11.089	5.18	7	8									12.8633	3.31	5	5																	5.8862	1.66	3	3	9.60696	2.94	4	4					9.25676	2.46	4
O60637-3	TSPAN3	Isoform 3 of Tetraspanin-3 OS=Homo sapiens OX=9606 GN=TSPAN3 - [TSN3_HUMAN]																					4.21951	12.17	2	2
Q9BV23	ABHD6	Monoacylglycerol lipase ABHD6 OS=Homo sapiens OX=9606 GN=ABHD6 PE=1 SV=1 - [ABHD6_HUMAN]
Q9NW81-5	DMAC2	Isoform 5 of Distal membrane-arm assembly complex protein 2 OS=Homo sapiens OX=9606 GN=DMAC2 - [DMAC2_HUMAN]
O95757	HSPA4L	Heat shock 70 kDa protein 4L OS=Homo sapiens OX=9606 GN=HSPA4L PE=1 SV=3 - [HS74L_HUMAN]																					5.72495	3.34	2	2																	23.6901	10.49	7	9	36.7701	12.16	8
O75694-2	NUP155	Isoform 2 of Nuclear pore complex protein Nup155 OS=Homo sapiens OX=9606 GN=NUP155 - [NU155_HUMAN]																									9.16288	4.28	4	5	17.4272	5.86	6	8	12.4979	5.56	6	9	14.4676	4.43	5	5	18.3886	8.03	8	9	25.263	8.48	8
P55884	EIF3B	Eukaryotic translation initiation factor 3 subunit B OS=Homo sapiens OX=9606 GN=EIF3B PE=1 SV=3 - [EIF3B_HUMAN]																																									16.8647	10.57	8	8	13.7741	7.37	5
Q9H4A4	RNPEP	Aminopeptidase B OS=Homo sapiens OX=9606 GN=RNPEP PE=1 SV=2 - [AMPB_HUMAN]																																									10.4264	8.46	4	4	14.8258	12.15	6
O75663	TIPRL	TIP41-like protein OS=Homo sapiens OX=9606 GN=TIPRL PE=1 SV=2 - [TIPRL_HUMAN]																																													4.87753	12.13	3
Q5U3C3	TMEM164	Transmembrane protein 164 OS=Homo sapiens OX=9606 GN=TMEM164 PE=2 SV=1 - [TM164_HUMAN]													4.69275	7.74	2	3	0	7.74	2	5																	0	7.74	2	2
Q9NTK5	OLA1	Obg-like ATPase 1 OS=Homo sapiens OX=9606 GN=OLA1 PE=1 SV=2 - [OLA1_HUMAN]																																									11.0283	8.33	3	5	12.7757	8.84	4
P14678-2	SNRPB	Isoform SM-B of Small nuclear ribonucleoprotein-associated proteins B and B' OS=Homo sapiens OX=9606 GN=SNRPB - [RSMB_HUMAN]
P61106	RAB14	Ras-related protein Rab-14 OS=Homo sapiens OX=9606 GN=RAB14 PE=1 SV=4 - [RAB14_HUMAN]																																									9.56678	12.09	3	4	11.0356	12.09	2
Q15011-3	HERPUD1	Isoform 3 of Homocysteine-responsive endoplasmic reticulum-resident ubiquitin-like domain member 1 protein OS=Homo sapiens OX=9606 GN=HERPUD1 - [HERP1_HUMAN]
Q7Z2K6	ERMP1	Endoplasmic reticulum metallopeptidase 1 OS=Homo sapiens OX=9606 GN=ERMP1 PE=1 SV=2 - [ERMP1_HUMAN]													6.88973	3.87	3	3	6.83171	3.43	3	3	5.6338	2.54	2	2					4.16083	2.43	2	2					10.4342	4.09	3	5	11.7257	6.75	5	5	12.5199	6.19	5
Q15046	KARS	Lysine--tRNA ligase OS=Homo sapiens OX=9606 GN=KARS PE=1 SV=3 - [SYK_HUMAN]																																									8.64685	8.21	4	4	16.3732	9.88	6
O75487	GPC4	Glypican-4 OS=Homo sapiens OX=9606 GN=GPC4 PE=1 SV=4 - [GPC4_HUMAN]													4.65039	7.55	3	4					11.4083	7.73	3	4
P55011-3	SLC12A2	Isoform 2 of Solute carrier family 12 member 2 OS=Homo sapiens OX=9606 GN=SLC12A2 - [S12A2_HUMAN]													16.7397	5.52	4	6	7.45235	3.68	2	2	24.4373	8.61	6	9					6.71993	3.68	2	2	12.0154	5.52	4	4	14.4956	7.11	5	6	14.0666	6.94	5	6	19.1556	8.44	6
O14672	ADAM10	Disintegrin and metalloproteinase domain-containing protein 10 OS=Homo sapiens OX=9606 GN=ADAM10 PE=1 SV=1 - [ADA10_HUMAN]													10.2253	5.88	3	4																									5.0542	3.34	2	2
P05556	ITGB1	Integrin beta-1 OS=Homo sapiens OX=9606 GN=ITGB1 PE=1 SV=2 - [ITB1_HUMAN]																	5.4782	3.63	3	3	4.55516	2.76	2	3	0	2.51	2	2					3.9849	3.76	3	3
Q8N2G8-2	GHDC	Isoform 2 of GH3 domain-containing protein OS=Homo sapiens OX=9606 GN=GHDC - [GHDC_HUMAN]																																	1.86367	3.59	2	2					7.52525	5.06	2	4	7.48228	6.75	3
P57081-3	WDR4	Isoform 3 of tRNA (guanine-N(7)-)-methyltransferase non-catalytic subunit WDR4 OS=Homo sapiens OX=9606 GN=WDR4 - [WDR4_HUMAN]																																													5.74308	12.03	2
P51617-4	IRAK1	Isoform 4 of Interleukin-1 receptor-associated kinase 1 OS=Homo sapiens OX=9606 GN=IRAK1 - [IRAK1_HUMAN]													16.2171	10.58	5	6	6.79132	5.37	3	3					5.76861	5.85	3	3	4.92336	4.58	2	2	4.11263	4.58	2	2	10.4182	5.85	3	4	10.2075	4.58	2	3
Q01844-6	EWSR1	Isoform 6 of RNA-binding protein EWS OS=Homo sapiens OX=9606 GN=EWSR1 - [EWS_HUMAN]	35.4148	11	4	14					10.5125	6.33	2	3	38.0112	12	4	9	18.7394	6.33	2	6	11.8305	6.33	2	3	9.35502	6.33	2	3	3.37318	6.33	2	2					36.3123	9.5	3	13	32.5373	12	4	10	31.0902	12	4
Q6ZVX7	NCCRP1	F-box only protein 50 OS=Homo sapiens OX=9606 GN=NCCRP1 PE=1 SV=1 - [FBX50_HUMAN]	5.11439	8	2	2					4.53171	8.36	2	2									5.48038	8.36	2	2
Q9P016	THYN1	Thymocyte nuclear protein 1 OS=Homo sapiens OX=9606 GN=THYN1 PE=1 SV=1 - [THYN1_HUMAN]																					2.31745	8	2	2
Q8TDL5	BPIFB1	BPI fold-containing family B member 1 OS=Homo sapiens OX=9606 GN=BPIFB1 PE=1 SV=1 - [BPIB1_HUMAN]																	14.364	11.98	6	6
Q9HB40	SCPEP1	Retinoid-inducible serine carboxypeptidase OS=Homo sapiens OX=9606 GN=SCPEP1 PE=1 SV=1 - [RISC_HUMAN]													4.39294	5.09	2	2	9.1504	8.85	4	4	6.48109	7.08	3	3																					4.92211	4.42	2
Q8IW92	GLB1L2	Beta-galactosidase-1-like protein 2 OS=Homo sapiens OX=9606 GN=GLB1L2 PE=2 SV=1 - [GLBL2_HUMAN]													7.13174	5.35	3	3									8.56883	5.03	2	3					8.17464	5.03	2	3
O75436-2	VPS26A	Isoform 2 of Vacuolar protein sorting-associated protein 26A OS=Homo sapiens OX=9606 GN=VPS26A - [VP26A_HUMAN]																																													5.68343	11.95	2
Q13155-2	AIMP2	Isoform 2 of Aminoacyl tRNA synthase complex-interacting multifunctional protein 2 OS=Homo sapiens OX=9606 GN=AIMP2 - [AIMP2_HUMAN]																																													4.81383	11.95	2
Q11206-7	ST3GAL4	Isoform 7 of CMP-N-acetylneuraminate-beta-galactosamide-alpha-2,3-sialyltransferase 4 OS=Homo sapiens OX=9606 GN=ST3GAL4 - [SIA4C_HUMAN]
P01591	JCHAIN	Immunoglobulin J chain OS=Homo sapiens OX=9606 GN=JCHAIN PE=1 SV=4 - [IGJ_HUMAN]
P61073	CXCR4	C-X-C chemokine receptor type 4 OS=Homo sapiens OX=9606 GN=CXCR4 PE=1 SV=1 - [CXCR4_HUMAN]													20.8417	11.93	4	6	38.9255	8.81	3	13	26.7765	8.81	3	8	8.5455	8.52	2	3	9.15519	8.52	2	4	8.15111	8.52	2	5	31.4086	11.65	3	11	15.68	11.65	3	5	15.874	8.52	2
O14657	TOR1B	Torsin-1B OS=Homo sapiens OX=9606 GN=TOR1B PE=1 SV=2 - [TOR1B_HUMAN]													7.58069	6.55	2	3					5.44308	8.63	3	4
A2RU67	FAM234B	Protein FAM234B OS=Homo sapiens OX=9606 GN=FAM234B PE=1 SV=1 - [F234B_HUMAN]													7.36489	5.31	3	3	6.60853	5.95	3	4	9.55952	8.04	4	4	10.3481	7.4	5	8	16.3964	9	5	9	12.8073	5.14	3	6									5.20524	4.82	2
Q9UBQ7	GRHPR	Glyoxylate reductase/hydroxypyruvate reductase OS=Homo sapiens OX=9606 GN=GRHPR PE=1 SV=1 - [GRHPR_HUMAN]																																													9.11285	11.89	2
Q9Y287-2	ITM2B	Isoform 2 of Integral membrane protein 2B OS=Homo sapiens OX=9606 GN=ITM2B - [ITM2B_HUMAN]																	4.45911	11.88	2	2
Q9UNE7	STUB1	E3 ubiquitin-protein ligase CHIP OS=Homo sapiens OX=9606 GN=STUB1 PE=1 SV=2 - [CHIP_HUMAN]
Q15459	SF3A1	Splicing factor 3A subunit 1 OS=Homo sapiens OX=9606 GN=SF3A1 PE=1 SV=1 - [SF3A1_HUMAN]	4.22161	2.9	2	2																																					18.2637	7.06	5	10	34.0423	8.45	6
P35580	MYH10	Myosin-10 OS=Homo sapiens OX=9606 GN=MYH10 PE=1 SV=3 - [MYH10_HUMAN]																																									19.6823	6.58	10	10	35.0013	7.14	12
Q9BV44	THUMPD3	THUMP domain-containing protein 3 OS=Homo sapiens OX=9606 GN=THUMPD3 PE=1 SV=1 - [THUM3_HUMAN]																																													6.39796	5.13	2
P83436	COG7	Conserved oligomeric Golgi complex subunit 7 OS=Homo sapiens OX=9606 GN=COG7 PE=1 SV=1 - [COG7_HUMAN]													14.7524	10.65	6	7	4.75224	2.73	2	3	7.10319	2.73	2	3
Q9H490-2	PIGU	Isoform 2 of Phosphatidylinositol glycan anchor biosynthesis class U protein OS=Homo sapiens OX=9606 GN=PIGU - [PIGU_HUMAN]													13.5603	7.71	4	5					10.7713	7.71	3	4									10.9463	5.06	2	5	21.2995	5.06	2	9	17.3399	11.57	4	8	18.4326	11.57	4
P42694	HELZ	Probable helicase with zinc finger domain OS=Homo sapiens OX=9606 GN=HELZ PE=1 SV=2 - [HELZ_HUMAN]	26.6549	8.44	11	13									9.8759	2.06	3	3									6.10074	1.85	3	3									22.3454	5.2	8	10	5.30709	1.6	2	2	9.8716	2.16	3
Q5JRX3	PITRM1	Presequence protease, mitochondrial OS=Homo sapiens OX=9606 GN=PITRM1 PE=1 SV=3 - [PREP_HUMAN]																																									15.5582	7.43	5	5	12.518	6.17	4
Q9BQG0	MYBBP1A	Myb-binding protein 1A OS=Homo sapiens OX=9606 GN=MYBBP1A PE=1 SV=2 - [MBB1A_HUMAN]													19.5421	6.1	6	7	4.60603	2.71	3	3	7.52294	2.79	3	3													4.33669	1.66	2	2					8.98361	2.56	3
Q8IUH4	ZDHHC13	Palmitoyltransferase ZDHHC13 OS=Homo sapiens OX=9606 GN=ZDHHC13 PE=1 SV=3 - [ZDH13_HUMAN]													12.0328	7.56	4	5	11.332	9.81	5	5	4.25101	3.54	2	2													7.72551	6.43	3	3					5.10928	3.86	2
Q9NVV0	TMEM38B	Trimeric intracellular cation channel type B OS=Homo sapiens OX=9606 GN=TMEM38B PE=1 SV=1 - [TM38B_HUMAN]													12.0758	11.68	2	4
Q96IJ6	GMPPA	Mannose-1-phosphate guanyltransferase alpha OS=Homo sapiens OX=9606 GN=GMPPA PE=1 SV=1 - [GMPPA_HUMAN]																																									9.6914	11.67	4	4	5.36705	5.71	2
Q9BQP7	MGME1	Mitochondrial genome maintenance exonuclease 1 OS=Homo sapiens OX=9606 GN=MGME1 PE=1 SV=1 - [MGME1_HUMAN]																					6.47601	9.3	2	2																	4.41498	9.3	2	2	5.45526	9.3	2
Q15019	SEPT2	Septin-2 OS=Homo sapiens OX=9606 GN=SEPT2 PE=1 SV=1 - [SEPT2_HUMAN]																																									11.042	11.63	3	4	11.3273	11.63	3
P98153-3	DGCR2	Isoform 3 of Integral membrane protein DGCR2/IDD OS=Homo sapiens OX=9606 GN=DGCR2 - [IDD_HUMAN]													3.93219	6.42	2	2					5.72633	8.87	2	2
Q13546	RIPK1	Receptor-interacting serine/threonine-protein kinase 1 OS=Homo sapiens OX=9606 GN=RIPK1 PE=1 SV=3 - [RIPK1_HUMAN]																																									6.81534	3.58	2	3	5.44654	3.58	2
Q8NCG7	DAGLB	Sn1-specific diacylglycerol lipase beta OS=Homo sapiens OX=9606 GN=DAGLB PE=1 SV=2 - [DGLB_HUMAN]													1.86085	2.98	2	2																	4.74508	2.83	2	2	4.89643	2.83	2	2	4.59902	3.87	2	2
Q9ULE6	PALD1	Paladin OS=Homo sapiens OX=9606 GN=PALD1 PE=1 SV=3 - [PALD_HUMAN]																																	4.63297	2.69	2	2
Q9NY12-2	GAR1	Isoform 2 of H/ACA ribonucleoprotein complex subunit 1 OS=Homo sapiens OX=9606 GN=GAR1 - [GAR1_HUMAN]													2.26569	11.56	3	3	0	8.04	2	2
P53597	SUCLG1	Succinate--CoA ligase [ADP/GDP-forming] subunit alpha, mitochondrial OS=Homo sapiens OX=9606 GN=SUCLG1 PE=1 SV=4 - [SUCA_HUMAN]																																													5.71355	11.56	3
O60256-3	PRPSAP2	Isoform 3 of Phosphoribosyl pyrophosphate synthase-associated protein 2 OS=Homo sapiens OX=9606 GN=PRPSAP2 - [KPRB_HUMAN]																																													9.91045	11.56	3
A8K2U0	A2ML1	Alpha-2-macroglobulin-like protein 1 OS=Homo sapiens OX=9606 GN=A2ML1 PE=1 SV=3 - [A2ML1_HUMAN]	1.64213	1.38	2	2					18.8099	7.22	7	8	10.4067	3.3	4	4	7.27368	3.44	4	4									2.38503	1.44	2	2					5.40472	1.72	2	2
Q9BST9	RTKN	Rhotekin OS=Homo sapiens OX=9606 GN=RTKN PE=1 SV=2 - [RTKN_HUMAN]													6.56256	7.1	2	2
Q9P289	STK26	Serine/threonine-protein kinase 26 OS=Homo sapiens OX=9606 GN=STK26 PE=1 SV=2 - [STK26_HUMAN]																																					6.18476	8.41	3	3	7.92514	8.65	3	3	9.44704	11.54	4
Q9UBQ0	VPS29	Vacuolar protein sorting-associated protein 29 OS=Homo sapiens OX=9606 GN=VPS29 PE=1 SV=1 - [VPS29_HUMAN]																																									5.76263	11.54	2	2	6.06597	11.54	2
Q8IYU8	MICU2	Calcium uptake protein 2, mitochondrial OS=Homo sapiens OX=9606 GN=MICU2 PE=1 SV=2 - [MICU2_HUMAN]													8.16479	8.53	2	2																									5.97572	7.6	2	2	6.24962	7.6	2
O76013-2	KRT36	Isoform 2 of Keratin, type I cuticular Ha6 OS=Homo sapiens OX=9606 GN=KRT36 - [KRT36_HUMAN]					24.3032	3.84	2	16	37.6133	4.8	2	26									19.2032	4.56	2	12									12.4945	3.36	2	12					26.3595	3.36	2	19
Q08AM6	VAC14	Protein VAC14 homolog OS=Homo sapiens OX=9606 GN=VAC14 PE=1 SV=1 - [VAC14_HUMAN]													11.9803	8.31	5	5					7.4049	5.12	3	3													4.79349	2.56	2	2	2.2771	2.43	2	2	2.78214	2.43	2
P49069	CAMLG	Calcium signal-modulating cyclophilin ligand OS=Homo sapiens OX=9606 GN=CAMLG PE=1 SV=1 - [CAMLG_HUMAN]																	7.89752	11.49	2	3													4.96519	11.49	2	2	12.0706	11.49	2	3					13.4736	11.49	2
Q99959-2	PKP2	Isoform 1 of Plakophilin-2 OS=Homo sapiens OX=9606 GN=PKP2 - [PKP2_HUMAN]	8.32447	4.54	3	4									2.31226	3.23	2	2					4.41537	2.27	2	2	4.2896	3.46	3	3					4.00487	2.15	2	2	4.45108	2.87	2	2
Q14204	DYNC1H1	Cytoplasmic dynein 1 heavy chain 1 OS=Homo sapiens OX=9606 GN=DYNC1H1 PE=1 SV=5 - [DYHC1_HUMAN]																	4.07289	0.45	2	2	4.92844	1.12	4	4									5.75924	0.65	3	3					63.2244	5.62	21	29	96.1175	8.37	32
Q16181-2	SEPT7	Isoform 2 of Septin-7 OS=Homo sapiens OX=9606 GN=SEPT7 - [SEPT7_HUMAN]																																									5.16406	5.28	2	2	9.92541	11.47	4
P61758-2	VBP1	Isoform 2 of Prefoldin subunit 3 OS=Homo sapiens OX=9606 GN=VBP1 - [PFD3_HUMAN]
Q9Y4W2-2	LAS1L	Isoform 2 of Ribosomal biogenesis protein LAS1L OS=Homo sapiens OX=9606 GN=LAS1L - [LAS1L_HUMAN]													8.9529	7.11	3	3																									6.26824	5.86	2	2	9.98501	5.86	2
P36957-2	DLST	Isoform 2 of Dihydrolipoyllysine-residue succinyltransferase component of 2-oxoglutarate dehydrogenase complex, mitochondrial OS=Homo sapiens OX=9606 GN=DLST - [ODO2_HUMAN]																																									4.79276	7.9	2	3	2.39274	5.72	2
Q9UKV8	AGO2	Protein argonaute-2 OS=Homo sapiens OX=9606 GN=AGO2 PE=1 SV=3 - [AGO2_HUMAN]	6.57572	5.94	4	4									4.49445	4.07	3	3																					6.38228	4.66	3	3
Q15031	LARS2	Probable leucine--tRNA ligase, mitochondrial OS=Homo sapiens OX=9606 GN=LARS2 PE=1 SV=2 - [SYLM_HUMAN]																	3.8045	1.88	2	2																					13.3632	6.98	6	6	6.80349	4.54	4
Q9UBT2	UBA2	SUMO-activating enzyme subunit 2 OS=Homo sapiens OX=9606 GN=UBA2 PE=1 SV=2 - [SAE2_HUMAN]																																									15.9118	8.59	6	8	19.0289	10.31	7
Q15560-2	TCEA2	Isoform 2 of Transcription elongation factor A protein 2 OS=Homo sapiens OX=9606 GN=TCEA2 - [TCEA2_HUMAN]									5.08658	8.46	2	3					5.15082	8.46	2	2	5.33163	8.46	2	2	2.71844	8.46	2	2	4.86276	8.46	2	2					4.80137	8.46	2	2	4.90152	8.46	2	2	7.88152	8.46	2
P35625	TIMP3	Metalloproteinase inhibitor 3 OS=Homo sapiens OX=9606 GN=TIMP3 PE=1 SV=2 - [TIMP3_HUMAN]																					4.93073	11.37	2	2
Q9Y3A6	TMED5	Transmembrane emp24 domain-containing protein 5 OS=Homo sapiens OX=9606 GN=TMED5 PE=1 SV=1 - [TMED5_HUMAN]																					4.84223	7.42	2	2													2.35311	8.3	2	2
[truncated: 1,078 more rows]
[truncated: 76 more columns]

## Sheet: Singles
Gene	Description	of_interest	min_tval	min_pval	max_spec	Accession	EDGE	PSMs	tot_3	tot_4	tot_6	sp3	p_3	t_3	sp4	p_4	t_4	sp6	p_6	t_6	EV1	EV2	EV3	NSP3_1	NSP3_2	NSP3_3	NSP4_1	NSP4_2	NSP4_3	NSP6_1	NSP6_2	NSP6_3
[truncated: 108 more rows]

[truncated: 1 more sheets: Pairs]
